# Supplementary material for: Comparison of gene co-networks analysis provide a systems view of rice (Oryza sativa L.) response to Tilletia horrida infection
Source: PLoS One. 2018 Oct 29;13(10):e0202309. doi: 10.1371/journal.pone.0202309 (PMC6205584; doi:10.1371/journal.pone.0202309)
Supplement: S1 Table — (XLSX) [file pone.0202309.s001.xlsx]

## Sheet: Sheet1
Supporting Table S1 Specific primers of differential gene sequences for qRT-PCR
Primer name	Primer Sequence (5'-3')
Oryza sativa_18s-F	AACCATAAACGATGCCGACC
Oryza sativa_18s-R	GCCTTGCGACCATACTCCC
Tilletia horrida_18s-F	TACTCACCTAGCTGTCGCCGTTG
Tilletia horrida_18s-R	CCCGATAGCGTTTCAGCCGATT
OsWRKY24_F	CAAGAGATGGAGGAAAGACGG
OsWRKY24_R	CTTGTAGTAGCTCCTTGGGTTC
OsWRKY70_F	ACATGTGTATGTGGAGTGAGTT
OsWRKY70_R	TTTTCTCGTTCTCCCTATACGC
OsPR1a_F	TCAAGTTCTGCAAATCTCAAGC
OsPR1a_R	GTTCACATCCCTGAAATTGAGC
OsPR1b_F	AGTTATTTATACACACGGGCGT
OsPR1b_R	GGATCAGACACTGACCTGTTTA
OsPR10a_F	CAGTGGTCAGTAGAGTGATCAG
OsPR10a_R	GGGTTAAGCTTCATGGTGTAGA
DTH8_F	GTAACTTGGCGTTGGTTATCAG
DTH8_R	CTCGATAACGACAACAGCATG
OsHop/Sti1a_F	CTTGTAAGCGCTGGAATAGTTC
OsHop/Sti1a_R	CACAAAGACTGAGCATGGAAAA
