# Supplementary material for: Comparison of gene co-networks analysis provide a systems view of rice (Oryza sativa L.) response to Tilletia horrida infection
Source: PLoS One. 2018 Oct 29;13(10):e0202309. doi: 10.1371/journal.pone.0202309 (PMC6205584; doi:10.1371/journal.pone.0202309)
Supplement: S2 Table — (XLSX) [file pone.0202309.s002.xlsx]

## Sheet: Sheet1
Supporting Table S2 Core resistant gene in Jiangcheng 3A
Gene_id	start	end	K_A1_0h_fpkm	K_A2_0h_fpkm	K_A3_0h_fpkm	K_A1_8h_fpkm	K_A2_8h_fpkm	K_A3_8h_fpkm	K_A1_12h_fpkm	K_A2_12h_fpkm	K_A3_12h_fpkm	K_A1_24h_fpkm	K_A2_24h_fpkm	K_A3_24h_fpkm	K_A1_48h_fpkm	K_A2_48h_fpkm	K_A3_48h_fpkm	K_A1_72h_fpkm	K_A2_72h_fpkm	K_A3_72h_fpkm	G_A1_0h_fpkm	G_A2_0h_fpkm	G_A3_0h_fpkm	G_A1_8h_fpkm	G_A2_8h_fpkm	G_A3_8h_fpkm	G_A1_12h_fpkm	G_A2_12h_fpkm	G_A3_12h_fpkm	G_A1_24h_fpkm	G_A2_24h_fpkm	G_A3_24h_fpkm	G_A1_48h_fpkm	G_A2_48h_fpkm	G_A3_48h_fpkm	G_A1_72h_fpkm	G_A2_72h_fpkm	G_A3_72h_fpkm
OS01G0100700	27143	28644	74.9537	56.7949	91.5325	107.151	112.499	103.287	88.4247	84.1447	81.6366	62.0303	44.5638	64.1736	182.123	51.9798	71.8779	165.132	243.238	104.446	59.4835	61.8995	58.2112	108.258	56.2543	87.9928	83.206	86.2973	60.2577	52.4695	53.8774	56.0386	80.8372	67.5553	189.122	93.5676	117.779	86.5361
OS01G0100900	35623	41136	34.8893	19.6536	34.3214	34.1279	24.7836	24.0828	39.1782	31.5609	30.8368	21.6132	23.6398	25.9038	18.6712	33.1659	32.5918	17.2389	21.4756	17.825	25.1839	26.7705	24.9183	42.8388	9.57528	39.1755	28.5054	31.988	25.6349	33.6255	24.2416	27.7568	30.1095	28.0535	17.7209	14.9947	21.5918	34.0796
OS01G0102000	89763	91465	5.16969	11.5176	5.59913	23.2388	18.7601	22.8262	44.2556	14.2128	10.3452	6.32748	8.02691	29.4673	28.3553	24.5078	30.1832	9.16155	25.7557	19.2475	24.1415	8.70261	9.52156	41.4465	2.51615	41.8455	13.6202	24.1703	47.0832	13.2473	7.06588	7.41106	30.3612	20.0385	12.7032	3.30217	23.5988	16.0117
OS01G0102800	152853	156449	3.53337	2.69217	4.57422	4.36353	3.49867	3.76344	4.0105	4.26868	3.05391	2.82769	2.53085	2.64322	7.00262	4.72512	4.54764	9.20316	8.67916	8.64617	5.9758	6.76094	6.32997	7.29403	9.4754	7.99174	5.66237	6.09768	4.5357	7.02421	6.1942	7.16762	7.70425	8.47908	15.6551	10.119	10.5118	7.36927
OS01G0102900	169390	170316	582.071	733.024	496.502	2924.74	4299.13	4480.77	962.161	1382.64	940.141	189.172	753.952	290.917	32.6919	119.721	298.609	17.7833	321.224	42.4184	254.532	497.806	482.885	3415.86	52.1902	5140.3	890.898	600.696	468.688	274.752	176.052	191.375	107.241	230.974	63.4975	28.299	547.525	67.1077
OS01G0104100	209771	214173	42.2969	24.7807	32.919	26.819	25.716	27.1865	26.9328	29.1371	26.8233	26.6054	24.3802	27.7703	13.6401	35.655	31.0528	9.54378	19.3999	9.2852	26.4819	31.4364	27.9952	29.7785	8.72393	27.0536	22.4636	21.6033	20.1897	30.9407	26.2884	30.1126	33.968	31.6796	14.6425	12.8685	17.1985	24.7779
OS01G0106800	371831	374412	156.624	91.577	143.94	148.518	121.366	123.64	149.189	146.562	140.875	106.305	93.7821	112.604	226.237	169.172	164.573	235.293	268.264	227.989	111.879	118.975	106.698	177.217	174.868	164.243	111.449	116.197	95.6958	113.985	104.056	130.15	166.52	146.305	268.318	207.756	226.959	162.893
OS01G0106900	374728	380713	44.7218	29.072	48.56	47.0858	31.8687	29.5041	48.8988	53.3357	53.5038	39.6778	51.1831	39.7138	14.0842	66.07	66.8759	10.2525	26.499	11.7739	35.119	33.0371	38.055	56.2975	3.25238	62.6273	42.6468	57.5751	29.3724	71.5198	42.2794	44.0997	75.9659	76.2265	18.9796	27.3221	58.2691	73.4123
OS01G0110100	537710	543354	34.121	22.8026	14.1375	16.579	24.2934	23.6696	25.8273	30.3675	22.2348	12.2467	13.5378	16.9439	1.51735	25.4112	16.2247	0.637474	10.3651	0.881733	13.2331	14.5098	13.9927	10.9486	0.200481	12.0219	11.437	21.4931	28.5771	12.1567	15.2075	15.1406	13.1033	14.0109	2.16295	0.739315	3.50713	2.11924
OS01G0111200	588917	593714	28.1379	17.9341	24.3961	27.126	24.3912	25.0494	25.4811	24.3397	21.8273	19.124	19.0101	21.9427	53.1246	22.722	24.5713	60.4201	54.846	58.9886	20.3796	24.5184	22.0108	29.5691	48.4639	32.999	19.0172	22.9406	19.2938	24.0404	23.6376	25.2303	29.9562	28.4534	54.2026	44.3644	50.066	32.536
OS01G0113200	720673	723317	0.30192	0.445522	0.916591	2.46084	1.13926	1.20279	0.787458	1.41957	0.690753	0.284259	0.175795	0.341157	0.315352	0.272533	0.345023	0.357312	0.212856	0.301095	0.773367	0.426929	0.437569	1.067	0.311184	0.897412	0.346233	1.00691	0.280067	0.414464	0.296039	0.210789	0.740603	0.390886	0.0984808	0.262982	0.285148	0.403839
OS01G0114300	770332	773829	3.0108	2.61342	2.21482	6.98048	5.07058	4.23653	8.12345	6.77978	7.18917	4.36606	7.98808	5.44201	0.861956	8.76412	6.05796	0.834874	3.3286	0.747768	0.698935	0.629174	1.47331	3.89619	0.445859	4.76913	2.32011	1.41795	0.671224	2.39118	1.63494	1.30471	1.62398	1.83291	0.634958	0.643978	1.42177	1.21895
OS01G0116600	929884	934458	21.6447	15.2206	26.3521	28.2463	26.9092	25.6703	29.96	27.9709	32.5955	16.9391	17.4215	20.8973	59.338	27.6627	28.4635	97.663	66.1037	87.6375	14.0361	18.7255	15.442	32.5522	68.0089	32.8765	20.2213	26.3679	20.1525	16.4933	17.1771	17.6407	28.0518	22.5729	60.3732	60.8431	57.8478	35.5342
OS01G0118000	1016065	1019435	87.2757	40.657	74.7282	65.6649	52.6596	49.6385	70.8134	52.9206	64.2968	61.171	47.4466	61.1403	50.2436	86.6643	81.7435	30.8334	47.7148	28.7996	61.5271	53.6919	47.2533	79.5748	21.0375	74.1087	38.9862	45.4182	42.2157	73.7866	70.359	78.9846	81.7153	86.6785	39.4413	29.8284	33.7433	89.3532
OS01G0118400	1057177	1059852	3.31176	5.12125	6.41653	32.4896	15.6402	13.235	33.3407	17.9102	29.9509	9.01349	11.7827	13.0241	9.41357	23.9488	21.1635	2.96422	12.0244	5.1576	3.31755	3.0639	4.00814	20.5134	0.262935	25.0918	13.0113	12.0922	11.265	4.3043	3.29935	2.72017	8.45906	5.86314	1.04392	1.6087	6.88637	7.29599
OS01G0118600	1066678	1069673	3.83616	4.29854	9.50001	8.35515	11.5914	11.4619	7.36757	7.37872	3.89363	4.82663	5.54057	3.87496	0.840594	2.62331	2.57233	0.603213	1.75618	0.492702	5.97825	6.51646	6.82327	5.63413	2.66587	5.21432	7.04486	6.9119	10.0285	4.91506	5.84422	5.6487	5.02115	2.87321	4.97671	2.87196	3.65599	2.42563
OS01G0119000	1078565	1081597	6.82165	16.5035	3.35279	9.64772	3.55175	4.34437	7.19314	6.74826	2.78145	3.02054	1.76969	2.70295	2.79471	4.16609	5.33269	0.83007	3.74134	1.68392	2.99434	4.80943	2.72247	1.84135	0.145028	2.49424	2.68111	11.0373	16.489	1.79255	0.662256	1.0374	2.34109	0.516711	0.743536	0.320893	2.67914	0.963638
OS01G0119050	1089873	1090174	12.244	3.37396	24.2386	9.92042	5.92922	5.64554	6.92754	6.28229	4.44644	3.6596	5.8197	7.50319	16.3958	5.45788	8.88378	15.5696	14.8762	11.6291	3.255	5.49636	5.4573	4.31725	7.01092	7.00208	1.88585	1.4815	4.75287	1.77863	12.8197	9.63376	4.76732	5.94731	7.13171	6.15576	5.69011	2.77285
OS01G0119100	1090194	1092825	17.3794	30.8423	58.8324	42.4548	27.933	27.8161	53.073	22.5887	16.0277	17.8187	10.6533	24.1518	47.9676	40.5934	52.5936	33.7545	50.8861	24.9195	41.7287	22.9184	23.8419	50.3031	37.1304	52.0482	15.2123	27.707	67.4113	27.0419	12.5552	9.88058	27.1397	19.2285	28.8102	27.9761	28.9228	14.8979
OS01G0122000	1249881	1251421	8.68401	11.3399	8.09408	12.2608	12.1091	10.3685	15.5632	12.3491	9.20196	9.53872	9.34597	13.0189	4.43726	10.849	15.6296	0.728145	4.83339	1.26612	10.3566	7.4247	8.97002	12.0374	0.163569	9.77724	11.1211	15.7146	13.747	7.25025	16.2964	12.8171	11.6989	20.1727	2.82636	0.904789	4.53246	2.64914
OS01G0123900	1338241	1339098	22.4375	113.947	25.6507	297.028	265.925	257.645	343.869	289.406	176.226	48.3686	118.41	33.9463	9.9481	28.0614	46.8328	4.54607	17.293	4.83227	78.3119	65.1551	104.904	694.246	5.17044	720.403	390.003	219.209	190.021	154.508	36.3423	35.8194	49.3189	66.3428	6.24768	17.4962	148.725	72.5284
OS01G0124000	1341368	1342277	1.54795	7.27811	11.6426	14.3373	11.4438	11.1344	4.37377	5.11747	2.47906	1.82176	6.86711	1.03247	0	0.258757	0.0670056	0	0.519676	0	3.30423	1.69378	2.5706	10.6806	0	8.13319	6.08785	7.49785	6.47248	5.2534	1.49481	0.810542	0	0	0.0525953	0.153218	0.913726	0.517624
OS01G0124200	1347665	1348723	1.38558	0	1.36425	0.547558	0.845432	0.183996	0.192738	0.108579	0.659366	0.260907	1.93624	2.76598	0.31171	0.111175	0.518202	0.0504551	0.0558198	0	231.624	42.8802	142.325	59.5998	0.714049	44.7287	22.2452	84.3915	75.8556	109.255	46.0934	52.5857	8.57089	22.5049	2.12417	3.33539	3.71645	3.90431
OS01G0124401	1353705	1354767	4.08589	13.9469	7.33926	25.0475	20.347	18.1471	10.1286	8.65362	11.6723	31.8148	35.8693	28.6995	4.30316	11.7956	15.3155	1.25663	1.05659	0.504753	196.7	36.9747	119.083	6.91321	1.04333	11.0406	22.9408	78.1288	97.3147	79.8391	41.2935	38.703	1.11886	6.69357	0.945527	0.56838	1.35583	0.34465
OS01G0127200	1497241	1500606	5.8488	13.9391	3.76762	5.4489	12.9955	15.0525	4.57194	6.30709	4.9769	10.3129	2.34716	6.5461	0	0.0257286	0.0799498	0	0	0	8.82019	8.29121	8.96921	0.103608	0	0.0231056	13.7584	7.16192	7.76611	0.939066	5.41933	4.08341	0	0	0	0.0406259	0	0
OS01G0127700	1518247	1521601	1.24495	2.25525	2.798	4.61978	3.99803	3.86349	3.85881	2.29758	3.23632	2.88786	2.88152	4.07752	1.82657	5.12124	3.05531	1.54399	2.36235	1.69439	1.91977	2.20508	2.32074	6.59501	0.216958	5.42796	2.05318	2.682	1.82584	2.62546	1.75305	1.5872	3.38674	2.29347	1.69201	1.91447	2.19822	3.71656
OS01G0128200	1566147	1569467	0.955471	0.513417	0.373319	1.16123	0.913211	1.32167	1.3449	0.980493	0.416379	0.856744	0.454147	0.72833	0.365561	0.547601	0.661745	0.16568	0.458242	0.18906	0.358599	1.01101	0.618193	2.48082	0.0390789	2.13102	0.160543	0.433539	0.422054	0.749506	0.365011	0.730605	0.776397	0.0535506	0.0371021	0.18014	0.214855	0.405718
OS01G0130000	1673503	1677066	14.1527	6.41907	10.2872	9.6924	9.96346	8.8537	6.31837	4.99573	9.49019	11.9643	9.65104	9.80486	2.15127	8.18428	6.49047	1.54763	3.6812	1.69538	14.6549	8.97174	13.705	13.3891	4.08843	11.6373	5.8486	5.34562	4.51588	18.8254	12.5397	11.2161	8.88416	10.2045	3.88161	3.5	3.73298	7.99655
OS01G0131900	1757812	1758730	1.91808	1.83142	2.99021	4.42162	2.46388	2.54708	4.33565	4.32133	2.63299	3.07	3.03136	3.61225	12.791	3.46277	5.77868	10.8261	14.4885	13.2305	0.944838	0.581198	0.868703	1.16204	1.64745	1.9004	1.1844	0.913833	0.646999	0.175538	1.3678	0.669565	2.45479	2.25752	1.87693	1.82259	2.89844	1.88142
OS01G0132000	1760310	1761065	36.0068	33.9645	33.557	148.907	57.8995	60.7185	50.1225	41.0806	82.8551	39.9753	37.4812	33.8072	2.42476	30.9992	9.83817	1.61054	3.35394	1.03782	31.2701	23.3345	57.3122	18.809	0.0893827	31.9631	13.8618	101.243	23.0803	37.905	16.2335	16.1294	1.22086	6.61407	0.0848611	1.81289	1.76913	2.13433
OS01G0135700	1931016	1931904	30.8321	12.6651	24.5396	18.4809	12.8803	11.1234	10.2743	85.0424	7.31076	32.696	13.9488	18.4017	10.2378	21.3882	9.87672	5.76993	9.57513	4.33455	29.66	32.8753	20.3927	9.06626	9.81018	15.2234	8.85244	6.73132	8.90807	43.1408	16.3016	17.9305	12.4631	25.0989	5.81447	3.65953	4.55184	3.53235
OS01G0135900	1941012	1941851	336.043	638.728	426.437	389.821	213.856	224.465	318.4	333.581	321.956	858.783	345.317	766.786	277.798	694.618	714.227	47.6659	146.578	47.5492	775.702	594.243	449.604	476.031	5.1379	292.029	567.043	537.673	444.747	691.72	596.829	523.273	556.693	560.014	112.595	188.412	204.45	1152.12
OS01G0136000	1944276	1944948	2.70355	1.51402	0.85869	0.143602	0.0700174	0.506673	0.0758206	0	0.0798112	2.38119	0.652879	1.31394	0.490492	0.699758	0.543611	0	0	0	1.2888	0.176173	0.631972	0	0.374531	0.314209	0	0	0	1.27702	1.08834	1.76574	0.0930119	1.23174	0.142234	0.069058	0	0
OS01G0136100	1948773	1949587	24.6296	13.0649	6.73624	2.49022	3.00654	1.73334	6.63668	5.00855	4.94291	50.3781	35.1031	13.9016	31.5346	21.38	17.5818	33.1081	13.4909	24.8376	9.08157	4.07337	8.21932	3.27225	99.0299	4.34601	1.65172	0.480351	3.34018	40.9944	26.127	31.5249	25.6533	46.5338	20.2605	38.5494	7.95782	5.58696
OS01G0136200	1951930	1952681	5.85371	2.03245	1.02464	0.706838	0.125324	0.129556	2.71422	0.917434	3.64277	10.5082	6.1026	3.16024	5.14215	5.55793	6.72996	5.18688	2.75128	4.86477	1.92234	0.630661	0.919069	2.83711	0.335185	2.81201	3.78675	2.30548	2.69856	0.64286	0.626149	1.47126	0.665926	1.01048	0.954688	0.309016	0.147427	0.417587
OS01G0137950	2037202	2038198	0.320378	0.222475	0.262872	0.47478	0.411543	0.10636	0.33424	0.313824	0.351832	0.301638	0.266489	0	3.19187	0	0.5991	1.86662	2.00055	2.44952	0.126253	0	0	0.258795	0.11007	0.173141	0.0565231	0	0.270172	0.0586404	0.057116	0	0.615036	0.0754151	1.25402	1.11624	1.99703	0.799919
OS01G0141000	2202278	2203787	0.583045	0.168698	0.0637857	4.6722	1.21705	0.871027	0.540686	0.342671	1.31615	0.0731921	0.0646634	0.146404	0.03123	0.350864	0.201904	0.212312	0.156591	0.032303	0.459529	0.314078	0.246459	2.08013	1.06833	5.0415	0.411458	0.2963	0.196671	0.213435	0.450422	0.217099	1.2851	0.365988	1.99688	0.400125	0.220262	0.242625
OS01G0141700	2250838	2255073	6.28756	3.97146	9.78825	6.07781	5.43105	5.70764	5.80798	5.69151	6.55036	4.99481	4.99649	4.41399	2.2778	7.65751	6.21123	1.73762	3.67514	1.5396	4.50757	5.72692	5.66988	6.03694	1.32599	5.86554	4.35793	4.7341	4.59212	4.26428	5.27936	5.46757	5.35862	3.99747	2.42627	2.3338	3.57887	6.98335
OS01G0142300	2275239	2278860	4.82162	2.29717	1.10059	4.56657	7.33457	5.44598	7.12302	4.65196	3.78213	3.54975	2.77425	4.88156	2.38845	7.3084	8.9636	3.82835	4.30843	4.42884	2.71441	1.94068	2.29866	3.95338	1.18323	4.99596	4.31726	4.76706	4.3106	3.94814	3.36077	3.08786	6.14758	6.61361	3.0745	3.58833	2.43096	1.81032
OS01G0149600	2686486	2687266	33.858	51.5671	35.0375	52.0731	65.4827	64.8765	77.4341	60.2053	76.1955	52.0638	43.322	75.5405	205.066	57.8815	82.5994	245.608	161.684	193.551	41.5418	33.6564	38.1135	52.2281	438.13	54.7164	51.6963	60.8638	42.8659	47.4192	46.9032	38.1084	102.232	62.351	272.819	232.946	151.364	90.5751
OS01G0149800	2693231	2695079	269.504	146.375	242.706	223.212	163.485	165.803	198.413	160.346	173.623	303.001	184.907	228.76	202.546	384.707	237.374	163.646	178.424	147.824	257.379	255.439	211.927	370.446	306.788	463.505	223.646	192.408	162.941	395.632	395.826	442.23	588.355	442.367	356.182	390.285	287.674	479.361
OS01G0156300	3013915	3014751	2.1037	2.79994	2.87683	2.25156	1.68895	0.872992	2.01183	0.618199	1.09094	6.14	1.16657	3.76373	23.0998	5.48583	6.33791	25.5988	10.2406	26.3993	3.45425	2.40812	2.28665	3.68188	3.73421	1.32638	2.04131	1.67045	0.709612	7.50849	1.68768	2.39892	4.93597	1.40306	11.0934	6.10796	4.56972	10.9427
OS01G0159800	3129056	3130649	0	0.103761	0.130776	0.88574	0.223932	0.496059	0.311776	0.468371	1.31274	0.300122	0.165719	0.712886	0.0960434	0.359677	0.496742	0	0.200656	0.0662287	0.117768	0.120738	0.0360928	0.885138	0	1.29203	0.738138	1.51871	0.336018	0.401127	0.248627	0.584199	1.01991	1.03175	0.162463	0.252415	0.263428	0.426375
OS01G0164600	3332952	3336035	18.7438	17.882	16.7969	16.5696	16.3314	17.5281	20.2757	25.7214	18.26	21.185	18.7883	21.1065	5.0315	31.3178	21.7159	2.63425	11.4399	3.40976	16.8069	15.7475	17.5259	19.6675	0.630612	20.9284	22.935	20.8644	17.409	27.549	19.9417	20.0816	24.9651	21.756	7.57194	7.52371	11.8289	14.5575
OS01G0165000	3356383	3361204	6.11726	3.15777	5.93184	7.72618	4.48335	4.40398	3.98871	3.74507	5.66181	5.3013	4.27881	5.30201	3.27662	4.9269	6.21065	2.57351	3.31388	2.46487	5.25051	5.14886	5.52005	8.42284	2.42805	6.51169	2.75943	3.75346	3.22414	7.12518	5.03973	4.67527	4.27528	4.88171	3.40115	2.62379	2.16654	4.07047
OS01G0172400	3724667	3728791	132.415	99.2604	169.73	109.108	71.3864	73.797	120.298	109.342	102.027	113.769	123.962	130.687	38.258	182.798	167.457	19.0014	66.7651	18.757	111.069	132.759	108.724	126.874	9.87202	157.294	105.711	107.372	97.1369	123.322	101.064	107.155	113.856	126.827	28.2994	33.4301	65.7622	111.351
OS01G0173100	3742778	3744461	91.8749	53.6967	55.3409	72.0712	59.3707	63.9358	73.6416	70.8857	62.7923	62.717	52.0108	54.5609	123.185	75.2563	82.9746	144.509	137.119	136.702	48.0498	41.0933	46.2925	69.3659	96.5988	64.1297	46.1858	55.8471	35.6452	46.6187	44.2178	46.9145	75.1342	73.4959	104.697	107.938	92.9915	74.4175
OS01G0173900	3804672	3810720	1.87182	1.72632	1.06549	10.4985	4.60228	4.87421	7.84174	5.59226	7.62281	2.04871	1.42074	1.83968	0.930551	2.59311	4.35102	0.628361	1.49639	0.486122	2.85836	2.06784	2.88236	11.2102	0.291398	11.159	5.47989	5.84124	5.33726	2.02353	1.41823	1.72339	2.55778	3.02923	0.562854	1.06533	2.65175	4.50664
OS01G0177400	4003659	4004887	0.580077	0.0915485	0.0432688	0.390744	0.719739	0.525207	0.916932	0.464899	0.482596	0.943342	0.350913	1.14209	0.508435	1.16359	1.80789	0	0.849785	0.131476	0.571487	0.213054	0.286602	2.92859	0	1.42495	0.32563	0.502485	0.355762	0.868699	0.611084	0.736342	1.57477	1.4896	0.559031	0.250544	0.0996095	0.423215
OS01G0177900	4033754	4036223	8.31806	5.70987	4.17859	12.5435	9.54019	9.68624	15.3857	9.06245	6.29176	5.95354	8.43686	9.47099	15.9578	9.15143	16.357	5.9884	14.1906	7.30075	6.52246	4.84373	5.42026	11.4414	3.71801	14.6785	4.2678	6.99587	9.05448	7.02989	8.47381	11.9406	12.9901	18.831	11.9395	6.58662	14.269	6.77399
OS01G0178300	4066347	4067319	12.196	3.02467	5.00345	5.64803	5.24546	4.42845	6.62692	9.27987	5.68022	7.0741	9.87286	5.84461	1.48734	9.50174	9.0501	0.693921	3.5095	1.90042	4.07665	2.96961	4.04406	4.50802	0.935285	5.10022	5.09106	5.08423	2.93851	6.17867	3.78555	4.48547	6.85199	5.38288	1.77594	2.15566	3.70237	2.62173
OS01G0178600	4081140	4082680	1.13967	4.28678	1.09096	3.90955	3.04995	4.09883	5.28438	6.13998	2.95508	3.39786	1.26397	2.32517	2.13658	0.571525	10.0638	1.72919	1.53044	0.473568	3.18126	1.91852	3.44108	0.575379	0	7.18563	2.17824	3.61984	1.92215	1.5645	2.20109	1.72397	5.06448	5.81258	1.23914	0.451223	0.538181	0.338755
OS01G0182600	4329362	4338486	98.0958	84.5327	165.373	287.87	227.351	232.787	45.4006	42.0457	37.1036	80.7475	108.501	94.2049	68.9523	146.309	132.592	83.4359	97.3257	86.844	99.7421	143.658	128.392	287.368	61.0871	389.504	29.798	32.3332	28.1104	103.57	97.9741	109.931	116.02	112.966	73.285	86.0638	130.833	109.913
OS01G0182700	4347188	4356468	7.16603	14.26	5.55979	14.1274	16.8683	16.386	19.7074	20.0555	21.9491	8.76633	9.32624	11.0168	2.58504	12.321	12.4584	0.798816	4.86063	0.526667	9.98954	7.48413	9.582	23.5776	0.418703	22.2176	21.3293	23.504	21.0068	8.87807	10.1682	10.1422	16.6371	13.7701	2.54414	1.08084	6.58378	5.04249
OS01G0183400	4415416	4416182	2.60179	2.45767	0.56509	2.96106	3.56331	3.62013	2.19544	2.02386	3.71159	1.94527	1.14573	1.94553	9.09946	1.228	3.02093	9.12593	10.4045	6.29592	2.41248	1.54582	1.66356	2.16348	10.3847	2.82594	3.10516	3.6458	2.00047	1.61074	1.97813	2.45758	3.34613	1.89138	14.7891	6.6654	6.57676	2.86594
OS01G0186000	4572565	4573271	4.39992	4.25157	5.38118	5.39949	4.59887	4.89197	2.09306	7.64398	4.55838	6.56555	5.04091	3.67407	0.800407	2.91421	2.67359	0.755756	1.92306	0.482945	8.17879	4.94717	8.49732	2.43092	0.499127	2.24324	2.92929	2.68954	2.38026	8.81314	10.286	7.41882	1.50516	2.34502	0.609272	1.64342	2.11695	5.32999
OS01G0188400	4739271	4744472	75.1697	30.5853	64.5548	17.3513	8.15466	9.47349	11.9083	9.2364	9.14392	49.3415	45.7661	52.6193	26.0774	61.9863	45.6797	12.7104	24.1584	13.5279	48.1433	50.8276	41.8664	23.2513	8.12727	28.6679	11.9953	11.696	9.96047	79.8452	68.6861	77.0809	66.549	85.3184	27.5731	13.1778	23.1855	27.7619
OS01G0191300	4879215	4885840	9.83468	7.92576	5.9115	7.33446	10.2749	9.89938	9.14594	9.50649	8.76289	8.50959	8.31911	7.65617	5.35709	10.6997	7.98506	7.73912	7.98373	6.54163	8.06508	6.97767	6.67703	9.5563	8.5584	8.15757	6.94365	8.62988	9.60546	8.7801	7.79243	8.10755	6.3802	8.19633	5.3616	8.81416	6.40213	11.8581
OS01G0192900	5002454	5004321	0.0714464	0.279075	0.0293111	0.441163	0.630966	0.563327	0.962779	0.454901	0.751916	1.10991	0.505146	1.4128	0.028702	0.609094	0.482456	0.032521	0.28783	0	0.175971	0.0360817	0.161791	0.0721412	0.0306828	0.740056	0.12605	0.204236	0.391626	0.261544	0.0955293	0.0249406	0.114298	0.126136	0.087392	0.0282873	0.0674774	0.191129
OS01G0194300	5060605	5065209	5.96927	6.00082	2.66533	19.7494	9.98606	10.3233	15.5447	16.8616	14.4827	5.46326	5.93517	6.71889	1.18228	5.62496	3.9804	1.01101	3.91478	1.2229	7.52205	5.80483	7.26801	21.3059	0.42924	28.3334	14.6215	18.3865	14.844	7.62269	4.47947	3.68293	5.44837	7.45047	2.10555	0.791455	2.70084	2.03012
OS01G0196300	5201862	5203996	3.18803	5.2141	2.09264	8.23326	5.41536	4.95764	4.23039	3.97747	8.32259	3.15952	3.32172	4.32912	0.808873	1.04339	1.84773	0.03055	0.743562	0.0836663	4.00041	3.59286	4.37719	1.99919	0.0576465	1.48109	5.26928	8.37779	5.06557	2.51835	2.78193	2.20233	1.32424	1.3034	0.164191	0.531458	1.77486	2.33409
OS01G0197700	5270449	5275585	0.464734	3.34583	0.291596	1.37291	2.48009	1.6336	3.92152	5.14139	3.17724	9.18855	2.45582	6.02356	1.33982	6.47072	7.46923	1.07013	3.16628	2.38548	11.985	0.469398	4.16006	2.34627	0.234801	5.73717	12.6604	5.67862	5.80943	8.98162	5.06856	5.17228	10.117	13.1597	1.60505	3.33363	26.335	36.8581
OS01G0200700	5478545	5479749	3892.66	3082.14	4424.25	4650.55	4387.24	4360.37	6858.97	5778.76	5674.27	7198.77	10694.7	8926.42	4587.86	21140.6	19732.8	1502.53	8190.68	1325.02	4534.02	3454.21	3901.06	6510.76	174.88	8192.78	3408.18	2454.73	1829.05	9464.03	5899.27	6345.91	17116.8	13076.5	3902.55	4526.68	6846.28	11439
OS01G0205700	5774293	5776922	44.9152	22.3648	43.6281	52.499	37.5776	36.2457	45.7516	40.0986	44.1539	27.7237	30.451	37.3289	70.5761	46.1458	42.0108	63.6655	63.8222	77.5066	32.1953	40.0406	31.4482	47.9135	37.5525	64.0661	27.9498	30.0487	25.1672	38.0099	40.3914	46.3253	48.5923	51.5175	62.3419	53.92	63.7476	37.7895
OS01G0205900	5789333	5790753	1.20175	1.62729	0.354974	12.4268	17.3281	18.1527	16.4658	6.45084	9.54604	3.6659	2.95884	8.19279	37.3474	5.78547	13.034	111.546	18.9298	79.1385	2.74676	0.776834	1.69813	13.1536	209.533	12.4263	0.932885	1.64894	2.47275	3.12345	1.28546	1.20818	3.99883	4.01695	50.8016	115.828	23.3807	12.645
OS01G0208600	5890605	5898224	9.72113	4.22841	11.3365	8.46478	6.76628	5.50995	9.59455	7.60092	6.96315	6.06785	5.52215	6.10925	6.1999	10.6579	10.4126	6.75012	6.8817	6.0009	6.62545	8.03346	7.80971	17.5637	8.68276	12.5224	7.11124	7.33227	7.59791	8.79791	6.01381	7.65975	10.9654	11.9235	6.09916	7.50989	6.27002	13.7235
OS01G0209200	5921759	5934109	7.41126	5.13785	6.97886	7.20735	5.95011	5.82079	8.64869	4.87225	6.05409	5.0577	4.84071	6.55715	24.9774	5.9366	5.94248	12.724	14.4777	18.9323	3.96928	3.26554	3.60438	4.62059	2.86237	7.03383	3.29079	3.36507	2.55866	7.19229	5.45351	7.50095	8.16944	9.95224	9.93738	4.41128	6.81164	6.03213
OS01G0212400	6134203	6139136	17.9389	13.8075	14.8619	57.6901	51.2466	52.4712	48.0494	52.1186	37.9869	28.7778	11.5654	16.3452	4.33791	40.089	31.5731	2.53683	15.7577	3.18428	23.4499	14.1022	16.4332	66.5328	1.09699	48.5517	34.6448	36.9248	50.7683	21.3052	10.9708	10.1937	19.7202	14.8615	3.50323	1.54001	6.4973	4.91797
OS01G0213400	6199245	6200202	0.0612664	0.159541	0.100539	6.1033	2.65613	2.54243	0.585908	1.32029	2.07451	0.461461	0.560573	0.634594	0.147674	0.368688	1.27297	0.111549	0.308524	0.101832	0.181077	0.123762	0.61045	5.75319	0.157866	3.03509	0.64854	2.9773	0.413323	0.672834	0.109224	0.0427739	0.261365	0.0721088	0.09992	0.242568	0.289315	0.437057
OS01G0217500	6412786	6419867	5.8534	5.18454	10.0629	24.8167	9.78239	9.98054	21.3594	22.8566	32.5047	9.70987	5.76311	17.7726	4.25504	15.3358	20.1044	1.34124	4.77236	1.15822	5.33519	5.06754	4.50853	25.0485	0.136803	17.323	11.6617	35.7793	9.97296	14.4308	7.87968	8.06204	11.1689	13.1693	1.55859	4.35121	5.26498	43.3188
OS01G0217800	6432336	6435651	14.8862	9.75765	15.8757	16.1541	14.4401	12.3549	14.5708	17.3512	17.6134	14.2079	12.269	12.7343	9.03187	13.427	15.1111	6.66736	6.69011	7.10571	9.53107	14.1754	14.4714	18.6425	13.6051	23.2572	13.0715	16.197	13.2428	15.8057	12.9657	13.1518	14.2778	14.0726	10.889	13.5409	9.52297	18.833
OS01G0219500	6541008	6543076	0.50752	1.37344	0.269451	0.909418	0.57524	1.36277	0.778646	0.877302	0.409814	1.57404	0.446986	0.309228	0.983443	0.11977	0.217103	0.95123	1.08244	0.868368	1.73531	2.38214	1.8659	0.2713	2.33341	0.43024	2.37017	2.47488	2.34134	0.191252	0.745122	0.792035	1.11439	0.175687	5.01501	1.98575	1.49437	1.01161
OS01G0220300	6583687	6587107	40.2869	35.0981	50.5843	60.5547	54.2434	51.2284	60.6672	54.3789	61.4925	41.1318	33.0801	46.2882	181.918	52.1945	71.4191	205.854	204.588	135.275	33.5001	33.9715	30.0641	59.7865	54.9832	64.3177	41.8635	44.375	34.0982	27.8044	26.2909	27.5075	61.2568	42.3704	155.641	69.3043	72.7467	58.2041
OS01G0221100	6626040	6630462	0.594499	2.73655	0.694732	1.82431	0.621926	0.463506	1.33128	1.2882	0.61	0.186575	0.269728	0.407126	6.28185	0.216822	0.898343	4.67407	3.70138	3.65307	0.692185	0.800618	0.799591	1.29151	3.2958	2.33661	2.14538	4.97812	3.53973	0.197844	0.305109	0.238972	3.72739	0.445269	3.34944	2.21111	4.25358	2.18475
OS01G0221600	6659237	6662320	0.894373	0.743984	1.25364	1.19655	1.37625	1.3918	2.39747	0.91258	2.83059	2.456	4.58761	2.38615	0.688646	3.70022	3.94886	0.373175	7.65656	0.123879	2.6801	3.46283	4.08439	1.27935	0	2.71881	0.887574	1.88197	1.06847	9.17411	5.44774	3.98066	6.1206	2.67549	0.94204	0.61968	1.72457	1.99381
OS01G0224100	6813719	6815534	1.56469	6.2778	2.99562	7.35709	3.99195	4.27104	2.59973	4.4618	2.482	6.67834	1.0412	4.22363	16.4827	1.77857	2.52859	26.2728	13.2724	23.8686	3.4256	3.12566	3.49602	4.45885	16.6048	3.78954	3.71137	4.5722	3.95846	4.35954	2.20059	1.45654	5.6367	2.00529	28.0989	21.5309	12.9715	6.63521
OS01G0229400	7164742	7167419	18.8747	13.1419	19.9175	12.8803	12.3983	13.1102	15.3126	15.7697	10.253	12.8291	12.2157	13.8763	10.2586	18.88	24.5893	7.30497	9.14907	8.13657	7.95516	11.7239	11.8398	14.6759	5.80841	14.6369	7.6572	13.1762	8.5968	11.5927	13.6306	14.7984	14.2095	14.612	7.73688	6.07425	9.91401	8.46042
OS01G0232500	7340717	7345302	4.04161	4.44371	3.31617	4.62146	6.09301	5.88879	7.37885	6.51025	7.27406	5.9192	3.43651	4.27086	5.62857	7.74686	9.19058	4.66048	5.65352	4.96358	6.769	5.66968	4.43378	13.467	6.24844	8.53456	8.47734	9.11427	6.36208	5.38379	2.52184	3.63686	7.37563	8.08667	5.89574	5.76061	6.277	8.20903
OS01G0234900	7450936	7453683	200.303	253.645	102.064	182.556	334.469	340.239	236.834	234.955	443.706	211.491	219.926	188.251	33.7718	32.4748	41.1328	35.029	30.5044	49.5885	263.951	286.519	280.819	43.8498	45.4126	48.3137	311.112	255.588	233.634	96.6479	222.663	224.573	29.4028	33.8838	28.5635	35.3262	28.9672	22.719
OS01G0239100	7712339	7721253	5.18277	1.97185	4.51483	1.19143	1.04024	1.06141	1.56534	1.76368	1.52454	3.78645	2.93933	3.88203	14.2499	4.35428	4.09064	6.69431	6.67735	9.15976	3.96214	3.50118	3.62763	1.08741	3.1941	1.48533	1.12813	1.42703	0.964934	4.41975	3.97486	5.09868	5.15062	5.28797	14.4628	5.63628	7.21515	4.4565
OS01G0242600	7862065	7867775	4.01176	2.49035	6.58335	9.38817	8.19847	6.80044	9.27961	9.47888	9.52326	3.89155	2.93249	2.19788	3.41861	4.16996	4.42031	2.50116	3.72212	2.52576	3.59305	5.42724	5.3517	19.6892	2.81922	19.7973	9.26548	8.50251	8.16039	4.13874	3.05587	4.36255	4.17486	4.75034	2.33955	2.92641	3.3526	7.17636
OS01G0246400	8061858	8062892	24.6113	11.8443	25.3061	0.0512973	0	0	0.59586	0.305162	0.17106	47.3406	5.54547	22.7641	12.365	70.6156	46.3462	3.1197	9.91495	9.37231	26.4567	10.0062	7.61913	0	0.0535158	0	0	0.41559	0.0525429	26.002	23.1044	28.8843	41.4656	51.9935	15.5474	31.3294	10.3569	93.1742
OS01G0246700	8084184	8086980	14.9933	14.3159	23.7941	47.178	26.5702	24.4324	43.7785	30.3403	48.5592	27.8538	43.7106	33.6081	5.52372	37.851	33.8497	3.32909	16.3528	4.22434	16.5726	14.3311	23.9489	32.346	1.0051	54.1503	20.6455	28.4685	16.0051	42.9047	26.6644	24.0758	30.187	28.8372	6.91832	16.6503	34.4339	42.1962
OS01G0247500	8125672	8128014	1.92558	0.675004	2.15724	1.15851	0.356757	0.307337	1.19117	0.870549	0.813319	2.12673	2.31013	1.22042	0.416531	1.03992	1.19257	0.067422	0.522135	0.184647	2.11596	2.16932	1.54295	0.822592	0.0318056	1.56763	0.489986	1.23497	0.936822	2.44003	1.41936	2.11997	0.631894	0.915259	0.150983	0.527803	0.874333	2.14634
OS01G0248900	8196083	8197096	0	0.0570512	0	0	0	0	0	0.0643813	0	0.0618813	0	0	0.528077	0	0	1.61552	0.463373	0.109244	0.0647526	0.0663854	0	0	0.451618	0	0	0.0626277	0	0	0	0	0	0	0.267983	0.468403	0	0.586087
OS01G0256900	8570880	8574555	61.5233	33.4305	53.3072	50.804	43.269	40.0835	51.6156	47.9104	45.2675	37.1296	39.8141	46.0562	99.8509	49.3028	60.3359	101.879	104.099	90.3968	36.9129	42.6906	42.2419	43.9821	55.062	62.3416	38.5329	35.0567	28.8464	44.7621	44.9147	49.7399	63.8437	58.291	91.4088	59.1911	80.36	59.0306
OS01G0259200	8683011	8687579	32.1794	20.9438	30.8685	42.3687	30.264	30.4198	43.7469	39.8699	39.8868	22.9743	23.873	27.3529	8.36533	43.6145	34.2049	3.07652	16.4175	4.25409	24.9216	27.1814	24.8717	39.8439	3.37217	45.9497	28.2111	28.4605	23.8467	27.8579	23.634	28.0527	31.9081	33.6627	8.14581	6.78841	12.1802	23.3769
OS01G0261200	8792649	8797358	28.9198	13.0609	20.6642	25.6253	15.5073	16.0605	20.9057	19.8611	20.2807	21.2332	18.1969	21.3701	20.1205	28.8984	27.0877	19.786	22.7854	25.8964	20.291	22.1679	18.5593	20.5089	26.2142	24.1901	13.9008	13.8969	13.7687	30.5359	19.3736	21.4573	25.6458	32.3212	15.3157	15.6328	19.1159	19.6028
OS01G0263300	8917756	8919968	4.68999	3.79433	4.48331	5.9231	3.39978	3.43901	6.8485	3.52359	2.91692	2.44362	1.515	2.35819	14.6704	4.79523	8.46744	5.59605	11.6025	3.78413	3.45419	2.34553	4.82565	4.32181	1.91635	5.12662	1.80751	4.12182	4.26221	2.83366	1.66412	2.28889	10.0039	2.51883	6.60929	2.59602	8.68689	5.40023
OS01G0270100	9325669	9329331	149.643	83.1312	107.867	103.808	85.8781	90.7101	112.559	92.2378	90.9418	90.1171	86.7619	110.222	73.8308	148.585	132.257	52.0697	81.9434	50.5738	98.6668	84.3049	86.7502	120.151	34.7504	106.081	66.2956	68.1786	64.7787	111.588	86.5548	96.3104	124.13	124.853	50.1214	48.9775	49.8318	79.816
OS01G0270300	9339815	9342240	2.59114	3.06703	2.31932	7.98364	5.642	5.86511	7.85035	3.84565	3.12577	2.92009	2.05733	4.84283	9.93616	6.96955	8.32034	4.00293	7.07776	3.81737	7.07813	2.1413	2.77381	11.1789	6.67662	10.6439	2.45889	5.08763	9.07141	6.2158	2.41469	2.63133	6.48999	4.62075	6.88312	3.79269	5.15394	3.15076
OS01G0278000	9770018	9771047	5.55128	4.71822	5.36145	5.90338	4.50326	4.31938	5.37923	95.8397	3.5985	10.1265	7.2149	7.62309	27.04	8.00361	6.84843	28.111	16.3071	29.2184	7.00725	4.20524	9.27107	3.85362	47.4815	3.54174	5.25403	6.22631	6.04673	11.1663	5.05141	7.22656	13.8762	10.1408	32.678	28.2061	18.8963	8.97216
OS01G0279900	9928971	9935981	9.12146	6.60265	11.98	10.1633	9.39329	8.53346	12.4136	10.7345	8.87842	7.61684	9.81243	9.46921	17.0657	12.9954	10.4136	19.6299	16.8802	21.7235	7.84324	11.1988	7.91192	10.1865	17.0808	14.1962	7.1365	7.95441	7.39306	9.49813	9.68217	10.0587	14.7469	13.0498	17.7937	15.543	16.5294	11.6402
OS01G0280500	9967185	9969073	0.202216	0.4827	0.788119	2.45564	0.689982	0.881113	0.659267	0.792317	2.45201	0.475969	0.420507	0.42843	0.93421	0.709853	0.472675	0.138067	0.763736	0.336107	0.249027	0.306368	0.274753	0.816731	0.130263	1.09283	0.490548	2.74575	0.810003	0.555189	0.180252	0.0705898	0.269582	0.595006	0.247347	0.320248	0.143237	0.225399
OS01G0284700	10193658	10196611	47.9071	28.6145	50.5335	54.2037	67.065	55.6886	40.4727	56.6692	34.3985	27.4761	23.2647	29.0187	71.5801	27.2559	31.482	73.8781	77.6419	76.0959	32.2472	36.7389	27.3648	28.9012	48.6472	35.2859	44.9789	42.8904	34.0995	24.1865	28.8437	32.6646	36.0543	27.9179	72.2304	58.3816	71.5289	57.4589
OS01G0286600	10291889	10295449	13.2563	11.2686	13.5273	14.3511	19.7197	19.8039	11.6838	21.4328	11.9641	7.8328	5.72872	7.25995	21.9137	10.0863	7.78809	20.1965	15.7144	23.5783	8.94682	13.1738	10.1581	17.97	39.6803	18.5277	17.8498	15.5642	14.9823	7.92053	9.12717	9.02099	8.97029	9.72001	21.918	21.5488	19.6	10.7882
OS01G0289600	10471169	10478800	1.76591	2.74298	1.63959	3.74945	2.61165	2.62271	6.10065	4.82518	4.80567	3.76276	4.44529	4.76971	2.61363	5.26681	6.85547	0.549973	1.49772	0.772406	2.88434	2.11219	2.60982	9.19695	0.359229	6.11116	5.41118	4.56092	4.1932	4.50811	2.65112	3.08223	5.94746	4.21154	1.09896	3.31183	2.76505	15.3325
OS01G0290600	10509008	10510496	7.17406	17.7578	15.1687	11.9426	12.532	13.4132	19.0196	18.4177	16.5576	13.9171	15.1151	17.6306	8.361	17.8697	18.4686	2.87076	7.06658	3.04654	13.2425	16.8013	15.5673	17.0747	1.11725	20.0244	20.4806	22.6486	21.4735	13.9968	18.271	16.1543	19.8427	16.1914	6.91085	7.55352	15.7475	26.5379
OS01G0290700	10515442	10516270	5.46731	1.81454	2.77075	3.30973	3.42117	2.33555	4.68332	3.62282	4.04687	0.908384	3.34389	2.49839	0.645991	1.29024	1.00233	1.02472	0.728792	1.00228	1.98028	1.949	1.82071	3.4909	0.552458	6.44527	1.34757	1.14918	2.50867	1.32447	1.64838	1.8524	2.40098	3.31207	0.65564	0.572992	0.531546	0.788648
OS01G0292200	10622951	10627532	64.1172	32.9568	71.3004	13.6317	8.84678	7.77133	18.7133	19.4624	11.1815	47.9493	32.4839	46.0203	12.4774	39.9701	38.1984	8.52416	22.4837	12.6214	60.074	55.2454	48.9239	16.3149	12.8482	18.9247	13.6993	16.865	16.5627	70.0693	64.1254	75.6567	43.4769	61.9572	20.5321	29.2057	32.3537	45.5154
OS01G0292700	10643220	10644629	1.47922	1.83427	3.03427	2.52266	3.52034	4.12153	5.833	6.98604	5.12473	1.39269	1.23041	0.79593	0.551796	0.794786	0.878129	0.384748	0.266036	0	0.988891	3.89523	2.82332	3.68066	0.0453752	5.6149	5.96509	5.93999	5.16784	2.17566	1.88364	2.91378	1.80297	1.49228	0.473878	1.25498	1.19747	3.72157
OS01G0293000	10657543	10660137	139.322	83.7632	73.0358	86.8749	89.375	86.9564	94.6348	107.028	80.8777	107.172	74.2899	81.6675	16.0299	117.734	73.4578	6.61084	48.5195	5.35059	73.1652	72.2879	73.949	55.2577	2.50773	71.4092	70.0351	80.7511	76.6106	95.3708	80.9798	85.2215	69.3438	74.6754	15.3231	6.40231	20.1863	21.9297
OS01G0294700	10748692	10750233	12.9645	14.0477	5.46348	3.48529	1.34532	1.46395	1.03511	0.69112	0.928173	1.70222	0.770276	2.24225	1.55892	4.24586	5.26832	1.20433	1.15473	0.952828	5.38707	14.3863	1.63768	8.54898	0	1.23128	3.03416	1.68074	3.97897	2.66353	1.37576	1.47777	4.89113	1.81654	0.215755	1.57131	1.5826	10.6169
OS01G0303600	11231975	11234809	4.32137	3.0792	4.70998	3.77018	3.78009	2.46241	2.29903	1.769	2.36101	4.67585	2.30692	3.58327	1.7101	6.01609	3.41728	0.998179	1.68895	1.39364	6.03658	4.36473	4.79066	1.36763	2.88068	1.9752	2.6172	4.11767	2.55636	5.84367	4.42693	4.77319	3.37061	4.55474	1.78824	1.17467	1.82745	2.35807
OS01G0307500	11458956	11463442	18.2348	17.3827	6.63483	33.5998	12.3523	13.8054	46.8281	37.2917	22.8708	6.69354	6.50042	14.2832	0.174414	8.16465	5.6662	0.0988108	2.21367	0.225508	18.446	19.9252	12.0438	19.0971	0.0699193	24.3187	19.9154	28.2606	38.9694	6.90367	5.24875	5.19085	1.21548	2.23561	0.0885098	0.0859473	0.33316	0.435542
OS01G0310100	11625271	11637356	2.95341	1.77011	3.25991	2.47978	1.91949	1.77032	2.64918	2.31899	2.13436	2.14066	1.91072	2.31752	4.26563	3.07971	2.42293	8.56746	4.45001	9.58407	1.78968	2.67527	2.44167	2.44961	11.9285	2.67073	1.71619	2.32283	1.75922	2.52055	2.50726	2.69201	3.12485	2.89674	4.03307	8.11103	4.39432	3.46966
OS01G0310800	11677483	11681874	1.52108	1.54918	2.66251	2.70497	2.11673	1.88523	2.78587	2.42367	2.44993	1.83309	2.04123	2.23438	2.34646	4.23095	3.22363	2.03093	3.24775	1.65176	2.15791	2.13039	2.53515	5.05813	3.5884	4.18322	1.86061	2.45428	1.8471	2.57993	1.93436	2.71861	2.87678	2.88829	3.3738	2.39286	3.17962	2.87549
OS01G0313300	11783910	11784899	4.07233	2.41268	4.03086	4.62997	2.54291	2.73608	1.23634	0.759813	1.59719	4.80786	0.806512	3.22596	47.5728	6.41833	4.43211	32.5417	30.468	47.4882	3.50256	0.783465	4.04004	1.50118	90.1084	1.45555	0.912337	1.90939	1.63531	10.0567	2.13191	2.12108	16.9591	2.13023	107.742	89.625	44.9322	18.5602
OS01G0314800	11863682	11864412	156.907	102.743	119.432	316.993	46.0222	47.5763	126.633	118.914	164.988	505.537	241.094	331.052	41.0269	304.637	152.641	22.5305	63.2511	19.1045	259.823	114.316	228.608	40.2008	7.6458	111.194	56.6075	89.7621	80.8426	628.013	217.557	235.483	148.772	229.116	28.717	53.2925	57.65	172.452
OS01G0326000	12499923	12504209	11.606	9.74526	10.9998	45.124	30.6538	29.4086	39.9487	25.9389	26.0978	6.69007	5.47708	15.3446	2.62619	6.17653	5.41344	1.46625	3.86454	1.81095	19.1347	16.4114	22.0983	45.3927	9.15469	41.9427	29.544	28.2115	49.4156	12.7025	23.0133	17.2972	15.0051	11.8758	5.56262	3.1134	5.32404	5.02677
OS01G0327000	12551333	12557268	0.108764	0.22315	0.0892419	1.15595	1.64323	1.65769	1.08313	0.920113	0.542921	0.232733	0.148042	0.297938	0.857983	0.347094	0.390339	0.324048	0.288794	0.419079	0.126636	0.0699082	0.268689	0.25958	0.0509554	0.240461	0.462278	0.631247	2.9267	0.361958	0.061696	0.0759352	0.15818	0.13965	0.322518	0.0704656	0.541627	0.440849
OS01G0327400	12578189	12582256	10.2681	22.9241	26.4531	43.5579	28.6433	29.5022	50.6112	40.8713	30.8581	16.2216	12.3771	25.9335	6.32726	10.953	12.6109	1.58434	6.31008	4.77289	14.7882	16.084	15.0154	26.3152	0.710026	22.1025	52.466	113.47	60.686	9.75542	6.12771	7.77629	6.82117	5.83777	1.91589	4.03091	10.9304	27.7013
OS01G0328400	12645608	12646401	343.215	204.557	394.909	441.897	370.505	384.98	399.414	385.142	380.388	246.304	200.079	264.017	690.433	301.305	376.294	841.183	993.533	650.694	268.292	264.455	270.108	465.155	448.119	449.026	295.849	337.179	238.937	245.572	261.525	289.319	463.88	322.259	991.352	628.128	666.938	482.969
OS01G0329800	12725141	12731526	5.38303	3.61164	5.6117	7.90023	6.34692	6.34542	4.95125	5.85879	4.99766	3.55016	4.6939	3.96691	19.87	4.74693	4.53868	31.1312	20.9004	26.5607	3.4843	5.12185	4.7582	6.32815	20.7723	8.05751	2.54632	3.34519	3.74999	4.78362	5.40104	6.10031	6.76725	6.21324	23.4113	18.6769	19.943	11.8032
OS01G0332900	12921581	12924616	29.553	16.0407	23.9695	18.4931	15.6942	15.277	23.9197	19.3624	22.423	14.6095	20.4009	20.5338	23.0226	18.4127	19.8036	23.9195	27.2698	24.8428	18.6128	19.0086	18.7627	15.8397	14.8503	25.0658	12.917	12.9577	11.5906	18.3123	19.5463	23.4641	26.9087	27.4663	27.4259	19.2673	23.806	16.8684
OS01G0335700	13142060	13144941	1.67999	1.31059	1.51803	3.43156	2.23657	2.36505	4.23378	3.0621	3.13326	1.96213	1.89269	2.28278	2.61416	3.36993	3.82199	3.05879	2.42021	2.08541	1.86462	1.50353	2.31151	5.0675	1.64386	4.99926	2.83263	2.73554	2.24164	3.15281	2.06619	2.19734	2.74429	3.5291	2.34106	2.61007	2.32978	1.64977
OS01G0343300	13570702	13573119	11.5237	8.1888	10.6311	7.27534	4.98541	5.84754	3.63368	3.04131	2.78673	7.13939	4.17187	7.30902	3.64594	5.15012	5.27251	7.33806	3.54799	8.23709	9.64715	7.83996	8.43711	5.96861	9.28234	6.56116	1.58012	2.33264	1.56089	8.08724	4.15139	4.62715	2.73822	4.91924	1.80151	7.09196	2.42483	2.71538
OS01G0348700	13896299	13898120	120.132	61.151	103.92	176.828	158.312	149.13	184.713	167.771	170.012	69.3174	60.3837	80.3155	405.181	89.5916	144.593	425.346	486.819	349.572	79.8885	91.9567	89.3073	267.381	222.652	185.339	155.704	169.578	116.864	65.9653	69.9106	74.5861	150.086	102.61	425.367	240.602	245.719	148.29
OS01G0348900	13903285	13904626	11.241	6.18214	6.82945	20.8406	12.676	9.68562	10.5188	8.99371	11.5436	19.3895	26.7658	18.2609	0.758378	16.0077	3.74408	0.0781169	1.46919	0.285248	78.8741	14.6472	63.7354	20.6211	0.368508	25.8918	10.2188	63.2853	15.992	93.6864	28.3773	33.9681	6.49765	21.0069	0.559786	0.747421	1.05355	1.75989
OS01G0356400	14340326	14357449	32.6407	60.0405	60.5409	38.348	34.1811	35.7184	50.6862	44.6762	45.2236	70.5008	45.2795	55.9301	42.6335	62.6165	66.5607	15.5559	29.5856	15.4665	37.0679	35.6485	39.9649	32.7251	3.08199	29.6389	47.7752	50.0558	45.8468	44.4858	35.9964	34.0659	59.9022	49.4032	22.8536	91.1156	77.0086	234.711
OS01G0358400	14513332	14515250	2.0415	0.196896	1.58201	1.40064	1.4569	1.45904	1.47905	1.4998	1.71259	0.907652	0.613209	1.76215	3.73613	0.79627	0.94261	1.34225	4.05511	2.82768	1.39672	0.515497	0.667768	1.08794	0.681899	2.0942	0.450219	0.918601	0.57386	1.81643	1.71867	1.58367	1.51201	1.73535	2.72835	0.942991	2.19588	1.66873
OS01G0360200	14621368	14627934	2.11045	1.32029	1.79404	0.579176	0.412143	0.473401	0.57854	0.59597	0.417593	0.680233	0.616784	1.02049	0.320798	0.819983	1.08637	0.0692348	0.40213	0.0948056	0.711796	1.22904	0.964438	0.902303	0	0.787762	0.402528	0.163051	0.304637	0.748211	0.8135	0.756628	0.790827	0.872734	0.248068	0.075277	0.341179	0.474717
OS01G0368900	15124631	15125396	3.14154	1.92879	1.38313	12.6798	23.93	22.703	14.3889	15.6115	16.759	18.7567	13.0656	5.8442	0.923446	6.6091	4.77611	0.0697545	1.77494	0.0636781	18.0417	6.26874	15.061	1.77947	0	1.24228	16.0192	11.4628	6.78462	50.6291	25.4761	23.7519	2.5333	18.3072	5.56095	1.51684	1.44733	2.66471
OS01G0369000	15130898	15139459	47.7398	31.8801	48.8025	61.6227	48.1461	47.9961	64.3387	63.3379	58.3297	33.0451	28.3128	40.018	74.4896	47.1921	46.9651	90.2267	67.7725	107.359	34.9459	40.7441	35.8639	65.6067	131.526	60.5745	54.8055	51.0447	47.9394	33.4144	36.2203	35.9889	36.4905	41.9795	58.1704	78.6983	65.5552	49.7295
OS01G0375100	15474284	15478322	5.08127	3.68433	4.89321	4.94743	4.73904	5.11372	5.10537	4.78359	4.7058	3.48061	3.36608	3.82488	4.09479	4.88271	4.88369	3.9333	4.76521	3.8056	4.31657	5.08616	4.4235	5.65297	4.40352	5.65929	4.46893	4.07345	4.42611	3.88449	4.69209	5.2576	4.72155	7.8427	5.07398	4.34884	5.02889	4.73453
OS01G0375200	15479968	15493392	12.0031	7.09691	14.9014	16.241	8.07242	8.28727	15.5774	10.3262	20.0906	9.99069	8.65289	13.7595	13.781	20.0993	22.4816	13.1759	12.4744	11.392	8.94611	9.10141	9.26521	25.8556	8.78547	18.4262	8.47062	13.1943	6.3373	14.4236	13.3664	14.8655	18.293	24.1187	11.6888	14.2982	11.4348	40.3313
OS01G0382000	15934495	15935317	0.356581	0.0619037	0.0585154	0.117429	0.057256	0	0.744019	0	1.95794	0.268578	0.593206	1.0073	0.343796	1.5736	0.222266	0.0649234	2.01114	0	0.913382	0	0.258394	29.308	0.49003	112.412	11.2609	10.7368	3.06715	34.2651	3.11494	3.93343	141.014	65.7228	16.0508	12.0849	63.9193	180.86
OS01G0382400	15958748	15959497	48.2067	29.9567	75.1268	132.596	133.386	143.476	204.789	120.428	117.094	128.351	65.2897	172.729	90.9193	192.221	228.535	50.2973	88.4333	45.3305	35.3883	15.4134	21.195	54.5229	1.81483	64.0732	17.5345	34.3016	18.4123	29.0059	19.3926	17.8115	41.314	32.2375	8.80655	41.0228	122.395	206.908
OS01G0383900	16061947	16067655	8.25081	5.16211	6.90172	7.80739	6.04345	7.38143	8.91987	9.57771	6.59461	5.67481	5.19181	6.43231	3.16391	7.36175	6.92962	1.26812	4.047	1.38028	5.30472	5.27614	4.78021	8.87202	0.598224	8.54152	7.30193	6.76428	6.5512	5.93287	4.96677	5.34894	6.74254	7.72463	1.52913	1.9091	3.23842	6.01966
OS01G0385400	16151562	16154044	0.581985	0.631467	0.0716285	1.00621	0.373796	0.386419	0.809555	0.14252	0.479342	1.47944	0.532503	1.17823	0.911817	1.34253	2.20683	0.158945	0.820609	0.169282	0.315352	0	0.263583	0.146911	0	0.15726	0.0770081	0.166366	0	1.51796	0.129693	0.020316	1.02415	0.582233	0.28475	0	0.109931	0.259482
OS01G0501700	17341236	17346405	49.7443	37.1251	35.886	46.2812	46.9868	48.6084	38.864	48.0682	34.4117	50.711	47.2133	46.4056	21.3001	58.6143	57.6142	18.7413	33.6399	21.0543	50.9945	39.2951	43.5744	54.3006	16.6355	48.3246	39.5819	37.1509	30.6822	63.4808	41.2329	41.9454	56.7272	67.0528	29.3268	24.4856	40.0369	40.2741
OS01G0503400	17454023	17464973	15.1409	11.9314	15.4438	10.0946	7.00748	7.34267	9.24014	10.7017	6.54771	9.64325	10.5939	9.81227	2.0275	7.59288	12.707	0.67567	4.42526	0.222052	11.9333	20.5703	16.4576	20.624	0.229492	12.2203	9.16606	9.75957	7.86119	18.2309	13.3376	13.2446	10.7653	14.9552	2.85669	2.821	10.0379	15.7251
OS01G0505600	17581215	17582104	3.8909	10.4183	4.38294	3.47484	4.60628	6.1849	3.61204	2.97152	1.8709	5.83645	1.59079	4.40897	0.3709	1.19057	2.53492	0.0600359	1.06271	0.383643	6.36715	7.52684	5.07752	0.332944	0.0566425	0.653396	7.73718	6.59808	4.83832	1.56919	5.29061	4.83441	0.281335	0.232855	0.107554	0.0522202	0.373704	0.235225
OS01G0510100	17904834	17910037	37.6305	20.8301	29.1997	42.7252	29.0783	29.3819	35.8806	33.0764	39.3668	30.428	22.4947	30.9917	49.7539	48.9193	39.0935	47.5138	53.4263	53.4391	29.0218	28.7031	27.4572	54.6879	54.0811	61.5651	30.4097	32.5294	22.8682	35.9684	24.0068	30.9405	42.6294	41.0984	41.258	40.2988	44.4865	45.2819
OS01G0521500	18601026	18611536	2.38634	0.674946	1.45201	1.34657	1.2916	1.06817	1.63175	1.12936	1.20235	0.908799	1.07053	1.18665	1.52954	1.55975	1.58775	1.00078	1.86332	1.64894	0.422652	0.866619	0.631467	1.75978	0.759977	1.20753	0.68592	0.536527	0.429609	1.37415	0.93212	1.36654	1.62998	1.7988	1.18069	0.552022	1.11422	0.884646
OS01G0524500	18755303	18756817	28.2859	86.5481	51.7846	35.9504	48.7894	43.3942	42.5355	63.6401	57.4745	51.723	56.3204	50.1069	15.0563	21.0556	31.9568	7.24228	19.2741	12.3413	70.8867	77.8525	86.0322	81.0418	35.1137	132.841	212.403	200.712	186.577	67.3859	98.136	69.9825	65.2838	55.8156	63.1068	43.3263	82.5229	59.1951
OS01G0527600	18940389	18943033	10.3919	6.38638	11.9713	9.89027	6.30737	8.83181	10.2633	10.5457	9.6242	5.67472	5.73956	6.81057	5.00963	9.71391	9.88901	4.69232	5.44243	4.11085	4.29995	7.47325	5.15832	13.2631	2.53487	11.1572	7.51693	5.30748	7.78186	5.32581	5.70609	7.34227	6.96015	8.07241	5.18615	4.34478	4.00434	9.48897
OS01G0533900	19352055	19359444	1.07336	1.16462	1.70135	1.28537	0.979254	1.68046	0.869542	0.573491	0.892983	0.895736	0.852234	0.620208	2.11679	0.954205	1.11509	2.73156	1.69527	2.49361	0.889231	1.30588	0.861771	1.25622	4.60956	1.14257	0.408864	0.836806	0.822867	0.89301	1.17422	1.02188	0.70246	1.2346	2.62583	3.12931	1.88923	1.71848
OS01G0534700	19381153	19387198	2.47427	1.21192	4.48084	1.7024	1.20607	1.26146	1.47504	1.33301	0.95425	1.73052	2.2198	1.98037	1.76077	3.36789	2.62554	1.41584	2.66997	1.14563	2.9948	2.6419	2.27322	3.72965	1.09294	3.66128	2.04232	1.61667	1.1923	5.06253	2.91444	2.59116	5.91854	5.05465	1.85913	1.58139	3.70553	4.4442
OS01G0534900	19394542	19405480	6.73596	5.02694	3.84187	11.0576	7.36998	7.1757	14.2298	10.5007	9.58489	7.07668	7.20868	9.08876	50.3253	18.0021	15.7238	55.7876	49.2265	49.9892	14.6887	8.11033	8.07329	16.2572	10.989	21.753	8.40576	6.65326	6.40774	14.5093	7.99967	8.40195	19.0989	16.5812	59.4838	31.9705	34.8733	20.6017
OS01G0542700	20034162	20035006	10.28	10.1894	18.1804	12.6381	9.8147	8.12844	17.6331	10.0017	17.417	26.3548	39.6344	44.1485	19.5326	72.8002	72.0877	4.29985	27.0032	3.80984	17.3814	10.5936	15.1	26.2305	0.536931	32.0322	10.7227	7.28038	5.79888	43.2895	56.5904	53.4404	94.8215	87.4744	18.6349	9.57021	16.269	47.0109
OS01G0543100	20061961	20066455	3.67096	6.3363	4.91622	5.90564	2.30358	1.33076	6.78652	5.37313	2.66441	4.68776	3.29918	4.88705	1.28827	6.72888	4.07669	0.460951	1.23241	0.385731	2.03694	2.5571	2.21679	4.55877	0.0724829	4.1046	2.00996	5.46802	7.40119	4.36358	1.76776	2.03267	2.47508	3.17839	1.13547	0.0668239	1.31508	0.413885
OS01G0549700	20540847	20547073	58.534	36.3445	48.2888	78.7745	60.3294	55.76	63.4842	49.4352	57.3553	33.5257	40.169	47.9217	50.2272	54.2365	43.278	51.9343	78.3543	60.3323	31.0556	34.2507	34.0811	59.4784	42.2985	70.2645	33.3776	38.8856	30.2522	39.3389	38.2216	42.2371	57.4466	51.5916	68.0709	45.8457	76.9342	49.1197
OS01G0556400	20987876	20992377	7.76276	20.7713	11.4649	16.6446	19.3202	18.9081	17.3123	18.7123	15.5672	19.0344	10.8366	18.0517	12.2029	13.7436	16.4447	9.52496	9.31398	10.0696	18.4877	13.6018	16.4783	24.8439	31.8009	19.8512	30.4577	29.716	33.5567	11.4904	13.6888	11.6405	14.1824	11.2022	11.3943	15.9552	15.8106	28.4411
OS01G0557500	21071497	21076720	80.7518	55.6491	122.151	37.3319	32.4638	31.5231	57.9489	33.2172	43.1128	72.6468	54.5469	75.3057	43.2857	106.957	105.315	20.5717	50.3713	18.6056	63.1612	60.4309	48.4744	36.4167	3.11057	28.4952	21.4652	25.2397	36.2193	52.1533	43.9142	45.4074	83.8245	72.603	19.0373	55.0081	55.461	127.628
OS01G0559550	21201971	21203280	1.55968	0.783796	1.41444	1.622	1.64761	1.09008	1.57007	1.04532	1.20197	0.618294	1.02421	0.386485	0.791451	1.15264	0.255839	0.44838	0.330703	1.22796	1.69833	0.912033	0.743561	1.40907	0.564049	0.665442	1.08619	0.547533	1.17681	1.27713	0.731723	0.687733	0.700386	0.289847	1.20491	0.390008	1.00787	0.219598
OS01G0559600	21230393	21234906	146.79	130.697	145.839	120.385	112.206	111.572	138.427	122.759	103.033	93.3335	107.073	121.104	59.6375	183.879	231.532	29.8641	108.482	33.7014	161.371	188.039	147.478	284.07	5.81051	174.733	116.652	106.595	89.4934	157.962	88.0617	99.607	170.62	129.664	58.6175	48.0621	151.878	148.756
OS01G0575200	22138044	22142395	0.737352	0.588832	0.266201	4.46797	2.3916	2.03175	5.25658	1.32897	4.23765	1.58282	2.06078	2.63839	2.79626	3.87517	4.32034	0.402753	2.46552	0.906918	0.464917	0.2979	0.427454	3.21634	0	4.5693	1.19681	2.50124	1.31822	1.70051	1.20937	1.17372	2.39064	3.2978	0.769635	0.280257	1.11422	2.57743
OS01G0579600	22427835	22430779	13.1091	12.0686	19.7196	12.1009	13.8202	14.5617	10.6199	18.3211	10.3609	9.16325	4.68107	7.97995	5.15991	7.27124	10.3517	2.59174	3.26739	2.00832	13.0781	20.9644	14.8429	23.9998	2.24621	7.96116	20.1494	15.8348	17.5314	10.0279	8.32134	10.6315	8.26154	11.377	2.86144	4.61352	8.00382	23.7039
OS01G0580500	22489496	22490967	5.11023	6.54599	5.94345	14.7458	17.5262	16.8416	6.59947	4.5683	5.90252	4.62446	3.87926	6.12006	5.93951	4.77704	4.79347	6.91047	5.94629	5.69002	4.64352	5.26173	8.35894	13.5761	5.88067	25.7849	6.4336	4.44387	4.68596	4.40432	5.92615	3.63705	4.12728	2.80292	4.8954	3.69294	2.95204	8.00769
OS01G0583100	22618198	22624094	77.0184	62.1596	73.7008	49.5587	34.3991	34.3453	47.2076	55.6533	42.9566	81.4581	64.0637	62.1979	70.2381	93.1027	77.0478	85.5321	67.0176	83.6987	73.8432	82.9116	87.6213	45.5381	158.88	57.5333	36.8355	49.8795	55.1638	94.8511	73.1049	75.0335	75.1725	67.9311	96.7645	107.522	94.764	66.8367
OS01G0584900	22731943	22733237	0.161393	0	0.573837	1.86024	0.388722	0.267899	0.935422	0.474274	1.62468	0.557159	0.35799	1.97565	0.475463	3.34534	2.5709	0.342826	0.758556	0.134127	0.265005	0.326025	0.0974604	0.760492	0	4.36106	0.474566	0.87145	1.49711	0.738514	0.191817	0.262916	2.69666	1.83623	0.219348	0.937188	1.98155	7.77148
OS01G0588500	22918453	22923739	8.45859	4.36453	5.76433	8.06657	6.47027	6.66927	9.58038	7.18081	8.40743	4.9995	6.13681	6.48253	8.28745	6.05639	6.73704	5.09079	7.09926	8.31833	5	5.71938	5.32072	10.0355	2.90605	11.1318	6.52889	6.0449	5.01295	6.88097	6.95342	8.4481	8.44484	11.117	5.57556	3.12569	5.10389	3.91799
OS01G0592500	23167795	23168478	25.571	6.10765	32.0351	3.10843	3.51346	3.84576	2.53644	3.02592	2.98405	7.59421	2.71227	5.73682	0.827321	5.68016	3.83323	0.859286	0.518536	0.213936	4.98775	11.0071	7.1508	2.07944	0	1.31391	1.13542	3.10703	1.01306	4.39768	3.67145	2.99542	2.01335	3.6358	0.0699732	1.22305	1.78292	5.58574
OS01G0597800	23456074	23458035	0.508555	1.11657	0.392727	6.47742	1.56112	1.7628	2.86086	1.934	5.66696	1.88706	0.995328	1.52112	0.480707	1.53019	0.745872	0.653602	0.180774	0	0.913632	0.483443	0.867109	0.453089	0.0770823	1.10474	0.369445	3.79115	1.38749	1.45101	0.666644	0.730993	0.733808	1.05627	0.219549	0.49745	0.339038	1.12038
OS01G0602800	23727763	23733053	9.20156	5.47891	12.1236	9.00976	9.34537	10.2392	8.21354	7.94938	6.15148	4.14836	4.90936	5.59621	8.7926	6.51567	7.43027	10.1304	9.16419	9.4864	4.8254	6.49951	6.73839	10.8844	6.4599	7.60498	5.51376	5.79965	5.49565	4.40744	6.2475	6.91064	8.41475	7.2843	7.73742	8.32479	7.81942	8.55237
OS01G0606900	23911517	23913239	16.7764	13.597	12.6941	7.68217	5.55058	5.97877	0.71455	0.852443	0.265468	22.5319	6.47459	10.6529	5.20517	9.01918	4.67107	0.528158	2.53203	0.562508	16.4803	12.0127	12.8751	1.61097	0.99661	4.83368	0.341187	0.967428	0.611558	16.5922	11.7651	15.4256	4.17657	9.10448	42.5393	1.56962	3.0593	1.63824
OS01G0609300	24075070	24081389	5.08431	2.96572	4.78912	14.8013	4.34316	4.55735	7.17847	5.71738	9.60356	4.67202	5.07493	4.34709	1.40524	7.95502	4.85941	1.79588	3.13386	0.929577	4.12743	3.57418	5.93174	5.03108	1.0306	6.22811	3.76742	7.51889	2.52108	8.84075	3.3356	3.15211	5.16219	4.88301	1.85742	3.43014	2.34331	18.2982
OS01G0609900	24107086	24115287	0.41779	0.263745	0.509006	4.86764	1.7381	1.6707	1.15571	1.36415	2.06232	0.441031	0.347517	0.655675	0.508599	0.29205	0.578711	0.633899	0.828808	0.462944	0.411604	0.485919	0.447243	3.23421	1.0874	2.61136	1.17265	2.07493	0.92884	0.498215	0.315986	0.468465	0.540095	0.596033	0.774294	1.0827	0.669592	1.36602
OS01G0611100	24187312	24189794	14.4105	4.34846	11.4179	5.24465	4.61783	4.51711	6.82873	5.08891	5.49015	7.86101	6.43056	8.21149	24.5476	6.57525	5.26866	16.6658	20.6803	21.2791	6.21502	5.68459	5.99433	3.49714	5.47146	6.23916	3.00067	3.77165	3.07717	7.81097	9.4272	12.0039	13.0603	12.0108	19.9214	12.0475	14.8366	12.2434
OS01G0612200	24255379	24259940	213.922	119.83	182.981	139.176	97.3416	104.865	116.773	101.267	99.1098	119.369	96.2956	134.974	191.88	141.331	128.028	150.607	189.187	132.832	100.993	123.594	108.866	118.842	85.4275	134.267	84.8827	119.563	88.441	96.4356	112.626	131.406	145.042	136.183	172.921	96.9441	127.854	127.708
OS01G0612700	24294290	24299500	5.31957	3.39874	4.70548	3.61438	3.57223	4.21807	4.96863	5.92746	4.59673	2.96036	3.6188	3.7056	6.59376	5.41466	5.21822	5.4008	6.23397	4.58521	3.60426	3.69515	4.08408	5.75069	3.24416	6.12729	4.67511	3.65558	4.11906	4.03583	4.49499	5.10837	6.11629	6.09805	6.03109	5.35539	3.64197	3.86184
OS01G0624400	24933111	24933821	40.6973	40.1985	14.969	21.7483	41.0244	39.8062	17.7985	23.7733	23.0414	35.6742	9.40711	15.7019	21.0915	0.496769	1.54367	11.1223	8.48037	15.1615	30.7419	29.3493	34.471	0.750178	9.57187	1.7845	33.3516	31.3849	27.0102	5.06171	19.4262	16.8866	1.32061	0.388637	19.7909	7.90942	5.76937	3.45973
OS01G0624500	24941444	24942799	300.223	117.825	248.238	130.685	111.57	94.915	152.819	137.804	150.895	228.636	236.471	251.077	451.073	378.59	295.865	233.834	286.729	277.411	303.626	228.267	197.495	140.523	104.721	178.308	101.593	106.76	79.686	315.365	303.212	368.093	296.744	438.577	478.452	198.122	222.493	193.074
OS01G0624700	24945282	24947217	0.211583	0.404048	1.84022	6.41042	6.93066	7.93737	1.4348	1.78239	0.890698	0.159366	0.387188	0.358621	0	0.42442	0	0.0385234	0.127858	0	0.0833801	1.02579	0.804944	1.53822	0.145384	9.52879	1.71713	1.57256	1.17761	0.580907	0.226322	0.354527	0.541575	0.298833	0.0345073	0.134033	0.0799318	0.188672
OS01G0625300	24967398	24969047	3.88548	9.08026	5.21126	3.10664	2.57955	2.29456	6.72352	8.45371	5.88073	10.9746	20.79	9.35782	4.26247	9.66755	10.4795	1.22441	4.96686	0.838314	2.94457	6.15085	6.42984	1.50895	0.224623	7.84068	3.39455	3.59553	4.09574	8.75298	5.09528	5.55582	7.92922	9.27812	1.43189	2.60337	9.31523	3.76457
OS01G0626400	25009514	25012233	4.28791	1.50245	5.77769	1.52221	0.75799	0.489742	0.786613	0.462406	1.04402	1.40743	0.588991	1.66691	0.758563	0.907469	0.858228	0.214874	0.356581	0.261541	0.736366	2.82107	1.06899	0.516376	0.0337881	1.02755	0.520528	1.94918	1.02839	2.37611	0.596119	0.659154	0.503461	0.370403	0.0641578	0.467252	0.408686	2.45552
OS01G0631700	25282067	25286614	4.11882	3.89606	7.53894	8.95577	6.4228	7.80109	9.1817	6.59496	3.84182	2.70955	3.11856	4.17675	4.15782	5.66692	7.46074	1.94691	4.97263	1.64566	5.95669	5.28019	5.14188	15.9424	0.793709	12.0095	5.79937	6.56628	7.39203	3.93858	5.2483	5.64061	6.67364	6.8987	2.49751	1.65164	3.09206	2.66043
OS01G0633100	25353805	25361883	11.29	5.84144	10.1332	10.8374	6.94654	6.64919	7.30798	7.02659	6.97073	7.21792	12.0976	18.8712	2730.29	16.911	97.8776	2799.4	1912.8	3504.68	11.2685	18.2751	17.2378	12.2212	3121.32	15.187	6.32783	8.1036	17.5448	13.7614	13.096	14.7319	236.218	32.2626	2674.38	2561.1	2078.6	954.32
OS01G0638000	25598451	25600345	2.63268	2.71537	3.50704	3.26397	2.16337	2.03078	5.97786	4.5812	8.47502	7.81514	7.05906	7.34954	4.42955	12.5811	9.52434	2.2557	3.96167	2.39383	3.20397	2.34626	3.53496	4.3158	0.505448	4.24042	3.82508	4.95813	4.49246	6.71786	7.78561	6.74668	10.9338	9.58739	3.30864	9.95739	7.57629	29.414
OS01G0639200	25640940	25647509	18.2004	25.1219	22.4528	19.6517	10.2662	8.34877	26.8662	19.9575	21.337	21.9515	26.4136	29.3395	40.0341	37.9195	42.8641	38.1047	42.4567	41.4095	20.4925	19.7607	22.5477	33.6131	22.1124	33.1706	21.808	21.2821	21.7104	32.338	28.9137	28.4789	51.0959	33.7124	42.8565	35.1692	48.9514	58.913
OS01G0639900	25696671	25705077	3478.35	4665.75	1685.83	2464.13	4641.02	4606.36	2135.97	4797.28	2093.99	6773.82	8593.21	4405.67	377.615	2253.16	2460.22	144.129	1018.34	417.892	4145.49	2377.47	3025.56	1653.03	25.4728	2080.16	5175.87	3237.31	2499.26	8398.08	4978.62	4938.06	2286.26	4699.86	948.038	891.271	3079.41	780.788
OS01G0643300	25863717	25868266	1.33103	0.533241	0.861093	0.526843	0.616507	0.977233	0.712112	0.426242	0.585619	0.86758	0.979398	0.698977	0.164526	0.436433	0.345694	0.0466044	0.128899	0.0212723	1.00871	0.698045	0.602826	1.4732	0	0.899155	0.63223	0.341462	0.71232	1.07757	0.981109	1.46539	0.65518	0.783291	0.187857	0.0405373	0.0241747	0.251074
OS01G0645900	26033145	26034815	3.23146	5.67091	5.01468	15.4422	14.7766	15.2756	5.89363	3.44061	4.01802	4.26603	3.38912	4.76272	4.12027	4.0513	3.02868	7.67425	3.85597	6.07164	6.85169	4.22177	6.61774	18.1232	8.83942	15.6604	3.53224	3.88239	7.87899	7.16837	3.6319	3.50674	2.9594	1.69497	3.6376	7.14801	8.5919	9.86615
OS01G0646300	26044168	26045843	4.20238	11.3384	3.30441	8.59186	12.4552	11.3644	12.0261	8.95319	7.98003	8.53958	5.12677	13.553	10.2981	9.06188	12.2241	3.69815	7.54786	3.66704	8.86682	6.82664	6.94693	14.3563	3.9403	7.98032	7.66124	10.6447	9.56833	5.51247	6.27444	5.1344	12.0637	10.0982	4.45491	4.63096	3.04284	4.46556
OS01G0653300	26423510	26423740	0.76225	0.220549	0	1.88268	2.0399	0.632636	0.662692	0.995541	0	0	0	0	0	0	0	0	0	0	0.250321	1.28316	0.23015	0	0	0.915423	0.672404	0.242106	0.214266	0	0	0	0.270983	0	0	0	0	0
OS01G0654500	26533072	26537108	84.8371	36.9863	108.027	83.3455	51.9289	53.4225	69.9431	50.3656	63.9713	40.347	51.1663	61.3317	54.5693	65.8153	64.2661	38.9489	66.0202	37.7837	49.49	72.1512	51.3357	94.028	14.7707	104.916	37.127	46.506	36.373	65.0883	63.6445	74.7364	81.7177	78.3811	52.9999	31.2321	44.5171	53.1757
OS01G0656400	26687377	26688416	5.54918	9.07778	6.65459	15.2288	16.6782	17.1824	29.3175	21.1851	23.3082	12.9945	22.7239	18.1545	1.20037	20.4073	13.008	0.712426	7.88175	1.41898	8.83131	5.96414	18.2371	12.212	0.122211	25.8882	9.60194	10.4396	6.17943	23.3089	15.6638	13.0134	12.8988	17.0817	3.88695	3.43641	10.549	3.80637
OS01G0658900	26800095	26805467	9.19337	7.55133	9.13291	5.6923	4.81892	4.79247	6.17612	6.88422	4.79766	7.29647	7.89981	6.79664	15.3528	9.75403	8.6036	11.8968	13.5444	18.9111	6.4748	8.82517	10.0479	5.63871	22.1225	8.62276	3.2171	4.01802	3.87634	8.72644	6.56941	7.45285	7.94111	9.65782	23.4197	22.0498	18.657	10.6708
OS01G0659900	26872217	26875031	1.57108	0.668998	0.437802	0.878582	1.30894	1.23013	1.88131	1.71316	1.68192	1.39545	0.862995	1.20025	0.404886	1.69466	1.47818	0.0269858	0.895654	0.0246351	1.02214	1.2575	1.15459	0.778215	0	0.560697	0.653727	1.3558	1.49986	0.7596	0.87197	1.09687	1.96011	1.11645	0.410934	0.0704182	0.22397	0.528662
OS01G0660200	26885484	26886719	92.836	30.8731	240.401	64.7421	42.623	40.8306	69.6464	68.9352	42.0665	46.7206	75.7987	101.055	19.687	106.208	62.4057	21.1393	40.6523	11.7997	24.0934	45.8046	40.6907	32.7487	0.244718	30.3678	32.4642	65.8359	27.0703	31.4639	25.6935	25.7932	36.7175	34.3725	5.18889	24.1404	94.5405	320.97
OS01G0665200	27171290	27178237	16.4928	10.3698	15.0045	20.7286	17.5131	17.9691	17.7417	20.8283	15.2613	12.3994	11.3277	11.4988	7.89504	13.8018	14.529	6.92258	10.8412	7.48858	12.553	15.8758	15.1424	23.3433	5.51571	21.3005	17.4982	17.4054	14.338	16.7357	13.7565	13.9343	14.2414	17.8999	8.22908	7.05454	9.26124	10.562
OS01G0665500	27196814	27197158	5.95439	9.30332	12.1442	16.6676	14.7511	12.7077	18.784	25.9966	21.3295	9.29009	7.50001	11.0535	5.87758	9.38461	14.4926	3.0975	5.6543	1.83799	10.8944	11.5128	15.8723	30.2332	3.65303	27.1224	18.3089	17.9938	16.9289	16.9707	12.5867	11.7587	14.5153	12.014	3.19078	6.1968	9.80114	28.0651
OS01G0665750	27198727	27199216	0.479128	1.55959	1.86736	2.66264	1.92333	2.88301	4.58204	3.51995	2.74046	4.51102	1.89305	2.93256	1.05863	2.16247	2.98653	0.436179	0.723835	0.298637	2.00614	2.2987	2.49548	9.67576	0.102881	4.31557	5.07185	5.36438	4.14146	2.19243	3.09638	3.09421	2.93823	3.66548	0.976769	2.84547	0.791896	8.33129
OS01G0667200	27274750	27278556	19.8214	12.8351	16.1148	13.4809	14.3477	12.3476	19.4014	19.5048	11.9131	18.8328	15.016	17.7676	14.395	28.1143	26.5765	6.7719	12.1515	7.61441	13.9421	14.6144	12.5311	16.8083	5.4931	16.3009	14.6443	14.2193	11.2837	22.8308	19.3666	20.7737	26.3159	25.9985	11.2442	12.4271	14.0509	37.4938
OS01G0667900	27326050	27327025	39.0286	24.1162	49.2931	30.9439	23.8988	25.5044	28.912	42.3536	26.086	32.6125	24.4104	30.465	9.95329	44.6932	34.0486	4.37967	12.9613	3.79824	38.6876	51.7504	42.9784	33.4575	2.94413	23.6162	29.7601	41.6584	26.4212	44.4136	23.3181	25.275	30.4006	27.1083	5.73752	17.2856	28.0003	87.5153
OS01G0669100	27417284	27420084	0.798694	1.06803	1.32838	1.52839	0.450594	0.627052	1.38875	0.972658	1.36307	0.812946	2.33421	1.03665	0.104062	0.801061	1.21098	0.216165	0.760927	0.430548	0.957	0.654088	0.762567	1.37316	0.0556217	2.27484	0.437966	0.51422	0.291257	0.790211	0.827394	0.813821	0.690662	0.43191	0.105616	0.39314	1.01936	0.712207
OS01G0672400	27601487	27604913	33.9253	22.1562	36.2074	34.1341	20.869	20.2572	25.8271	23.2725	26.0646	33.061	27.949	34.4573	36.8453	44.9458	37.9783	46.4083	39.5419	47.1296	34.2753	29.6411	29.4561	27.6663	91.0386	31.4661	20.4493	23.5661	18.424	46.8848	28.7943	27.5616	36.8354	37.5528	43.981	57.3813	41.915	36.1991
OS01G0672700	27624620	27630340	12.4166	7.64976	15.194	17.1257	14.6665	12.1116	12.8111	14.8187	14.2364	10.9176	9.02221	10.9527	17.0856	11.2724	9.67446	19.1965	16.8176	16.101	10.6157	11.6402	11.15	16.3562	18.6631	19.8608	14.5096	15.775	14.4424	9.60005	11.9584	11.8075	10.1982	12.3043	21.2977	15.2283	13.4454	11.2311
OS01G0673600	27668585	27671611	28.2938	30.4424	17.0605	35.4289	34.813	35.7156	35.8106	37.8342	29.3856	32.5861	21.1265	29.3066	30.8743	43.4904	43.8173	20.3664	26.1768	16.4597	28.7824	25.1218	25.9863	59.3305	25.432	33.7819	36.6837	34.2958	29.7417	31.0123	17.5958	19.2484	47.1583	30.0484	19.37	25.9474	25.2927	48.1717
OS01G0674500	27716240	27721217	27.6621	17.1233	22.4423	31.8984	25.4471	26.1593	28.4042	33.3926	24.9903	22.872	18.8794	18.659	23.0444	27.2994	29.3362	21.3486	28.2618	22.9519	25.3308	24.3128	25.6588	37.7338	26.3863	43.8418	29.016	27.5409	23.7384	31.7662	22.01	23.2742	33.2369	29.3226	25.3407	21.3776	26.0835	23.2436
OS01G0675800	27780948	27782265	1.29143	1.2756	1.93656	1.31987	1.14408	0.923994	1.74221	6.54315	1.54863	1.88672	1.92616	2.05471	1.61008	2.05454	2.7758	1.54053	1.61462	1.40633	1.79878	0.944556	2.0572	1.16909	2.25668	1.64453	1.41419	1.14569	1.84012	2.11924	2.14354	1.80325	2.89713	2.62065	2.68723	1.6926	2.77584	1.94578
OS01G0681400	28070715	28076428	5.04352	4.54624	4.6612	5.56684	4.9836	5.72688	7.90224	5.80897	5.37637	3.6266	4.01078	4.48819	3.07257	7.36534	7.11088	2.57321	2.62353	2.64845	2.34791	3.94655	3.01216	6.74345	2.83239	5.16676	3.74013	3.69675	3.62219	3.09404	3.45824	3.69532	5.2312	4.69667	2.32755	2.6332	3.952	3.80547
OS01G0686800	28330800	28333317	150.088	159.898	185.597	229.063	232.434	237.112	202.294	164.948	159.472	154.402	148.458	186.47	538.829	145.408	191.372	575.779	604.69	435.674	157.451	168.647	166.295	226.917	417.3	253.123	222.739	253.85	203.19	130.85	182.856	192.076	352.884	205.097	813.685	601.022	624.782	471.157
OS01G0691600	28545585	28553746	37.1715	18.3266	25.9329	28.6065	24.4525	23.7526	30.8738	27.3083	29.0176	24.4452	21.4905	23.8715	28.5323	30.4962	25.6207	27.1459	32.2435	28.4093	19.6939	24.2905	20.9976	29.748	17.3229	32.768	21.2145	21.8695	19.3762	29.9764	26.8532	31.2277	32.6191	36.1477	26.9391	21.4287	26.4264	24.4955
OS01G0692700	28583152	28586500	14.7189	14.8166	19.0985	23.015	22.2784	21.686	26.7238	25.6392	23.1392	15.1041	14.6159	17.5128	18.8666	26.5039	24.1103	14.5006	18.8463	19.0217	15.7825	14.5439	15.4409	29.9085	26.5779	33.7502	26.8941	30.8118	28.8467	16.4778	17.0258	16.2348	25.9929	18.9084	30.9091	21.7924	22.63	16.4216
OS01G0695700	28768976	28780102	24.6361	18.383	19.2557	14.8041	10.599	10.0895	40.5386	21.6481	31.3361	23.4555	36.5357	37.091	9.23636	85.1639	75.8716	5.44253	26.7317	3.06535	25.422	26.4511	27.3132	52.5291	0.47521	30.9802	18.6277	10.4267	8.8519	57.0761	39.016	43.0161	71.022	67.4342	6.98061	16.928	25.6189	97.7133
OS01G0695800	28786544	28787701	4.55549	1.49001	5.47129	46.2565	3.55135	2.52058	16.0716	6.9198	17.3404	3.91606	3.62449	5.22212	1.43222	7.21768	3.84095	0.420724	2.12781	0.438942	1.0407	3.3342	2.03329	8.33296	0.396944	29.9711	7.16349	11.0092	6.45835	4.16907	1.29471	1.65938	2.67569	3.65216	0.861403	0.888742	3.24241	7.30018
OS01G0699600	28946730	28948045	9.05374	5.49729	8.01417	19.3141	3.40164	3.14635	2.21015	39.1875	4.32642	10.5817	7.97605	20.6623	0.0358338	10.2883	0.370669	0.0406018	0.0898376	0.14826	31.3726	7.52289	39.3079	3.51261	0.383069	4.41887	1.45568	4.24974	2.78318	92.6127	36.4558	29.8612	1.18915	0.629911	0.327322	0.459109	0.210611	0.159081
OS01G0702700	29132173	29133909	4.42236	4.34377	5.98397	3.89642	2.77187	3.09084	6.94753	7.7518	5.68015	7.23165	6.93753	11.8717	3.0233	15.0183	15.8785	0.670989	5.15726	1.70866	11.1215	4.81937	3.86524	13.827	0.333191	12.0546	6.87826	5.91424	5.85571	10.8991	8.26441	7.82715	12.7842	9.22288	1.86638	2.48814	3.4073	8.33665
OS01G0704100	29188850	29190936	50.8473	45.8652	25.2057	27.6019	24.106	25.4209	77.997	42.6538	47.9965	37.1336	47.0638	56.9439	10.8135	79.2663	53.0436	4.36796	29.6326	8.95298	33.7134	22.9204	18.2044	21.8469	0.414699	24.4623	27.6312	45.4601	40.4616	23.6675	32.7628	29.1161	26.8089	32.3558	4.52779	4.08607	11.7705	13.0777
OS01G0705200	29233040	29234256	9.56828	6.88743	12.4465	0.62444	0.608929	0.484224	0.202892	0.228598	0.106785	41.8021	13.5883	14.6684	3.60946	9.1285	1.091	3.34614	2.87927	2.47281	34.66	13.9071	21.7732	0.765837	11.1748	0.367853	0.360264	3.22439	0.147601	40.366	20.5944	19.5111	0.995579	5.15012	7.56462	7.7152	4.18776	1.97697
OS01G0710200	29513380	29514941	7.13938	7.3713	6.19705	11.9413	9.32177	8.98165	20.7115	12.772	14.8553	15.0355	19.1595	20.6987	9.72129	50.8021	27.8721	3.6944	21.5714	3.68485	13.1789	9.86771	12.1509	12.4826	1.54915	25.1806	16.9711	22.9865	19.1074	30.7776	24.5849	20.1214	51.7768	38.83	11.4905	5.98059	20.1573	16.7869
OS01G0710700	29529874	29532765	36.286	44.6136	22.6157	40.8201	45.5076	42.9804	40.7654	67.5616	39.6764	27.2026	27.4314	19.8779	3.20461	19.3839	17.1808	0.531367	10.7775	2.82963	29.8066	26.7261	31.4876	39.9459	0.807703	61.8032	46.8551	39.1486	31.6661	35.6712	25.3209	24.2016	22.7217	30.8762	6.58429	5.41792	23.735	8.47233
OS01G0711400	29563666	29566585	349.736	296.281	308.626	127.298	96.665	99.0675	264.809	335.268	244.491	501.39	474.882	497.965	152.04	1018.79	729.903	131.082	308.514	175.098	836.281	507.769	644.963	281.092	98.9975	206.296	293.901	259.844	186.89	1113.25	619.841	636.272	1129.17	1333.48	350.918	393.421	633.576	502.917
OS01G0711500	29568500	29572068	4.84664	5.75081	6.53054	5.56436	4.0696	5.09272	3.47913	4.96526	3.62155	5.60973	3.92046	5.61048	3.14382	6.46646	6.37466	1.01197	2.91088	1.25639	6.74614	6.46714	5.88033	6.46517	2.59697	3.56443	2.74565	3.85554	2.69975	12.8182	6.61905	6.08452	5.12158	4.34368	3.95221	3.97863	3.27557	8.40573
OS01G0713200	29620958	29622314	7.13702	9.18428	8.84538	200.232	66.7958	71.6611	726.531	358.888	774.544	63.0603	254.898	211.576	9.62394	183.609	94.2625	1.49937	76.4048	2.82047	70.8542	22.6845	50.3617	337.291	11.2312	837.31	193.628	131.209	74.159	129.856	51.3395	48.0509	120.35	137.103	6.79668	5.17717	72.9204	16.6003
OS01G0714800	29720923	29723065	0	0	0	5.46813	0.276489	0	0.299406	0.578299	0.180094	0	0.163691	0.324285	0	0.148031	0.0511107	0	0	0	0	0	0	0	0	0.531759	0	0.328152	0.373394	0.0900496	0.0877087	0.206089	0	0.115809	0	0	0.0464649	0
OS01G0717601	29878435	29879843	0.330201	1.07483	1.15146	1.29131	0.596477	0.685133	1.07652	0.808615	1.35982	1.24354	0.343325	0.621856	1.19386	0.910743	1.88671	0.601203	0.748268	0.274416	0.569295	0.58365	0.67297	7.41842	0.354514	3.34593	1.0923	0.471954	1.46189	1.13322	0.956592	0.403434	2.11298	1.55455	0.875108	0.915139	0.779644	3.68056
OS01G0718000	29904106	29904790	20.4784	14.4287	13.7796	6.91323	10.7314	8.03586	10.0565	13.0932	13.2518	24.6855	12.0448	15.491	10.3264	24.5781	12.195	10.9984	5.43668	9.32824	11.9869	10.9045	9.39112	8.82472	1.39828	7.17739	9.59919	8.57268	11.1997	18.0355	16.9557	16.391	15.4436	14.8245	5.03072	2.78178	3.64156	5.8068
OS01G0718300	29927587	29931452	21.773	15.2362	27.6002	25.7807	20.0337	20.6764	26.4619	16.7745	13.918	11.2478	12.7012	15.8181	16.4617	17.7685	21.6664	17.1116	16.4876	18.4504	27.3153	20.8589	22.215	38.3909	18.2981	32.4466	13.9913	19.2703	33.2319	22.7993	18.3359	19.898	17.6115	20.5873	13.5489	16.4821	19.3312	15.4886
OS01G0719100	29965312	29970765	105.146	27.876	84.2134	15.2581	13.0296	12.9559	16.1721	11.5861	11.7684	97.9918	87.3741	70.5493	21.5758	82.6623	61.5109	10.893	32.275	12.8016	49.0505	40.8411	36.5955	7.11724	3.92781	8.4548	5.09562	5.01275	4.05938	79.4233	63.3213	72.1126	58.8566	98.0559	19.3746	8.3586	14.9054	10.2713
OS01G0719300	29987911	29994075	1.46419	0.9986	0.549203	0.792164	0.873246	0.659691	0.563737	0.573696	0.248848	0.610499	0.226183	0.393923	0.403341	0.461538	0.347684	0.0571261	0.337067	0.121683	1.21583	1.22536	2.0652	0.337927	0.0538972	0.226083	0.885676	1.13607	1.64044	0.325427	1.11871	1.18288	0.13385	0.221569	0.170569	0.0165631	0	0.0559561
OS01G0720400	30025366	30026465	281.461	208.419	134.931	118.213	147.834	147.467	240.385	263.316	258.555	450.721	200.831	281.01	73.4368	573.205	336.361	84.0825	221.782	55.2516	237.92	166.206	183.901	40.6228	13.0612	42.629	128.591	163.763	199.377	407.254	240.806	249.627	317.879	456.997	81.8435	92.107	92.4214	68.0389
OS01G0723200	30157961	30159769	121.676	58.7847	130.459	147.63	119.496	110.479	112.718	92.7251	112.04	73.6092	73.3564	82.7594	249.329	92.0742	100.922	285.861	357.635	237.384	83.2518	96.2955	89.8346	147.324	120.536	165.51	90.9384	102.317	75.0681	78.0927	102.155	110.639	148.949	130.367	326.073	214.147	279.651	189.757
OS01G0723400	30166017	30171643	47.8553	27.4406	55.1197	77.8894	43.2727	43.6246	50.5726	41.9525	63.8971	22.1314	47.1774	38.6051	6.30321	39.4002	41.9883	3.20063	19.0801	3.28403	20.2384	30.1693	26.477	53.2496	1.3726	82.2297	20.4281	24.0041	15.2407	26.6446	23.4137	28.9885	23.4894	29.684	4.43076	3.56623	11.4158	12.8771
OS01G0723800	30189384	30195340	1.68681	0.848558	2.8939	12.0568	4.47825	4.23176	3.89954	2.10293	2.59618	2.88752	1.49875	1.7869	1.72489	1.86483	1.45368	2.6873	2.81859	2.13461	2.20948	2.53624	4.30595	12.0193	1.72869	17.0406	3.61851	2.484	3.23288	5.61354	4.71582	4.38948	3.29135	3.24871	2.37589	2.8687	2.87844	4.8543
OS01G0724500	30217567	30223067	1.2605	0.616416	1.63149	1.1547	0.92647	0.987226	1.88304	1.16515	1.65721	0.785608	1.04848	0.8693	1.24098	1.745	1.34639	2.48897	2.25295	2.64101	1.17187	2.09801	1.60813	3.33427	4.26961	3.43803	1.62874	1.06575	1.19771	2.0472	1.53505	2.00797	2.55614	2.31939	2.20054	3.73945	3.05165	2.26385
OS01G0727500	30322749	30325083	1.30709	0.567287	0.763106	2.711	0.565057	0.667587	0.327798	1.62506	0.874129	1.63295	1.33813	2.17756	1.15116	1.00843	0.261135	1.12127	0.936697	0.438684	2.25353	0.50777	3.07376	0.279188	0.431793	0.384889	0.332603	0.766445	0.339155	3.26658	1.61324	1.80757	0.375314	0.0887541	1.76279	0.378177	0.332359	0.179315
OS01G0730300	30460007	30464477	21.5798	21.0358	21.8406	26.5286	24.2712	22.7858	20.7272	24.7256	20.9409	19.6233	15.7012	18.9316	43.662	22.0135	24.5892	40.0516	30.4972	44.1816	23.827	27.0096	23.087	33.0816	48.6597	31.5025	27.3402	29.509	27.2971	25.3502	20.4409	20.6088	29.9354	22.0721	41.869	47.0404	33.4035	30.3768
OS01G0730700	30480114	30481849	0.183073	1.36663	1.08153	1.1455	0.764295	1.0636	2.51476	0.609715	1.34031	1.1376	0.944133	1.82731	1.35324	1.24859	3.15716	0.39999	1.03254	0.486862	1.01003	0.55473	0.397988	1.77459	0.0628969	2.86919	0.613679	1.60488	0.864549	0.804211	0.489565	0.715763	2.4211	1.59449	1.22416	0.637849	1.10658	1.33864
OS01G0733200	30582485	30583694	0.852944	1.15683	0.699847	27.2113	26.4926	27.2987	8.15695	12.5324	5.80549	0.803052	0.266054	0.652567	0.0856627	0.855471	0.886104	0.485304	0.161071	0.62024	0.525196	0.699971	0.869177	52.2126	4.30401	84.7484	8.60568	12.6482	10.7892	0.780593	0.380151	0.967677	0.625402	0.627432	0.130413	0.970888	0.553823	0.475364
OS01G0733500	30589859	30592513	27.5136	29.7111	57.8971	24.2955	15.7655	15.4544	25.7819	11.1287	14.4829	17.3264	17.753	23.3442	8.60322	19.3311	28.4701	2.47829	11.5521	6.84755	45.8087	49.4568	37.6788	26.3884	0.841756	33.6418	6.27577	9.44215	24.2427	24.5154	44.8118	39.0261	31.3179	17.3875	6.63019	6.95559	25.6766	8.38308
OS01G0734466	30630841	30634318	32.9352	13.3708	20.0873	13.4059	8.49512	7.58123	14.773	11.2262	7.63248	17.2537	12.6948	16.2143	5.97159	29.334	24.4018	3.099	9.88553	1.6267	10.7879	12.5785	8.50531	11.1138	2.26597	8.50859	5.35519	5.70348	6.1959	16.1222	14.2617	14.1015	21.1783	16.5272	4.74222	4.7397	7.01951	21.7546
OS01G0741900	30975765	30979337	0.876018	0.391721	0.326718	1.04905	0.44756	0.462674	0.484655	1.01411	0.340109	0.324912	0.154566	0.399945	0.234613	0.585743	1.02039	0.459162	0.427775	0.463287	0.235376	0.268124	0.408774	0.562888	0.410408	0.693399	0.327839	0.860019	0.738738	0.607356	0.449591	0.64867	0.651168	0.531146	0.714354	0.651631	0.802282	0.378743
OS01G0743500	31076571	31081251	0.399857	0.545415	0.140608	0.0940575	0.114651	0.189637	0.198646	0.0559538	0.418203	0.295796	0.0950284	0.242047	3.71751	0.114583	0.0593431	2.23608	1.15062	1.66152	0.590903	0.865433	0.620901	0.0576779	1.74172	0.308705	0.302337	0.408223	0.698476	0.365939	0.585557	0.737793	0.304608	0.268926	3.42368	3.73165	1.13293	0.331089
OS01G0746400	31225458	31228566	2.02509	2.11533	0.901206	1.13034	0.303122	0.569742	1.93963	0.437078	1.47632	2.19747	10.4208	3.71681	3.64021	6.50637	6.09751	1.71857	3.14579	2.56723	13.6952	3.01611	7.08862	0.623832	0.648573	0.711059	1.18084	1.30822	1.99718	10.8057	8.44434	6.92542	3.77046	1.65631	1.11957	3.17994	3.69551	3.03007
OS01G0747800	31299014	31300157	8.7732	10.8663	12.0395	14.995	10.5859	11.7098	18.1985	13.9711	14.0386	13.5735	16.6008	18.503	8.45039	21.5091	22.1194	8.54724	11.7813	6.31037	17.3877	14.1987	18.8679	21.3433	10.2674	20.5178	15.1162	16.4749	16.311	25.6834	20.0767	18.8768	26.5381	25.2409	9.49703	13.6503	14.9242	21.4566
OS01G0749200	31367052	31369399	144.375	100.414	141.631	129.015	152.222	152.788	93.8052	157.784	97.9104	81.1514	58.6512	65.8608	47.203	52.7696	55.4265	28.7591	42.5752	32.4868	98.1274	102.897	99.0725	85.5399	25.7671	97.799	125.854	107.738	89.8872	84.6017	93.4941	98.8535	54.0528	56.1737	45.8694	34.2384	43.4661	68.6012
OS01G0749300	31370413	31372729	5.75494	2.57526	6.10043	3.79631	2.46801	2.96668	5.15866	4.72685	5.36475	4.81253	4.45988	4.84684	6.49059	8.3891	6.90704	4.16522	4.03208	5.76299	4.47239	6.64307	5.60139	5.05296	3.37716	5.85966	3.87841	4.18938	2.89377	8.01466	6.3725	6.83789	8.61567	9.21351	5.82968	3.96263	5.19892	6.31111
OS01G0749400	31373447	31377544	10.1101	10.2755	12.4641	12.1967	8.88596	8.66071	8.40292	9.53461	7.90587	7.26385	7.01506	9.47165	4.37074	9.04196	6.48671	4.15807	4.58295	4.47826	14.1063	12.7169	15.139	10.9684	6.94981	12.0338	13.1437	16.2678	14.7866	20.7751	14.9895	13.6631	9.08578	10.4295	3.59904	8.60165	12.6989	17.7713
OS01G0750100	31409132	31410736	39.0143	44.1311	41.2727	97.2501	43.3394	42.522	56.2324	56.3388	57.9345	34.7454	57.6788	46.5337	49.0105	43.9535	56.9984	30.9155	46.5096	35.1149	54.7298	48.5757	72.0567	142.858	37.7667	215.574	71.3423	87.584	69.6909	79.9431	69.0723	65.0636	72.9077	74.9717	68.1509	55.3748	86.8569	105.769
OS01G0750300	31422946	31428670	26.1978	17.9079	43.3217	25.3017	14.7432	14.7602	37.3397	15.4712	10.6965	14.3961	9.9737	25.7836	24.2263	64.0717	65.8949	22.0837	21.6156	13.0631	17.1239	17.6574	5.90972	151.823	9.45492	36.4161	20.3101	4.53653	10.7276	32.1365	14.4829	12.7857	43.7105	32.613	7.9701	38.2579	39.7069	267.528
OS01G0752500	31567786	31568709	14.6098	10.1452	21.1083	10.7208	7.03766	6.95899	13.3643	9.14654	15.4628	25.7162	13.896	19.4393	12.4528	31.8545	23.4926	6.01399	13.6267	3.95921	25.5953	19.8249	18.5846	5.3235	2.78247	8.06717	4.8189	7.08161	2.89259	34.8796	29.7829	28.427	35.0245	24.821	26.3654	15.1399	15.8379	44.8041
OS01G0756700	31761223	31763887	1.19461	2.70151	0.335328	0.23294	0.0757178	0.182641	0.737941	0.554293	0.230157	0.591966	1.46436	1.24329	0.353617	6.55831	3.06998	0.400668	1.86806	0.522522	0.92915	0.222268	0.0569519	0.0634858	0	0.169895	0.0831952	0.0898659	0.185575	0.374017	0.252204	0.219483	1.97816	1.44303	0.179449	0.398295	0.742269	0.0840989
OS01G0759100	31927136	31930005	1.1847	0.881432	0.249956	0.975358	0.923955	1.29227	0.382557	0.563652	0.464645	0.63737	0.366016	0.159364	0.217565	0.0339487	0	0.369771	0.204544	0.25317	0.633597	1.26496	1.2264	0	1.56992	0.0609754	1.0152	1.19336	0.970499	0.247818	0.573268	0.496266	0.252699	0	1.62851	1.28653	0.607394	0.181099
OS01G0763200	32106876	32109742	11.2283	15.727	37.8386	23.5307	14.4585	12.4052	12.8361	11.07	12.6442	14.8619	10.0068	14.1086	7.43973	14.8448	15.6036	2.32313	6.49878	1.15127	10.5592	23.0869	16.0154	17.0062	0.469676	32.3105	18.4268	17.3338	18.1996	13.5454	16.0529	15.0929	15.5132	9.65407	3.18087	9.78594	10.4668	34.2957
OS01G0764400	32171834	32174870	41.4471	19.1305	31.6942	26.2309	17.0906	15.7176	36.0337	28.2169	30.7054	36.0584	34.9837	45.4441	25.8251	91.7177	74.742	17.7536	36.0642	17.613	25.1852	19.6974	18.2607	36.3461	7.06331	32.0411	17.742	18.269	10.0259	44.8983	25.9287	30.8397	58.8883	46.4591	18.2786	21.0612	24.2768	86.3633
OS01G0764800	32221378	32225121	7.78938	5.81387	20.9242	3.98259	2.44969	2.69713	2.8684	2.04115	5.76631	13.9902	5.17922	10.1378	8.31133	24.98	28.4	3.0939	8.26985	7.54546	8.11394	9.79684	7.59495	3.13102	0.276988	3.35159	2.80102	3.3329	3.53539	11.533	9.81796	9.09262	27.0654	10.365	6.61487	26.0666	16.3533	41.2109
OS01G0767900	32367736	32371643	14.4762	7.39488	11.8239	10.8725	6.36495	7.07065	9.74849	6.84333	7.45568	8.66015	6.53981	8.29011	7.02081	10.6971	10.2839	5.32326	9.52869	7.06181	8.02633	9.82137	8.62933	11.0346	5.2481	12.526	5.37071	4.61185	3.19504	12.206	8.51147	9.03644	12.5428	11.5735	4.82189	6.67659	7.69439	7.75299
OS01G0770200	32501036	32502957	1.03828	0.503636	0.451013	2.01132	0.931647	0.735003	1.00886	1.13669	1.31348	2.99014	2.00668	2.55921	0.736066	2.5115	1.58624	0.361402	0.830414	0.634462	1.11316	0.524348	0.4979	1.32589	0.0262288	2.58552	0.942836	1.19302	0.978578	1.17378	2.3682	2.17466	1.98669	1.61738	0.398432	0.967243	1.93236	0.844155
OS01G0770700	32523314	32523953	21.7348	16.3189	7.67521	1.51006	1.61981	1.29394	1.67433	1.61698	1.2589	31.9472	27.7669	35.5784	4.78941	35.4123	52.591	2.0037	24.9384	10.8987	31.0804	3.79776	14.7033	5.9264	3.38705	8.67328	0.647189	0.524311	0.69603	71.8432	18.3114	15.8787	56.0439	50.6229	23.1082	20.6237	24.2518	10.9582
OS01G0771200	32543304	32545191	73.8694	31.3722	59.01	17.2113	12.8692	14.0119	22.3609	25.3731	24.486	51.4727	35.8425	44.191	108.712	55.9941	51.4141	81.8957	69.7327	79.8775	43.293	40.0139	33.4556	9.04653	48.1085	14.2732	15.753	18.8745	16.3443	45.7383	46.1248	49.3176	53.9518	52.4379	115.703	63.4641	56.6991	50.8158
OS01G0775300	32773565	32783571	5.96271	3.71656	7.42709	5.83177	4.94864	4.97266	6.14576	4.95407	5.86438	5.18105	5.52148	5.05998	4.81386	6.75855	5.85122	6.00374	6.54079	5.74344	4.48721	6.45791	5.9737	6.96371	8.15722	7.9978	4.13187	4.28519	3.56222	6.07494	5.32788	4.9855	5.45521	6.03712	6.24487	6.22335	7.27342	4.94548
OS01G0776600	32848286	32852539	26.9267	19.4385	36.0556	64.4188	56.3734	52.6661	50.326	34.9922	29.2468	20.2885	22.8448	27.1997	12.1597	35.0968	36.1541	6.81887	19.2659	8.93828	34.2857	28.4384	31.523	62.2505	3.62912	60.0275	28.3611	27.8535	33.5908	29.9508	20.5438	25.7718	28.0622	30.5165	10.1174	10.5544	20.6059	35.0744
OS01G0778100	32940137	32942493	5.28036	9.51946	3.46606	7.55763	10.8918	13.5857	7.76886	4.53574	10.408	7.03657	6.01392	5.8136	27.0869	0.896247	1.22372	39.1958	18.0817	48.8787	6.08253	6.07181	6.43862	1.06634	76.2632	4.49999	8.27686	6.07645	6.40529	1.82146	7.16886	5.78505	0.866395	1.14735	36.8982	54.1309	36.4053	14.9588
OS01G0782800	33168429	33172680	0.172797	0.249984	0.0708904	0.616473	0.531796	0.358535	2.62898	0.282103	0.421691	0.596526	0.694703	0.922027	2.36018	2.80182	4.09891	2.62178	6.14916	2.41733	0.851189	0.232707	0.208693	0.901465	0.890494	1.73798	0.0508098	0.301861	0.315722	1.26511	0.308056	0.442347	4.66867	1.69481	2.65376	1.09463	3.04635	1.77198
OS01G0785400	33308448	33310933	3.25782	6.49947	5.00121	3.72041	1.16011	1.2429	2.16992	3.01102	1.22621	1.63257	0.37151	2.15231	0.18998	0.342557	0.736941	0.0956704	0.185225	0.218341	2.58837	4.32542	1.97523	0.212226	0.0225657	0.544275	1.71502	6.3587	6.73528	0.865588	1.45198	0.935473	0.616443	0.2783	0.192818	0.0208039	0.223319	0.140566
OS01G0787000	33382428	33384487	1.17061	1.01611	2.56132	1.98107	1.01814	1.16048	1.32869	1.24222	1.36886	1.13275	0.567999	0.887953	0.104504	0.750107	0.675624	0.118409	0.261997	0.054047	1.34549	1.34658	0.618536	1.80583	0.251361	1.61087	1.20474	1.5802	1.12427	1.22011	0.89854	0.953491	0.381478	0.765432	0.0795485	0.154491	0.0921319	0.115984
OS01G0797600	33766984	33768044	39.4976	38.078	56.3283	39.8053	20.2521	24.5172	26.74	93.3644	16.7568	41.458	36.8572	41.3073	27.3788	45.2739	49.5961	19.4893	25.9073	19.8144	46.1067	56.5443	52.8139	28.9338	24.2319	42.751	27.8639	36.5288	37.4598	51.5376	34.172	36.8063	43.6586	45.1854	14.6607	23.0847	21.7342	22.3458
OS01G0799900	33869142	33871835	42.566	24.5907	38.6729	29.9332	24.0621	27.303	36.6031	38.6196	31.3135	29.1249	19.2019	27.3481	19.1209	39.4714	47.112	9.77691	16.1348	7.47229	28.5429	32.9385	29.6041	54.6886	8.70332	37.8898	35.0308	36.9557	38.4831	33.4043	31.1683	29.2447	45.2449	37.8787	14.955	15.0023	17.6576	63.855
OS01G0800500	33897380	33904345	3.3059	4.32789	1.37849	3.19024	3.72013	2.72127	2.2616	2.97284	1.90946	2.57676	1.28476	1.19925	0.413661	0.86969	0.647473	0.271353	0.300205	0.56299	2.1624	2.49062	2.62632	0.164166	0.0698225	0.0488141	2.31865	2.65948	4.75303	1.73593	1.23187	1.26754	0.982594	1.53086	0.48613	0.708083	0.767766	0.483265
OS01G0802000	33968744	33970803	7.75785	4.96544	7.97279	6.7096	5.97672	7.3167	7.05116	8.2516	6.59759	6.19738	4.07383	6.67784	5.19423	8.60607	10.1354	4.42294	4.02506	4.62376	9.34141	10.3289	11.2505	13.1742	7.9757	8.01102	11.7859	9.85622	9.97839	7.81694	8.06776	9.21855	10.7393	9.59192	7.31664	7.66327	6.95684	9.15384
OS01G0802100	33971226	33976464	8.92603	5.94537	8.69897	14.9375	13.0455	12.1556	10.1991	10.8847	12.0696	6.62022	7.42465	9.64006	14.1384	9.79292	9.84079	7.9269	9.94393	10.7183	4.09183	5.96133	6.23719	10.5579	5.94553	14.8654	8.96664	12.081	4.42417	8.23557	8.24881	8.16496	8.23747	9.34792	10.9033	7.21229	12.3184	15.0093
OS01G0803200	34033159	34034924	180.44	158.721	136.494	295.51	271.206	265.611	201.718	172.543	234.986	179.8	274.847	215.322	55.7265	274.893	326.129	18.3806	128.9	28.7648	213.057	180.285	195.16	426.498	11.5227	418.455	179.29	266.466	113.698	344.08	179.975	194.116	314.631	342.243	65.6936	76.4331	207.54	267.31
OS01G0808900	34356896	34357450	5.49919	4.22261	10.6729	3.918	4.49991	5.44181	6.61975	6.21541	6.67783	4.67968	5.80572	6.87108	2.63401	4.98514	11.9753	0.77019	2.34322	0.263662	8.75175	6.94295	8.81288	6.62049	0.0908321	11.5257	6.81006	5.74381	5.44004	8.12977	8.20123	11.2226	7.33118	6.34792	1.29356	1.33985	2.39709	5.28091
OS01G0809300	34379096	34383084	239.445	121.191	173.466	315.221	219.01	214.194	321.663	291.46	268.122	123.058	111.712	147.498	102.253	197.875	215.505	95.8157	125.365	80.7305	212.78	183.379	164.212	461.262	101.239	403.869	245.328	253.793	252.549	200.361	131.585	144.789	177.368	174.375	83.9003	84.0225	108.887	128.234
OS01G0813400	34580341	34583532	326.106	181.678	203.967	240.698	177.724	176.179	252.907	244.643	220.986	248.972	181.418	247.578	282.85	384.419	286.468	224.764	316.522	287.046	203.447	194.742	182.09	207.277	215.064	209.205	163.243	182.553	170.064	257.264	188.335	207.003	302.728	265.551	230.373	210.227	212.868	208.675
OS01G0814900	34652114	34655453	75.5356	50.3426	86.1518	89.8064	64.5549	64.8094	82.5714	67.1731	65.2623	57.4442	42.6073	74.0976	111.686	119.27	107.297	90.6442	107.198	94.1231	90.1416	67.2021	58.8804	166.642	55.1541	92.5672	51.8161	57.8276	62.8377	86.1556	52.5664	58.1782	84.1225	72.4114	78.2813	75.6842	88.6485	123.914
OS01G0816100	34692912	34694391	4.39512	7.82879	4.65805	53.7875	10.9534	10.7533	14.9261	10.8976	15.167	16.078	4.56981	11.9847	1.83921	3.85713	3.66231	0.333429	1.47552	0.380479	9.8779	9.01718	13.7681	9.9852	0.27526	27.1751	8.56188	14.6578	14.2463	19.4412	9.18221	8.0868	3.32028	5.22682	1.30668	1.19634	2.33492	4.16414
OS01G0817700	34804310	34808023	202.087	122.698	202.26	196.695	146.988	155.116	171.478	172.391	151.565	136.119	97.7892	124.282	130.336	156.831	132.174	118.433	142.038	112.954	93.8404	117.908	102.689	175.972	442.436	185.882	105.219	119.625	108.661	86.3869	81.2697	91.3223	128.504	108.073	274.494	278.622	232.03	149.239
OS01G0818400	34862487	34865889	8.01154	6.76518	9.14577	9.96552	7.06126	9.14272	8.59287	10.9611	10.3202	8.64975	5.64989	8.36391	8.64084	9.65106	8.27777	7.01592	6.44632	8.21401	8.19317	9.05944	8.7556	13.8488	10.1347	11.1379	8.87245	9.25195	8.04117	9.00556	6.86968	6.68771	8.40509	6.55955	7.84676	7.48167	7.64872	6.28983
OS01G0820400	34981266	34985474	0.0571502	0.0496074	0	0	0.229414	0	0	0	0	0	0.0475373	0	1.97445	0	0	2.34122	1.38142	3.08718	0.112608	0.0577236	0	0.057706	1.27625	0.0514759	0.151242	0	0	0.20921	0.0509428	0.1596	0.304757	0	1.67772	0.588304	0.70168	0.458655
OS01G0821300	35032858	35033657	1.83416	1.46472	3.25068	10.8121	8.83532	7.6114	9.37626	8.12082	10.2726	2.83208	2.50207	4.00689	0.648413	5.66596	2.13413	0.0667899	0.295566	0.182915	5.27645	4.59437	5.44937	18.2237	0.189044	19.296	9.70784	5.9422	3.58842	12.8244	6.21279	5.12218	2.26914	3.62671	0.299136	0.174285	0.277163	0.65422
OS01G0821600	35062738	35064472	1.73649	2.14372	2.94458	3.36761	4.74005	4.9962	3.65679	3.13733	5.65028	1.78024	0.641957	2.47086	0.124017	2.12866	1.00222	0	0.116594	0.0320693	2.01491	2.14367	3.67014	2.41576	0.0662878	1.28602	1.32757	2.31648	1.59453	2.89585	1.2727	0.996821	0.987724	1.45336	0.0944017	0.0305562	0.0364449	0.06882
OS01G0822200	35096177	35100619	8.03113	4.60765	7.49228	9.12548	6.09447	5.79808	6.24092	6.11565	7.6517	6.47376	7.36659	9.37526	2.89485	13.4892	10.4292	1.02657	4.4321	1.21144	6.3135	6.83384	7.7729	10.2476	0.51971	9.36422	6.81763	6.91875	4.24446	8.53291	7.91883	7.79608	10.384	12.819	2.37738	2.76591	3.87042	8.21607
OS01G0822900	35130013	35130913	144.63	152.406	42.6521	229.406	143.375	146.139	136.102	147.656	56.0961	79.7781	69.8155	126.096	28.7289	72.8305	116.227	11.8535	97.1433	12.236	228.731	71.6242	87.0956	94.155	1.89259	58.1884	40.996	114.144	120.445	67.0974	72.2277	77.2697	95.4979	88.8848	29.3214	9.12072	32.7299	29.4734
OS01G0823100	35145517	35147323	17.4458	7.41943	52.3662	10.646	10.1352	9.20417	13.6428	15.7578	11.9139	4.45712	2.88039	9.45201	2.99356	2.2861	5.00915	1.59617	3.62007	1.38427	15.5464	19.8345	12.8643	2.39004	4.40492	3.71126	9.08675	11.2354	35.7816	7.14055	13.4019	13.8019	6.68512	2.01205	1.82296	1.70076	4.80223	4.10414
OS01G0823300	35153705	35155694	170.247	127.929	188.835	276.365	265.264	279.062	224.633	213.738	213.242	158.72	138.531	168.94	363.052	206.313	216.49	455.941	498.826	346.289	152.495	156.247	156.894	248.273	221.208	245.65	158.265	181.805	132.638	131.745	145.897	151.888	214.449	200.158	452.27	314.336	301.732	229.41
OS01G0823500	35167601	35169129	3.87705	6.66406	12.8821	5.9731	5.02344	4.2373	6.174	6.46744	3.26704	7.37282	1.18141	6.00026	0.832732	3.73454	3.15044	0.454294	2.16503	0.191409	7.07201	6.2035	7.12802	5.58144	0.0659409	3.90701	9.6507	11.3755	12.9161	3.26714	4.17451	3.08202	3.52083	3.79512	0.438236	1.30704	0.978864	2.60148
OS01G0823900	35185594	35188003	4.04277	6.57446	5.4153	19.0281	11.2818	12.2692	7.98227	11.6178	10.3191	11.3042	4.67951	7.31548	3.67866	6.88819	5.28788	1.41894	2.57547	1.67989	11.5168	7.89609	9.00049	16.3038	1.75709	16.9784	11.4507	15.548	10.3098	16.0921	8.66181	7.39634	4.46751	6.79337	4.70673	3.43267	5.24425	6.66707
OS01G0824600	35228913	35234373	3.52116	2.70016	4.48437	4.44627	3.05242	2.8507	4.86421	4.6341	3.32123	2.90842	2.71327	3.76315	19.5259	5.56822	6.01447	18.4662	13.9026	18.0604	3.44774	3.62195	3.20905	6.41282	14.4352	4.339	2.72501	3.43752	3.13332	3.63764	4.08225	4.29833	7.28033	4.95791	18.972	15.4293	10.3031	5.87522
OS01G0826000	35332717	35333445	104.968	50.8333	29.7101	85.6667	73.6736	73.8831	115.578	102.052	78.9544	70.6442	80.1358	104.873	16.5943	146.709	98.5922	8.56815	54.6369	6.84405	75.4675	43.7024	43.2185	126.316	0.898206	136.344	57.6561	59.9124	59.5268	82.5458	73.1756	81.7723	107.21	110.928	29.314	6.2106	12.7162	27.859
OS01G0826400	35347982	35350546	2.08193	3.29248	2.73786	15.7317	7.2354	8.00048	8.03345	4.49771	6.89029	3.67863	12.3357	9.34551	0.779081	3.37528	3.97019	0.441372	4.68195	1.01916	2.95021	2.67893	4.57247	5.84577	0.195964	9.01645	2.23906	6.84815	4.6417	4.85467	2.00833	1.7721	2.09873	3.08814	0.465128	1.7389	3.93254	3.96728
OS01G0830500	35525560	35527592	9.81587	11.4306	6.49622	23.6788	9.01572	8.28087	17.6646	10.0503	16.8939	20.8794	16.968	28.5656	6.88049	34.8422	23.2905	2.86834	10.2522	2.5849	14.0879	8.40477	12.0746	22.066	1.04085	22.3033	13.7901	24.3644	14.307	27.8	21.8203	21.6309	19.7743	20.7764	5.83036	4.57403	5.30292	16.2452
OS01G0831200	35582280	35585575	36.5439	22.8776	31.7728	31.2967	21.5669	20.8229	30.6252	31.0797	28.4335	26.2461	21.5857	26.1542	23.9044	42.854	39.0704	13.7963	25.4217	15.6694	27.3641	28.1565	24.7459	47.6466	15.8462	41.0873	32.1918	29.557	24.5768	38.4073	23.5839	27.2121	40.1097	37.3439	23.1455	21.0306	23.8389	48.2247
OS01G0835500	35813149	35817706	2.3357	2.93074	0.815919	1.84682	1.44818	1.13241	1.16611	1.92548	0.888867	1.80716	0.403955	1.13235	0.483093	1.73957	2.64273	0.273686	0.791902	0.307502	1.2303	0.74745	1.06832	1.14418	0.0595885	0.874846	0.938399	1.98321	1.67715	0.910058	0.639033	0.387493	0.789245	0.381057	0.0942902	0.659234	1.24494	0.329945
OS01G0837000	35885095	35888562	1.58319	1.17435	2.05481	18.0823	3.35098	3.63137	5.05518	3.60914	5.26856	1.16537	1.05351	1.65341	1.87334	2.10755	2.54187	2.27983	1.71048	2.46399	1.61647	1.86074	1.7991	8.54518	2.54655	7.83004	1.90443	3.3737	2.71873	3.55638	1.95007	2.02978	2.27179	3.65898	1.99521	1.50437	2.22927	2.1048
OS01G0837700	35916711	35917028	25.2861	22.2692	5.90619	22.4895	15.8554	19.6077	13.7998	35.7972	9.12107	13.7281	6.44804	9.73263	1.48293	0.925584	0.575236	1.3442	1.30123	0.306776	27.6392	28.8954	37.7837	6.8955	0.475583	0.831222	25.7248	34.6463	108.952	25.506	9.37779	17.6538	0.98423	0.6517	0.602034	1.46151	1.0459	0.493751
OS01G0837800	35917435	35921969	23.6343	18.743	26.2857	38.3344	20.8344	23.0368	27.9199	24.2661	31.0062	24.3957	27.627	29.8333	7.91738	32.5246	38.298	7.32679	17.1606	8.05888	28.3512	22.9991	27.3469	48.6401	6.06965	34.8666	19.0131	18.5923	19.5002	36.8996	22.3621	24.3123	36.8883	42.5109	13.19	14.549	33.6304	31.2625
OS01G0837900	35923866	35929372	16.3819	12.759	14.935	13.4306	14.0896	13.1117	14.3318	15.0375	13.5775	15.0033	14.3406	16.0078	10.5959	25.3862	19.8731	11.7869	11.6912	10.2179	14.143	15.3669	13.75	18.1017	19.3801	16.4258	10.3308	15.2497	10.6289	18.4811	13.4086	15.3695	18.5337	20.2511	12.1265	14.3589	12.6824	20.9779
OS01G0838350	35958635	35959019	28.5081	16.1442	11.0076	16.8186	10.1587	10.6283	9.94038	14.3358	11.8587	20.9557	6.97441	23.686	670.124	13.4553	11.8783	2478.55	489.181	2772.08	19.9756	29.7181	22.0944	7.23483	2111.67	7.27762	8.74126	16.1243	19.4125	30.8336	33.7011	31.1854	16.4216	21.7109	182.869	1864.96	943.795	137.709
OS01G0839100	36001242	36002101	0.955471	0.355442	0.895966	2.07897	1.4794	0.679716	1.18668	0.601666	1.49897	0.321279	0.34061	0.963966	1.42569	0.889852	2.12704	1.92604	0.962307	6.01211	0.672373	1.72332	0.185458	0.82694	25.2645	1.04502	0.301018	1.23559	0.115106	0.999341	0.486681	0.52413	1.38296	0.722933	1.61394	6.80927	1.16022	2.37345
OS01G0839200	36002559	36005000	1.50925	2.14704	1.89193	1.65676	1.31268	0.695899	1.53082	1.43731	0.844061	0.868372	0.34872	0.710581	1.14525	1.26144	2.61322	1.52663	0.548908	0.627139	1.23909	1.77846	0.645571	4.02149	1.2963	1.32164	2.58876	2.15717	2.12123	0.920821	0.261591	0.585392	1.8332	0.444087	2.15378	1.82584	1.5046	9.90676
OS01G0840100	36039716	36043151	181.619	113.067	248.878	7.49345	6.34692	6.367	28.2832	17.8311	21.2758	224.394	158.035	156.791	783.622	227.696	216.263	166.309	134.936	172.439	238.726	207.842	114.833	2.91462	219.561	5.27017	7.61602	9.66387	11.9079	191.916	343.418	324.442	221.405	462.657	1124.89	196.735	119.412	215.843
OS01G0841500	36122786	36128441	6.76263	4.71986	8.04199	7.9753	6.63996	7.12965	6.23689	6.04242	5.77064	5.61419	5.24506	5.31376	12.9045	8.63873	7.31036	13.4152	10.0785	12.0377	4.79429	5.09979	5.8359	7.33591	9.28174	7.22299	4.01061	5.35537	4.43128	6.27262	5.74299	6.5717	6.92003	7.36784	13.1531	10.3662	8.84679	6.47853
OS01G0841600	36129470	36132564	30.9947	10.7985	23.163	16.7639	18.0121	15.3552	14.2821	12.4463	11.8713	17.4189	17.4676	18.2723	104.224	19.1958	17.5082	64.37	82.0838	58.1441	12.5705	15.089	12.4725	10.1994	108.312	25.0442	7.17536	10.081	9.19073	18.0508	15.8282	19.5608	34.3603	26.218	104.611	84.5745	81.5925	37.7362
OS01G0841700	36135911	36137281	1.04094	1.39009	1.1826	8.30638	1.80001	1.52851	10.3725	4.70607	5.20275	3.92022	14.1201	7.1629	1.09369	7.79006	12.2283	0.583159	15.1614	1.13126	1.89328	1.6984	3.1188	5.90215	0	11.3953	1.34206	3.28082	0.742769	2.49154	0.999256	1.84482	8.11285	5.74883	1.30591	1.77535	5.74745	3.8557
OS01G0846300	36343948	36346009	6.74334	4.43262	5.98956	3.88085	3.96842	2.87985	5.12265	3.71954	3.2054	9.7699	6.04474	6.47304	3.05089	7.94526	8.97792	2.98003	3.03313	1.8771	13.3837	14.4486	10.793	4.62742	3.12087	6.07381	3.46515	6.01998	4.41677	11.6836	6.3027	7.01621	6.70308	6.39561	2.66936	3.8622	4.42101	4.96229
OS01G0846500	36359709	36365448	1.06873	0.376083	0.497698	2.02134	1.18268	1.774	1.20537	1.69761	1.45384	0.598287	1.22533	0.571169	1.71734	0.724251	0.8102	2.15621	1.28001	1.84836	0.0853702	0.0583486	0.0523274	0	0.0992359	0.0520332	0.0764397	0.0550458	0.073074	0	0	0.020166	0	0.0339962	0.23554	0.0686161	0.109119	0.103027
OS01G0847200	36395486	36398031	10.6842	3.18228	10.027	4.08193	3.39187	2.98479	3.76406	5.57482	4.18584	6.14731	6.1861	5.88511	2.41257	8.01938	4.42532	1.39858	2.8484	1.65396	5.50378	5.92469	4.87053	4.30114	0.929665	4.74879	3.69602	3.36025	3.26829	7.31745	6.78487	7.55681	5.84636	5.99983	2.2493	2.40536	2.80296	4.70135
OS01G0847600	36403442	36407379	6.17151	3.95308	4.53993	4.48529	3.14373	3.28521	3.44129	3.54377	4.82988	3.56645	3.68192	3.60701	1.50466	3.6285	4.64277	0.891178	1.71467	1.13189	10.8184	10.0595	10.2166	7.39189	0.80425	7.28389	6.57045	7.94895	7.75273	9.93271	11.1541	11.173	8.57929	10.9707	4.33844	1.51662	2.53246	4.55439
OS01G0848200	36430978	36440843	3.60363	2.34601	1.36831	1.87796	2.0006	2.56133	1.06654	1.44576	0.78938	2.4183	0.845037	1.6786	0.0616033	0.499851	0.298702	0.0698001	0.193054	0.0955796	2.37944	1.76181	1.70155	0.32903	0.0164637	0.466157	1.23435	1.11415	1.14767	1.05254	0.905573	1.43193	0.531523	0.654255	0.140678	0.197318	0.434482	0.222204
OS01G0849100	36485437	36489944	0.349364	0.176898	0.214992	0.287631	0.490851	0.434937	0.303734	0.59888	0.452937	0.164464	0.50855	0.795017	3.3216	0.671599	0.665402	3.20698	2.43373	3.12118	0.11473	0.117623	0.210971	0.55854	3.17575	0.472015	0.205457	0.360638	0.122757	0.666103	0.51903	0.386196	0.558902	0.753852	2.46906	1.95955	1.75977	0.726911
OS01G0850550	36617104	36621116	0	0.0285097	0	0.0811226	0.237323	0.109039	0.97086	0.321726	0.871671	0.123693	0.21856	0.556695	0.237502	2.50358	0.4777	0.239203	1.7863	0.0272957	0	0.0663482	0.119003	0.16582	0	0.532503	0.0289732	0.093889	0.055395	0.330644	0	0	1.29608	0.193286	0.0535665	0.312094	0.992639	3.33883
OS01G0850700	36622829	36627662	22.804	111.168	39.3192	49.4066	39.742	37.9014	32.1179	163.789	33.7816	5.65003	16.022	3.52829	0.705596	0.880805	1.33811	0.293143	0.501209	0.267607	23.0431	136.157	88.0067	11.4094	0.352003	7.17181	110.161	117.711	106.273	20.8696	28.1292	26.6711	0.780512	4.03112	0.453552	0.347701	3.70473	0.704795
OS01G0851000	36640971	36647111	1.59168	2.14642	3.17168	4.35249	5.2256	4.8595	3.48419	4.84441	2.41903	1.73942	1.44217	1.49878	3.8822	1.45386	2.92326	3.77775	4.12218	3.89747	2.91221	5.08133	3.29543	4.64928	7.07963	3.45611	5.54107	7.93534	5.72853	3.25149	2.60958	3.6711	2.30381	2.30825	7.39365	5.87421	7.35523	6.46299
OS01G0853400	36747521	36750925	88.3385	98.3588	92.8638	91.9728	86.5714	91.8381	88.271	86.3186	81.9607	87.1074	59.5696	76.7404	23.3387	81.5481	75.133	6.79639	30.5135	8.23486	77.5089	89.0878	82.8453	81.4949	5.94589	79.2252	88.4632	100.704	93.7483	67.255	70.0561	71.0945	65.7819	68.9524	18.0865	18.9816	33.1263	65.1194
OS01G0856500	36998338	37004643	9.00047	4.89661	11.9095	10.4367	5.47039	6.26009	11.2414	8.63009	13.0512	4.29667	7.51293	7.69924	5.6273	9.85357	10.3052	3.40441	6.03261	3.50292	7.7744	7.04216	6.5164	12.8	0.762166	12.2459	6.8493	5.55642	5.158	10.3543	7.20364	8.12025	15.5141	8.98938	5.34955	1.58099	3.65161	3.2499
OS01G0859300	37174784	37176384	0	0.163291	0.0385883	0.348476	0.113273	0	0.0408872	0.138203	0	0	0.0391193	0.132854	8.69085	0.141508	0.488582	8.13467	4.0735	8.48134	0.417001	0.332512	0.0851997	0.0949744	10.0177	0	0	0.358504	0.118979	0	0	0	0.953	0	9.35757	9.42182	2.8427	1.17424
OS01G0862600	37323898	37324874	9.13139	9.3863	9.66122	12.7111	9.98382	10.8694	8.72216	11.063	7.47693	11.5384	9.19451	12.2188	18.2451	7.35086	7.17721	23.1338	19.7851	20.3198	9.94314	9.46573	10.6656	7.09713	36.5834	10.3892	8.69102	10.7045	10.4361	8.46678	10.228	8.64007	9.35432	7.98983	24.2493	18.2669	16.4539	13.446
OS01G0864500	37412047	37413011	1.15562	0.105589	0.648763	2.25336	0.976616	0.959115	1.37483	3.39593	1.44719	0.687171	0.202366	1.37453	0.0488677	0.976035	0.0631866	0.16611	0.367543	0.0505466	0.659135	1.35151	2.14862	1.71958	0.156721	0.766964	0.482877	0.985235	0	2.00386	0.37951	0.4671	0.129735	0.357929	0.0495976	0.0963233	0.631875	0.379651
OS01G0866400	37519585	37522414	43.5824	31.6796	19.2983	47.9355	63.0574	64.9388	77.1532	121.173	62.307	55.4208	46.726	34.0447	6.3448	44.9531	43.8133	3.10877	18.7442	10.2876	42.7267	23.756	29.0762	81.2025	1.61318	85.7001	122.378	77.4024	66.1619	72.7784	30.7441	33.5866	47.8469	64.8601	14.1671	22.8155	35.3963	14.7306
OS01G0866800	37535953	37539344	47.703	21.458	39.6241	43.9798	42.4616	38.0509	36.6566	40.1178	31.2517	31.6802	25.4888	31.6844	18.844	36.4964	30.4263	15.477	23.948	16.0877	28.4476	30.3553	29.6249	47.6909	21.0049	50.5568	27.1612	30.9954	29.096	33.302	27.9451	32.4816	35.1323	39.95	15.8818	16.3786	16.2513	19.8368
OS01G0867300	37556707	37560104	5.48233	2.73707	7.67356	2.97956	3.76859	2.6468	2.18065	2.10595	3.90222	4.58813	6.28889	3.74523	1.98648	3.52196	2.56855	0.685025	1.98487	1.28048	3.21245	5.68211	3.53782	2.60501	2.18513	2.74334	2.59192	3.58504	2.20584	4.39423	6.86716	7.12977	3.32475	8.51905	3.94464	1.98615	2.60581	3.03545
OS01G0869900	37711973	37714881	132.603	99.8269	178.449	77.1278	73.8822	79.5559	99.3547	85.4783	90.9426	122.215	114.087	128.567	251.09	169.334	167.439	226.45	236.244	313.655	99.4329	159.759	141.96	94.0699	169.907	113.75	59.3542	66.1847	68.2636	128.081	114.51	135.146	198.721	157.532	214.069	219.839	213.421	146.121
OS01G0871200	37773994	37778565	25.0465	20.6159	22.5228	20.5238	16.8359	18.0303	33.9431	38.6592	32.4736	31.2792	16.8942	25.1155	21.8843	29.6344	60.2652	5.3625	12.7908	5.48281	45.5907	35.912	42.1731	51.7936	1.90233	35.548	50.1955	41.2433	44.985	54.1674	48.3487	50.6008	63.2253	67.1945	17.0811	35.7852	51.3158	133.271
OS01G0872800	37853413	37857509	21.7257	16.1376	23.2723	35.2675	31.3569	30.656	41.3294	43.7666	38.8083	14.8132	17.8158	18.7793	20.1715	22.2524	25.0604	23.7506	22.0668	25.0527	20.8591	25.4199	24.2163	52.1896	21.4052	45.2542	32.4747	35.752	30.2933	24.045	25.7208	27.118	29.2993	32.7317	20.4227	18.1281	25.6848	24.6343
OS01G0879200	38148684	38149534	0.620727	0.538802	0.792262	4.03157	1.21819	0.629662	3.29788	1.1485	3.47146	1.03897	1.66369	2.92248	0.942038	4.63466	1.79128	0.188362	2.15336	0.171953	1.15512	2.22918	1.49936	3.06418	0	4.78338	1.76437	6.57186	1.91933	0.94679	0.983656	0.770433	1.10336	0.974105	0.224967	0.382294	2.2147	8.91768
OS01G0880300	38206952	38211683	1.92753	3.51357	0.94893	11.3995	10.2136	10.4518	10.9763	8.37056	3.73374	2.44995	3.74106	5.50557	12.9831	5.1553	8.04323	8.1888	9.67424	12.201	13.736	4.31556	8.49703	23.5823	9.07799	16.4934	5.01598	11.9996	28.0935	7.40891	2.46271	2.75874	6.57834	4.27262	4.92501	8.36924	8.70782	4.58348
OS01G0880800	38224446	38225878	0	0	0	0	0.139931	0	0	0	0.039876	0.082049	0	0.08206	4.23611	0.0437024	0.0905346	1.66603	1.79929	1.73817	0	0	0	0	1.27246	0	0	0	0	0.0398772	0	0.182527	0.278829	0	3.55321	3.1053	1.44034	0.971373
OS01G0881500	38261856	38265489	16.0171	8.95456	13.2313	20.0709	12.0747	12.1219	14.1847	12.6579	13.6394	8.74141	11.81	10.0719	5.38754	13.5051	11.6479	3.41055	7.54636	3.6098	11.2332	13.3261	13.6969	19.7364	2.82138	24.1588	11.8781	13.0116	10.2333	16.6212	11.7123	14.6889	12.1314	15.0814	5.49015	5.84712	12.2813	11.7893
OS01G0883100	38321342	38323892	194.81	129.345	136.995	101.906	71.8428	77.8208	93.2117	144.602	87.3344	94.0885	57.3737	80.0226	34.6535	82.2244	89.4416	17.8106	27.3734	12.9334	111.268	124.74	110.307	84.7431	11.7914	57.5215	87.4686	129.118	127.16	86.3706	85.8098	98.0974	96.2074	72.8744	34.174	33.1406	44.5141	87.3284
OS01G0884300	38398996	38401481	94.5784	90.6091	150.281	215.359	109.807	110.61	114.594	133.785	165.609	165.309	144.447	123.537	34.7345	120.55	82.5521	28.9569	50.6297	35.4164	129.82	106.016	142.632	163.423	53.2198	210.909	92.8288	137.947	86.763	256.499	173.686	159.935	76.3799	86.1919	41.1184	77.9676	85.2559	105.635
OS01G0887100	38544060	38545821	19.2908	7.26793	18.1183	13.0436	12.3241	10.2195	12.061	11.4181	13.1465	17.8532	15.7729	12.9859	4.6168	22.1472	16.9707	2.09244	6.03533	2.45593	9.86649	12.9343	11.9713	9.86352	1.33962	9.02044	11.8757	12.9061	7.75313	15.7763	13.9027	15.4167	13.3949	14.9754	4.35106	3.90008	6.66743	14.0543
OS01G0888600	38627746	38631927	40.3516	26.4923	42.5297	49.3791	55.0146	55.8068	50.7721	49.3358	30.2807	22.0004	18.735	30.2934	13.6461	41.7589	35.3274	7.11313	19.5073	4.17657	27.0328	28.0108	30.5364	51.3375	0.756178	48.3391	34.9159	30.3402	53.6716	20.613	29.7233	27.9927	40.4925	26.8981	5.98271	11.2414	17.3574	47.7253
OS01G0894300	38884960	38887720	40.3657	39.5554	44.9278	75.6312	44.5785	40.2624	40.0507	38.4318	58.4755	55.5582	31.6187	40.9499	66.0275	32.5426	37.2338	56.2333	38.8315	55.6221	49.8883	39.0339	63.5762	40.0729	14.5366	60.0395	39.2006	58.5138	36.864	73.345	45.6625	47.1382	43.7262	26.8971	37.4185	35.8693	37.1403	50.2392
OS01G0894600	38893658	38897428	23.9673	14.4241	25.696	16.2681	15.693	16.2229	14.91	20.5032	13.7938	12.6867	11.9615	13.8921	38.8556	15.0106	19.1999	43.0559	38.3002	45.502	13.3803	19.151	14.8591	19.683	23.9708	18.7093	14.3298	16.1385	14.2827	14.6228	14.2427	17.2165	20.6763	15.3581	37.1775	36.1855	29.6781	23.2717
OS01G0899000	39091734	39095307	7.01126	4.21795	7.26218	6.94397	4.65365	6.424	6.12569	6.45983	6.3528	6.01292	6.58258	6.37324	5.96787	7.10165	7.64442	4.3921	6.67689	4.87486	5.7106	5.64425	6.75955	7.04439	5.75369	7.22175	4.47024	5.68857	6.14668	6.70241	5.6	6.20356	7.77373	7.63927	5.29281	4.34252	7.01514	6.59249
OS01G0899387	39117079	39117320	6.06335	4.21048	0.398002	5.79066	3.3102	2.01293	3.16285	2.6133	3.99518	5.93703	2.42087	1.82702	4.28703	2.67578	1.76374	0	1.22135	0.403119	0.477885	1.22484	1.53782	0.489785	0	1.74763	0.641841	0.693304	1.63621	0.665883	0.216191	1.01597	2.06932	2.85456	0	0.19205	0.229061	1.29763
OS01G0905800	39433408	39435696	846.985	534.201	1070.39	567.273	516.853	514.255	549.02	489.617	445.528	609.282	454.824	581.523	835.487	668.496	582.122	629.3	775.339	621.518	590.285	710.451	666.036	553.688	1672.33	571.959	379.14	430.147	432.274	640.697	635.894	711.783	738.853	654.055	1211.83	1099.46	855.411	763.607
OS01G0907400	39493173	39499938	4.6456	5.55693	4.1139	6.33177	10.5751	10.3092	5.35639	4.89741	4.30326	2.81367	3.16911	3.49422	2.60594	3.25303	2.63382	2.2822	2.86722	2.49537	3.83726	3.79097	6.18372	2.84593	2.23836	3.32962	4.97261	7.55764	9.53122	2.63129	4.84802	4.31133	3.12683	3.15062	1.92879	2.01875	2.14026	2.71539
OS01G0909200	39595682	39606227	6.33687	4.00289	8.90459	6.67267	5.52361	5.09139	6.67586	4.88233	5.67246	4.56238	5.20011	5.14465	5.45933	7.92586	7.1807	5.92396	5.99605	6.00093	4.35438	6.89527	5.43126	7.79648	4.06149	8.54715	4.96049	5.03349	4.14034	5.85782	6.74033	6.85559	6.20177	7.55859	4.14263	5.34672	5.80379	6.38194
OS01G0911700	39723171	39726984	0	0	0	0.0970322	0.0189244	0.0195634	0	0	0	0	0.137247	0	7.31033	0.260056	0.563223	6.33029	2.92005	7.50272	0	0.0952324	0	0	10.71	0.0636936	0	0	0.0596331	0.107861	0.231125	0.148111	1.58378	0.72132	6.20856	9.10855	3.7623	1.63949
OS01G0915200	39876458	39877243	0.597387	0.972266	0	0.0614784	0.179854	0	0.454441	0.219437	0	0.703054	0.124226	0.492203	34.498	0	0.310306	14.4796	36.4005	7.44694	0.514973	0.527958	0.541116	0.0753995	23.3459	0	0.263487	0.355767	0.50377	0.341696	0.399376	0.0521341	1.91136	0.439442	175.676	21.1685	26.3764	11.9191
OS01G0916600	39954580	39956409	137.387	67.0452	126.214	410.827	351.807	343.164	203.287	173.047	198.811	61.4228	60.4362	85.7432	368.376	84.1793	118.323	381.638	407.419	309.045	72.6563	90.0619	79.8458	367.848	176.66	401.308	126.134	164.107	126.775	57.5751	87.8453	95.4108	177.319	133.538	477.727	271.484	329.574	199.298
OS01G0917400	40006067	40010924	71.2205	58.1128	73.1304	46.3946	49.5949	49.122	55.348	82.477	50.8939	69.0267	60.8125	63.1959	36.4322	82.2657	70.7038	39.2981	41.8218	44.8179	61.8705	59.3236	54.3552	52.4626	51.3996	55.4184	59.094	53.3044	53.7557	72.6218	60.7023	66.2119	62.9913	77.54	36.1056	42.0853	36.5026	50.5429
OS01G0918500	40070821	40073753	6.50306	3.68528	4.53713	7.11019	5.65327	5.29414	6.12183	6.51203	7.20216	4.15328	4.27225	3.7248	3.86044	5.48374	5.22828	2.46986	3.50424	2.61615	3.59105	5.64791	5.14012	7.0891	2.77496	5.35373	5.38944	5.32822	5.46651	4.26456	5.35366	5.55234	4.32922	6.84952	3.95188	2.68951	3.2665	3.63815
OS01G0919900	40146818	40150808	61.8025	30.5754	47.5291	27.0014	26.0229	24.9928	30.5867	45.6853	28.4156	36.5326	32.807	39.3449	75.219	37.2939	31.2398	61.2645	51.8634	75.5378	35.668	39.3207	34.067	18.0201	35.3029	27.814	28.8934	28.3691	24.8196	37.9666	36.2583	42.5535	41.6556	44.7668	57.4479	49.3765	44.3301	30.0428
OS01G0923600	40397315	40403249	6.72991	3.64342	5.25257	5.83031	3.87817	4.41784	6.64598	8.01634	7.01723	4.70251	6.41712	5.6526	2.86373	9.52504	6.96719	3.77845	4.29828	4.67702	3.51149	3.67109	4.18435	6.93742	3.4239	5.97723	3.4958	4.51345	3.14414	5.3221	4.32676	4.84591	5.55195	5.68539	1.72096	3.58365	3.45485	1.79825
OS01G0923700	40403818	40409611	13.2914	11.1777	14.9826	24.7661	18.1173	15.4301	20.5369	20.1376	19.1358	10.2333	12.795	9.76683	3.07728	15.8225	15.5287	2.714	6.90175	3.06257	15.7257	16.0804	18.3779	34.8268	2.96959	34.6844	18.7011	21.2659	18.611	17.6585	16.203	16.4488	16.3393	19.8103	5.08161	5.4263	11.7904	14.7136
OS01G0923800	40438233	40442444	0.287914	0.35702	0.0843697	0.169313	0.346726	0.221888	0.214551	0.382746	0.376405	0.135536	0.0684244	0.154919	0.660929	0.0825047	0.106824	1.59135	1.40844	1.17927	0.182346	0.560833	0.242165	0.228418	2.26094	0.0370467	0.253978	0.274342	0.398877	0.0564624	0.458288	0.186653	0.0219331	0.0242047	1.07328	1.27019	0.854603	0.311752
OS01G0924400	40477240	40479093	51.7286	44.8463	61.6134	54.5773	45.5713	44.6404	57.7979	61.0587	56.9577	40.5359	43.9756	42.0915	21.1369	52.1041	57.6533	22.393	34.9769	18.4954	42.448	59.0583	55.1146	52.5193	20.4203	56.7437	47.2232	52.4274	41.8869	54.5837	51.4716	53.1557	64.6228	76.4205	22.7175	24.3159	51.3365	53.3538
OS01G0925800	40596070	40599069	97.5946	88.4459	85.9568	107.039	99.2843	105.356	132.73	130.227	120.854	100.432	94.6897	126.023	172.398	142.65	142.157	149.734	167.716	145.255	94.6029	88.9922	85.558	137.065	108.737	136.59	120.829	120.502	96.8039	98.3726	100.317	101.633	139.024	137.679	147.091	117.109	131.427	111.796
OS01G0928000	40714216	40717112	21.3797	4.23681	2.64787	4.84881	4.04826	3.14709	4.90984	3.39818	2.69488	17.9642	18.8908	16.4093	50.3984	10.9238	9.72248	96.0673	68.945	104.427	8.54445	1.83347	5.07896	5.21361	376.72	6.46742	3.06025	3.61312	2.31319	10.9644	6.97576	6.731	14.1973	12.4867	79.7037	141.472	68.3479	22.194
OS01G0928800	40774498	40778604	9.77808	8.83134	10.0338	15.4484	12.2624	13.6421	19.7997	17.1677	19.5505	7.62127	8.60696	9.79009	5.27064	13.7547	15.2502	2.70427	7.55432	2.55099	10.5113	11.8514	9.91091	22.1959	1.57338	21.9623	16.2684	15.8274	13.235	11.3954	9.28974	10.2487	14.283	14.0433	5.10713	4.09679	7.17749	11.1253
OS01G0929200	40786741	40790609	1.00963	1.25614	1.04932	1.21913	0.648464	1.78763	1.60923	1.02194	1.13955	1.07732	0.783821	0.855631	18.1166	1.14764	2.02784	25.8888	12.7785	29.2553	0.99468	0.849802	1.28034	3.26224	11.2444	1.69752	0.564064	1.02618	1.05008	1.81718	1.19996	1.29229	3.58928	1.06948	16.4113	15.19	11.5697	6.30212
OS01G0930400	40825718	40829894	0.275203	0.0651493	0.348972	2.05976	0.642751	0.643692	1.93582	1.1028	1.57979	0.37688	1.29024	1.08367	0.160809	1.10407	2.28721	0.478291	1.03309	0.332668	0.0985918	0.303234	0.135971	1.13678	0.0644653	2.36611	0.507599	1.69258	0.527445	0.480821	0.022301	0.157202	0.693744	0.530028	0.122408	0.732997	1.3232	4.95266
OS01G0931400	40868709	40871916	5.57345	3.64332	5.22231	5.7216	4.06031	3.82622	5.20442	4.24622	4.91162	4.17851	4.37842	4.24386	1.96258	5.65897	3.7886	1.4094	2.97991	1.20085	3.55893	4.3784	4.3317	5.80134	1.89118	4.36932	2.85279	4.16335	3.82966	3.84125	3.77206	4.10735	3.59584	4.29221	2.49689	2.09769	3.54171	4.87789
OS01G0934800	41004305	41005945	8.39376	5.86162	14.9135	9.71637	7.14426	6.33792	10.3152	7.72749	8.25909	8.31871	10.6041	9.03295	5.83128	11.2037	8.13001	3.21741	6.29269	3.98611	0	0.254977	0.342998	0.828422	0	0.454759	0.946427	1.38313	1.38374	0.635334	0.225025	0.352494	0.47116	0.891358	0.102928	0.149923	0.298025	0.844155
OS01G0934900	41007465	41008440	10.0045	8.04084	9.60732	5.91823	6.90166	6.45816	10.3085	11.6872	8.81652	9.9775	8.13681	10.6069	8.15726	11.9667	16.7835	3.03591	8.58335	3.75685	6.4249	7.26057	5.50442	4.34004	3.11891	5.20647	4.24922	6.56713	6.18693	6.6465	9.38029	8.5887	7.42945	12.3856	6.52659	2.22991	4.12946	5.08838
OS01G0936100	41095911	41100367	32.8768	17.2931	35.9927	18.5504	13.6042	14.3693	19.6957	20.6576	18.3163	23.5549	15.065	20.0315	11.1974	27.9249	19.8679	11.1223	13.5725	11.7352	20.4138	25.2383	19.4918	21.3561	12.9984	19.7693	14.054	15.7952	13.1505	22.6433	20.7412	24.1535	20.3309	24.7851	11.0643	13.6608	13.1624	17.601
OS01G0937900	41179510	41180259	0.626061	2.5813	0.642109	5.66979	5.02632	5.45585	7.41596	3.60286	3.93895	1.69464	2.86416	5.01091	5.53312	8.39838	10.8129	0.854911	6.85713	2.01613	4.62593	0.790429	2.33924	10.2724	0.0672158	9.37485	4.00394	4.39956	5.93945	3.36611	1.95321	2.07619	14.3556	10.6844	3.89275	0.30984	2.95641	3.62874
OS01G0939100	41220037	41227329	2.66787	4.94119	1.32359	4.58446	3.21284	2.9995	1.78002	2.1271	2.11502	3.02294	0.761213	1.65043	0.411256	0.217796	0.193367	0.649543	0.281194	0.734756	2.55196	4.10463	3.24552	0.391544	1.09243	0.419126	3.53012	4.43392	7.33799	0.440051	1.81123	2.07919	0.181968	0.0547676	0.442695	0.736935	0.454126	0.567083
OS01G0940000	41300203	41302983	4.91843	4.70716	2.19371	6.00132	2.268	2.38645	3.55239	4.54603	3.67012	11.6837	7.15424	8.31267	2.9182	16.7216	12.4728	3.60499	6.75724	2.97654	9.74088	3.03162	5.71171	2.26665	1.99308	4.52096	4.5612	4.87885	3.42448	13.0882	7.73419	7.25513	13.4502	10.8355	3.06463	4.15428	5.83627	7.78204
OS01G0940700	41346647	41348373	20.4448	8.19394	62.3649	51.3422	37.2261	37.5902	100.991	26.4945	87.2835	21.3212	74.0856	100.725	31.5954	173.118	64.1254	13.6697	59.3595	5.32487	18.2146	13.2397	10.8101	70.8699	0.588138	141.46	15.7483	32.251	9.85784	39.525	13.4283	12.4298	84.6103	83.8749	11.6862	23.1993	101.627	214.497
OS01G0940800	41349731	41351118	2.45341	1.14671	8.09089	41.2136	33.7882	33.4021	21.945	8.91966	13.3419	2.39875	3.5713	3.50975	1.4405	5.34725	1.51947	1.88988	2.28089	0.156841	5.11306	2.19211	2.13684	62.9799	1.33729	186.517	11.0709	14.701	12.1749	3.45431	4.28976	4.57867	7.49755	5.7752	2.61623	2.76465	7.53065	24.7383
OS01G0944700	41533329	41535615	43.0296	38.1409	83.1654	94.7697	115.702	110.728	113.376	108.161	62.5887	90.4138	47.2301	101.059	62.1935	107.504	127.154	35.6075	41.5489	26.5646	39.0727	13.9812	24.5407	30.2527	1.83814	33.9587	16.1069	27.8114	24.9973	20.044	13.2723	11.6352	26.8065	15.4345	8.24305	29.71	77.2789	100.574
OS01G0946700	41603305	41604652	0.501652	0.130633	0.205804	1.85854	1.57072	0.624525	2.13704	1.42503	1.51498	0.0944616	0.29209	0.944742	0.483665	0.905648	0.208462	0.0913367	0.0505241	0	1.58151	0.304011	1.04512	2.73526	0	0.497028	2.21261	3.82404	1.94597	1.42321	0.491881	0.665445	0.214007	2.18459	0.981778	0.5164	0.663297	0.268398
OS01G0948100	41691190	41698689	0.45685	1.04356	0.611595	1.30654	1.15826	1.89583	1.31697	1.01277	1.23225	0.475404	0.520009	0.792445	1.41028	0.916407	1.39885	1.61981	1.64674	1.15899	0.734349	1.0443	0.936534	1.62667	1.32174	0.736351	1.20901	1.19139	0.993559	0.330077	1.13595	0.604337	1.07705	1.1603	1.35291	0.913907	1.5215	0.728995
OS01G0948400	41718639	41721571	23.4215	15.2477	21.0096	21.8846	23.7661	24.5686	22.7057	21.0305	17.9043	15.4448	12.8333	19.1226	30.1687	19.4825	22.0147	26.3141	30.5161	22.5543	10.8506	10.6548	12.7124	22.2885	16.1653	21.1379	12.995	12.62	10.8553	9.78175	10.5216	12.3614	19.4284	14.8224	30.0888	16.4855	20.8915	17.1972
OS01G0949900	41846413	41847329	1.75204	0.633666	2.21624	1.38235	0.586091	0.424118	0.888535	1.57318	1.60337	0.274925	0.607224	0.824887	0.70384	0.512525	0.834236	0	0.147048	0.182005	0.215761	3.4655	1.12413	0.221134	0	0.78904	1.28794	1.94769	1.10811	0.200427	0.26029	0.815471	0.467142	0.773286	0.0595295	0.28903	0.206838	0.976447
OS01G0950900	41869950	41873872	2.49017	1.12398	3.04437	2.84971	2.11918	1.94273	2.7278	1.46353	1.75473	2.62585	2.54771	2.81378	2.76101	3.87119	4.37199	1.58686	1.85591	1.5728	2.45329	3.24455	2.4135	3.14298	1.53995	3.31953	2.02092	1.63722	2.18393	2.89425	2.75242	2.64258	5.1788	4.92384	1.80725	2.2676	1.59925	3.46401
OS01G0952500	41948952	41952388	15.4687	12.0304	18.6632	10.7784	10.129	12.3224	14.4339	21.6358	10.7091	18.8332	12.1368	17.4927	5.28867	24.7939	26.3275	2.33037	11.3807	1.70189	14.6992	13.26	13.8129	10.1543	0.753822	12.6153	15.3874	12.3352	12.5512	17.8045	16.8527	14.7059	20.7877	20.6165	4.23449	6.94968	10.8793	34.9569
OS01G0952800	41971444	41978093	0.33539	0.0323471	0.0611533	1.1045	0.0299185	0.0309289	0.453576	0.0730064	0	0.175429	0.123989	0	0	0	0	0	0	0.216789	0.110141	0.752789	0.337553	0	0	0.0335655	0.0657462	0.568143	0.157128	0.272836	0.0996537	0.364244	0	0	0.0303884	0	0	0
OS01G0955000	42063261	42067784	16.6501	26.3653	29.8381	27.1005	22.9037	20.2947	19.0482	14.6717	8.79809	18.5293	7.3014	14.563	9.5714	11.8084	9.11912	5.61273	7.61279	5.67382	27.934	16.0431	20.0984	24.2332	13.9119	15.091	15.6401	19.5826	30.7547	18.0749	11.3951	9.43575	14.3769	12.2172	7.58402	5.29578	10.1654	6.86445
OS01G0955100	42074192	42074866	4.17374	1.58501	2.63978	8.08947	1.95468	2.45369	5.5185	30.4923	4.77448	5.23947	3.11007	6.30458	0.139725	5.49426	5.69101	0.316634	2.53968	0.289052	13.2781	6.67473	16.3826	5.09232	0	5.63901	0.997151	5.0541	1.68651	16.7908	11.2387	12.7485	3.43124	8.08495	0.283625	0.41312	1.4782	2.40365
OS01G0955700	42086484	42095424	6.11331	3.26002	4.67861	15.5958	9.17784	8.05436	12.6555	8.02908	11.139	6.27192	5.01662	6.60834	4.05275	11.6854	11.4204	1.27278	5.63245	1.23026	3.376	2.87966	3.15362	14.8644	1.15375	11.1855	5.32019	5.66841	3.83757	5.51948	3.54327	4.21066	6.05212	6.54988	2.34726	2.97394	2.79623	8.43366
OS01G0958000	42229585	42232625	43.5553	24.6332	42.7261	44.4971	37.7036	34.9281	50.5897	44.0675	46.6977	34.0454	36.358	37.732	38.5097	47.218	49.1501	42.4002	46.0895	43.4364	30.6285	33.3951	30.7205	52.3447	58.2928	57.4688	38.0458	37.6287	32.8773	39.4001	36.6849	38.0041	40.3825	46.0231	39.0534	43.349	44.7557	42.5674
OS01G0959100	42281274	42281973	0.722061	0.716299	0.0846366	0.934169	0.910964	0.171223	0.896789	0.404165	0.566393	0.971178	0.514807	0	0.497265	1.4484	0.642971	0.657335	1.24667	0.17145	0.101624	0.729306	0.560611	1.04155	0.0885973	1.8582	0.636953	1.57263	0.173973	0.283205	0	0.0720165	0.440049	0.485626	0.757039	0.326721	0.194842	0.643872
OS01G0959200	42282832	42283619	0.357341	0.310178	0.293201	1.10324	0.358613	1.11217	0.854338	0.350031	0.654039	0.588767	0.371544	0.504725	0.287107	0.627199	0.742466	0.162654	0.719795	0.148485	0	0.631621	0.404601	1.35306	0.153461	0.482792	0.551638	1.44711	0.67802	0.327029	0.39816	0.311852	0.571662	0.42058	0.437093	0.212219	0.168745	0.955938
OS01G0962600	42425152	42427345	17.497	5.61038	20.6239	26.0154	21.3856	21.1324	15.836	11.895	11.8897	9.03584	13.6307	13.8322	123.899	9.10181	22.1789	104.249	146.303	96.1442	9.58375	14.9689	9.04804	13.9096	38.0192	40.399	8.81156	9.95356	7.81797	9.50013	13.9088	20.238	41.8474	28.8155	131.606	70.1017	98.9649	59.2655
OS01G0962700	42429502	42432547	31.8884	65.0966	34.5415	288.41	134.923	135.608	160.314	123.751	258.337	42.4834	57.5925	75.6811	8.97913	37.4188	29.1126	4.016	17.6874	6.3896	49.2974	38.404	49.0926	191.537	4.11378	233.184	114.002	171.743	153.199	39.3343	27.938	22.8206	22.897	28.2354	4.38532	6.82003	21.2287	13.3373
OS01G0963000	42441660	42442936	3.60397	4.67215	8.90965	220.493	92.7403	88.569	47.2023	40.2539	71.4031	3.96603	6.77418	9.96047	2.78281	5.82099	7.43954	8.73489	7.44807	2.06157	5.16451	3.54558	8.64879	91.1173	3.05526	193.04	19.2815	61.3676	21.1559	7.06771	4.29727	5.55515	6.08998	5.61897	7.0991	7.48657	7.47059	38.7732
OS01G0963600	42460555	42461946	0.0616526	0.107031	0	6.70011	19.7	16.2206	15.0616	20.835	7.84254	7.08164	16.3078	6.96648	9.56025	57.5067	21.3925	3.31143	45.6388	2.20318	4.61621	0.684983	6.25466	9.40007	0.635443	12.3835	7.39645	6.05088	2.2876	4.23171	4.23162	3.57261	22.8821	6.02275	3.82089	0.585832	3.31897	5.22276
OS01G0966700	42626321	42630366	2.81618	1.28187	2.36705	1.5834	0.799608	1.02614	1.16446	1.64841	1.0686	1.64907	1.82828	1.16421	0.220748	1.48115	1.21308	0.12506	0.691786	0.057083	0.507526	1.31815	1.18213	1.73388	0.0589957	1.48482	0.757389	0.654495	0.434425	1.38294	1.53067	1.55853	0.915697	1.25306	0.336068	0.0815846	0.324357	0.52062
OS01G0972000	42884953	42886230	1.19407	1.7939	1.95949	5.44474	3.46592	3.12556	3.59347	65.86	2.73188	2.16197	2.75047	4.54075	3.09954	2.71765	2.9581	4.05548	2.6365	3.96937	2.71475	2.22656	3.74399	2.87509	9.19089	4.05386	3.07896	2.45062	2.16881	3.19429	1.59657	1.79557	2.2531	2.4324	2.35938	3.12749	2.47235	1.5562
OS01G0972800	42946775	42948670	0	0.155325	0	0	0	0.148515	0.972318	0.175282	0	0.126357	0.446532	0.547619	3.30676	2.06394	3.53209	0.73306	2.16268	0.855093	0.0881465	0	0	0.677561	0.0768473	1.12823	0.118388	0.0852539	0.0377252	0.286587	0.279137	0.187397	6.20245	1.79019	1.24032	0.141695	1.39427	1.47598
OS01G0973500	42981239	42984988	1.97986	0.77612	1.02186	1.31453	0.92295	0.848104	1.38812	1.43888	1.31506	0.751632	1.16873	0.661525	0.230912	0.928807	1.12794	0.145353	0.418102	0.106153	0.566286	0.322536	0.462804	0.644875	0.0274275	0.920404	0.253524	0.395563	0.457793	0.876734	0.569295	0.379008	0.4768	0.67652	0.156241	0.0505724	0.0904777	0.113901
OS01G0975000	43078802	43080400	0.286908	0.604815	0.57171	0.877355	0.95428	1.08856	0.49887	0.321187	0.637654	0.964735	0.715948	1.31222	0.658622	1.76766	2.1716	0.186564	0.371521	0.40875	0.444179	0.538176	0.816775	1.32434	0.140815	0.8491	0.361558	0.937317	0.656713	2.85077	0.255745	0.515079	1.74852	0.916568	0.401076	0.357008	1.39356	1.60814
OS01G0975300	43096401	43097949	1.91779	1.04526	5.63553	9.36331	2.57809	2.81321	5.27333	2.4028	6.6529	4.11511	5.04531	4.28364	1.54085	6.84397	7.36705	0.69023	6.55815	1.11195	1.40606	2.43255	1.41395	7.25039	0.689524	9.52065	2.39991	3.14481	1.16593	8.20412	3.85628	3.7054	32.6779	25.6689	13.0565	6.25095	22.1562	6.44277
OS01G0976100	43131080	43134502	0.835821	0.698637	0.914396	1.35077	1.14325	1.43878	1.37257	1.09163	1.0482	0.728639	0.463489	0.58299	0.721288	0.96249	1.67231	1.63452	1.15358	0.746069	0.88444	0.469004	0.532768	1.4691	3.96169	1.33837	1.33807	1.0619	2.0101	0.651601	0.41391	0.583539	0.891413	0.473652	1.1612	1.88747	0.847863	2.07032
OS01G0977100	43185350	43186282	0.880713	2.23882	2.89052	9.94408	7.2728	7.9883	6.89114	4.92969	3.2815	5.92283	3.76752	5.15355	2.22392	2.64997	1.30708	0.687228	1.5206	0.470522	3.1608	1.7791	3.07705	4.82751	0.162096	4.24965	2.94114	3.47668	3.97873	3.05131	3.92527	2.50344	3.22043	3.85013	0.359091	0.099627	1.18827	1.68288
OS02G0100100	3634	8377	12.1464	7.15348	20.4979	23.1917	16.0915	16.611	23.841	20.308	16.6079	7.35358	8.02534	14.2224	558.274	13.104	34.0076	1006.08	547.202	851.171	16.2666	12.8193	14.6697	25.1089	730.207	30.3383	15.8061	18.7152	37.9691	8.72467	9.24015	8.66059	44.7428	15.9858	599.325	786.204	497.755	238.797
OS02G0102300	124645	127131	1.36021	0.649379	0.781245	2.4077	2.29329	2.14495	3.1929	3.53083	1.49376	0.448227	0.226284	0.768492	0.983582	1.15961	1.69571	0.185743	0.821967	0.113042	1.40707	1.16778	0.739253	1.2361	0.0584146	1.1639	0.899916	1.94414	1.43382	0.186725	0.424366	0.522308	2.61123	0.640373	0.665516	0.107708	0.192698	0.667107
OS02G0106900	404250	406672	2.44391	3.3189	3.36364	8.59996	5.19003	6.18318	4.21515	5.48283	3.3548	2.48651	1.67217	3.19207	1.3935	2.01627	2.78462	0.753573	0.833698	0.88448	2.83489	5.25537	2.1423	12.0598	0.236993	6.31974	12.3092	8.45096	7.71185	4.72573	3.02174	3.35745	4.11989	1.99493	1.83218	1.2173	1.52635	7.87348
OS02G0115700	825041	827640	378.333	1094.57	1542.84	1263.38	1544.06	1558.99	606.075	707.987	762.192	1096.34	1658.02	1349.37	793.73	533.994	985.983	285.259	474.663	161.625	804.849	1077.23	1093.37	1228.15	53.5455	1202	641.732	721.604	685.088	586.844	1159.3	1104.62	972.623	814.96	303.555	2034.9	1979	7019.32
OS02G0115900	838743	842672	75.6104	31.5643	71.4786	37.014	31.7275	31.5348	74.0818	36.8986	42.7862	65.8101	68.8197	72.8106	256.306	91.274	90.7279	437.508	311.015	311.606	120.954	65.1335	68.8824	57.6437	121.101	50.073	13.8915	19.0741	19.9541	101.505	88.1021	97.5445	74.6929	115.529	454.154	373.768	278.473	135.234
OS02G0116600	875964	878615	58.3049	38.2627	44.4936	43.8455	41.9379	40.8963	41.6153	46.0796	40.7845	40.6337	31.5377	39.222	42.5937	53.3164	54.0656	38.8033	44.1515	32.8411	41.6582	42.2183	38.4773	49.8524	34.7754	51.1166	37.7286	36.1742	31.0728	48.0277	37.2589	42.1298	53.8987	56.1098	45.8823	38.4032	41.9069	37.1861
OS02G0117500	918797	923968	2.68635	1.82555	0.797561	5.09266	3.67495	4.00441	3.71834	4.60494	1.81146	1.48092	0.705631	1.39791	0.383393	1.1699	1.46884	0.17698	0.569594	0.132188	3.08186	1.48161	2.46533	2.73032	0.166977	2.03758	1.96437	4.17639	5.82738	2.65257	1.03975	1.35728	1.18748	1.18566	0.230589	0.167935	0.834578	0.7407
OS02G0118200	950731	954690	8.53587	5.50947	6.34527	10.4212	7.11658	7.93213	10.6875	9.5404	11.951	7.07493	8.61723	7.76286	2.69638	9.14654	10.4973	1.76003	4.51891	1.42482	4.20473	5.45293	6.57536	11.8602	1.03393	10.9411	9.2674	8.58537	7.19822	7.94535	5.6903	5.70475	8.79237	9.1878	2.3797	3.35066	5.58117	9.85599
OS02G0120600	1078475	1079650	64.4035	34.9475	19.0972	50.4644	27.6811	30.1756	47.8852	57.1385	38.1679	56.6891	28.3786	47.1679	4.64604	40.9605	31.0883	1.38186	12.7399	1.38163	48.9226	31.6853	32.2131	37.0765	0.434585	20.1827	22.827	29.0653	18.1646	71.7738	18.8139	26.0398	32.2236	30.1163	6.77844	1.08749	4.16428	3.7384
OS02G0121100	1103076	1104294	225.673	144.941	157.907	197.886	182.109	175.91	181.965	164.413	162.769	206.443	130.402	159.183	201.009	245.417	200.833	214.648	221.08	182.785	182.77	161.944	166.472	199.184	199.58	180.021	146.279	168.468	155.47	201.154	174.723	184.886	215.315	252.293	214.023	155.937	164.252	126.357
OS02G0121300	1116066	1116952	4417.94	3581.72	4439.73	3268.9	3111.41	3175.02	2546.13	2547.95	2147.73	4425.41	2600.16	3393.74	2993.4	4452.46	3647.85	2117.4	2844.1	1774.74	4121.94	3750.15	3782.3	3069.3	1292.41	2933.84	2265.56	2463.67	2366.85	4106.29	3774.28	3811.87	3730.7	4147.31	3082.68	2307.56	2341.73	2790.12
OS02G0122100	1162134	1165062	2.63573	2.45527	6.22417	8.41534	7.38051	6.58932	10.3116	7.27315	10.2072	4.99337	4.27784	4.2071	1.47205	4.5456	4.70837	3.24805	1.58628	2.511	2.8817	2.66218	3.81411	6.62095	3.94791	9.40928	4.50835	4.25728	4.49959	3.76531	4.46968	4.28625	2.84532	4.61544	1.78236	3.207	1.60894	1.46178
OS02G0123500	1227310	1230217	87.7966	65.7278	89.0582	98.9382	75.4231	74.96	95.902	100.991	88.8065	63.3804	62.3229	62.4309	31.912	93.6018	78.6197	19.9313	38.0872	18.4156	66.757	71.9248	66.7863	112.499	9.91521	85.9715	86.461	87.999	62.6619	76.8681	62.1353	64.3842	66.984	62.7813	26.7982	24.3763	38.4729	72.255
OS02G0125300	1326923	1330305	18.0595	6.26136	10.6025	4.99883	4.66634	2.75652	3.11307	3.05	3.46688	8.0618	4.7051	7.42763	3.08545	4.68439	3.82779	2.36215	2.61331	1.76824	7.00433	5.24157	5.45278	3.92998	0.401155	3.22523	3.02136	2.27464	1.57545	10.4959	4.90339	6.92015	4.59377	5.98573	2.79299	1.19169	1.51938	2.0824
OS02G0128400	1468981	1474672	1.67695	1.24768	1.0109	1.32428	1.07157	0.937334	0.773591	0.871607	1.53466	0.902204	0.882476	1.22458	1.51233	0.686497	0.817741	0.903514	2.0681	1.27987	0.6069	1.00244	0.991993	0.794795	1.41094	1.54127	0.845308	0.880476	0.634927	1.25282	0.945694	1.05132	1.42349	2.05428	1.47911	0.89429	0.743412	0.946044
OS02G0128600	1476346	1480233	22.3396	8.79785	16.081	12.6446	11.5832	9.528	15.6454	11.3972	11.2158	12.2205	11.9149	14.2186	11.6751	18.6196	13.0546	7.53226	12.6559	10.1852	10.0874	10.864	9.78979	11.8006	7.68392	14.2528	8.84967	7.88392	8.15476	13.2985	13.8286	14.3331	15.3873	14.8507	9.82535	8.10771	9.23064	8.06967
OS02G0132300	1680213	1689438	3.98356	2.1193	4.37562	3.80863	3.27556	2.69294	4.35701	3.65032	3.43975	2.72217	3.34023	3.63004	4.18144	5.1553	5.13966	3.53873	3.20318	3.17708	2.81683	4.86717	3.37553	4.89812	4.22168	5.20844	2.01206	3.15295	2.16729	3.76325	3.23588	3.85775	3.97441	4.49948	3.3794	3.86664	4.24772	4.95588
OS02G0134200	1799750	1800811	4.145	2.83038	6.98339	11.7393	4.65893	4.81625	5.23726	50.4007	3.94502	7.44085	15.0324	10.9806	2.61985	8.2037	11.9424	2.36469	6.40114	2.06684	7.40497	3.57256	14.3675	2.45538	3.75003	9.80654	3.21766	4.31825	2.84296	11.886	8.91676	7.83278	8.66456	6.96006	2.29844	1.40041	2.60983	2.66123
OS02G0135200	1850981	1858243	0.907962	0.319004	0.727251	2.01119	1.21492	1.68656	9.05899	3.26109	6.33081	1.16015	3.974	3.70485	2.48379	8.80297	7.27658	2.97172	6.22702	3.32369	0.979708	1.39744	1.54696	2.22649	1.20691	8.52861	2.26933	2.03931	0.802136	2.05757	2.00409	2.23376	7.19347	6.0811	1.81575	2.56774	3.69551	2.81447
OS02G0137200	1972939	1974762	233.756	270.901	254.532	417.825	476.683	459.461	377.602	553.461	371.192	238.134	176.08	188.646	126.947	174.404	143.332	109.927	118.147	99.8312	249.646	228.118	267.524	259.814	74.3407	439.067	529.418	368.892	356.169	228.179	255.941	237.287	205.819	165.424	133.119	120.466	139.469	213.607
OS02G0137450	1986386	1987568	1.83416	1.51627	1.57661	3.16394	3.92681	2.31966	2.5058	2.13886	2.3979	2.0558	0.799151	1.56262	1.96489	2.2776	1.36105	1.11317	0.791694	0.580684	2.75353	1.85257	2.45254	2.11657	3.37579	1.80939	3.54413	3.32896	3.97731	2.07824	1.79065	1.15859	1.67671	2.15876	0.78345	2.42063	1.73227	4.59511
OS02G0137500	1991843	1997302	14.7762	13.0841	22.6527	20.8655	16.6928	15.2062	18.832	18.8206	18.8393	14.601	16.7049	16.1753	22.9354	23.1247	19.7468	31.5886	24.9492	27.8104	13.1152	20.0534	17.9633	20.9711	29.6656	23.4867	12.7723	15.3874	13.9459	19.9493	17.5957	17.8857	20.5892	22.8024	26.8966	26.6974	26.917	21.1308
OS02G0137800	2007232	2009961	12.4152	8.48623	11.7134	14.6498	12.0045	10.613	20.058	21.7378	20.5255	12.9949	15.7577	15.099	5.08266	25.1415	22.0705	1.7554	9.43766	2.02419	12.0981	11.1731	10.4491	27.8046	0.55206	31.7804	21.4859	21.1457	16.7457	15.263	13.5394	14.7377	19.0497	15.6874	3.72411	4.60742	9.3932	12.6696
OS02G0138900	2073173	2075673	0.49482	0.892064	0.124924	1.06547	2.38359	1.99022	1.75386	0.782972	1.1495	0.286693	1.13979	0.824352	0.703384	1.45068	1.77943	0.31186	0.881714	0.189796	0.712489	0.46134	0.827465	1.19143	0.13077	0.822813	0.604379	0.217613	0.738259	0.627018	0.84822	0.983245	0.730705	1.11998	0.496619	0.602802	0.215691	0.373355
OS02G0139000	2075629	2079136	6.8623	4.50176	9.73024	9.55506	7.99749	7.90011	10.0075	13.3199	9.92648	4.55538	6.99695	5.12176	1.06714	6.50203	7.52332	0.431831	3.59902	0.657024	4.11249	5.42994	6.07268	9.51545	0.135808	9.28568	6.49979	5.36365	4.74687	5.90397	4.39744	4.2832	4.0135	5.13635	1.31516	0.951556	3.79308	5.80902
OS02G0139100	2082561	2085271	35.7991	14.67	32.8291	10.9358	4.29167	5.33288	11.595	7.19318	13.1935	38.8904	33.3257	43.4208	74.1849	61.4666	63.7237	31.312	37.7411	31.905	46.3869	34.6858	24.9928	7.19674	11.4551	7.63562	7.09705	7.30595	4.69	49.5143	50.4411	58.0168	58.4508	97.6783	101.403	28.9887	28.1498	35.3893
OS02G0148100	2643056	2646360	67.9765	41.31	63.0502	61.5178	45.2965	43.5869	64.4018	64.2476	59.4345	57.0081	50.8695	52.1633	18.2967	77.0327	69.7926	13.3149	25.7976	13.1942	52.4486	57.0242	44.996	65.6534	11.9114	58.8383	45.4913	47.5141	36.842	66.9958	49.9877	54.9716	56.2929	63.3273	12.792	18.3024	21.1854	40.3428
OS02G0148500	2664442	2668161	40.341	22.2433	32.996	32.8646	27.7706	27.6906	29.0797	30.5688	28.0561	28.267	24.6566	27.7532	59.0825	34.3957	34.0459	45.7713	55.195	49.9372	26.0792	25.0711	27.1952	32.7062	24.6611	36.7165	19.77	22.7655	23.1787	30.9207	27.403	27.9579	40.8594	34.142	50.0341	32.8814	41.255	31.7117
OS02G0149800	2744296	2747428	92.0916	64.6859	91.2831	69.2096	64.9672	67.7267	88.3266	85.942	86.0793	74.7971	74.8376	74.4149	22.8485	87.3892	71.9112	22.2691	41.2648	27.3783	69.8366	77.9847	77.8948	72.0345	21.2055	83.4937	65.2367	67.184	57.8618	83.7254	79.4562	83.9112	73.9049	74.9632	25.5983	34.7521	49.1742	53.4519
OS02G0150700	2791281	2795406	7.75767	4.38535	5.41383	6.50052	3.67931	4.05559	9.19259	8.92405	9.01953	4.1588	5.02905	5.48515	3.305	6.92229	6.48183	2.463	4.33756	1.90429	5.65729	5.07495	5.22644	7.4986	1.42272	8.18101	5.43079	5.05075	5.5176	5.76055	6.44749	6.93879	5.82983	8.80562	3.7596	2.12049	3.44173	3.27418
OS02G0152300	2869670	2874062	1.08357	1.60678	0.722373	1.33815	2.77293	3.11014	1.29531	0.97295	1.67336	1.23272	0.488208	0.892781	0.671085	0.135847	0.164164	0.616522	0.81849	0.431493	1.42336	1.52766	2.24927	0.205145	0.775567	0.182997	1.33421	1.09702	1.12317	0.206594	0.724406	1.32389	0.337061	0.185985	0.681109	0.375383	0.490366	0.281818
OS02G0157600	3142202	3144143	14.0233	10.5313	8.27416	6.22673	4.04804	3.13855	5.34245	9.41488	4.75846	8.90094	10.1574	5.11873	0.696282	5.13606	4.41967	0.286883	2.69778	0.785677	4.50174	4.45611	14.5578	0.954588	0.0676669	3.54803	4.58679	3.52825	2.72391	3.7492	6.39055	6.8754	2.77275	3.52356	0.578195	0.311919	0.669657	0.913273
OS02G0161000	3283264	3286366	4.83327	3.05508	5.8164	4.67303	3.38289	3.62056	4.76226	4.32165	4.85413	4.03715	3.46364	3.52423	4.38117	4.40012	4.48043	4.30976	5.11748	4.28451	3.3454	5.10708	5.14134	4.42979	5.00286	5.17941	2.99544	3.84967	3.30248	4.24182	3.62339	4.70686	4.81109	5.45524	5.07318	3.84683	5.03295	3.44791
OS02G0161800	3336154	3339094	1.02826	1.07106	0.47247	2.47198	1.81618	1.22892	3.43281	1.61156	0.602247	0.890666	0.410547	0.774596	0.693976	1.11381	0.726402	0.52421	1.49129	0.170909	0.729386	0.332346	1.15494	2.24265	0.141309	2.25985	0.761933	1.25413	3.60724	0.451699	0.696599	0.5456	1.00892	0.629323	0.503101	0.227983	0.854603	0.256737
OS02G0165100	3504423	3508658	0.947211	0.646011	0.80495	1.22546	0.54319	0.645763	0.617621	0.331369	0.433419	0.350352	0.506499	1.08305	0.19026	0.339292	0.913747	0.338762	0.34071	0.196797	0.66656	0.649199	0.612849	0.853949	0.464893	0.487522	0.387941	0.612452	0.399387	2.19812	0.663401	0.354272	0.36079	0.517604	0.386204	0.375023	0.543144	0.723978
OS02G0168100	3677525	3679266	24.1573	22.3669	34.8951	22.8842	14.3664	16.0396	22.2466	26.8182	19.4873	58.4049	51.4008	47.1233	23.0515	70.1739	64.2593	10.9688	23.2488	12.4918	43.133	23.9779	38.2526	29.1502	4.867	33.632	22.6253	26.1445	18.1584	64.3046	47.1608	40.6443	61.5156	70.9055	24.3686	39.1551	37.7438	73.613
OS02G0170100	3827878	3830121	51.0033	23.8474	37.8578	27.4348	18.7854	19.8016	27.9993	34.8303	27.7286	25.9901	20.4468	30.0165	35.434	28.1481	36.9401	24.6517	36.4741	30.5337	26.5486	25.0937	17.146	43.4691	23.9922	27.7649	22.032	24.2369	22.3367	28.3911	17.7519	22.8978	27.4782	25.6827	25.244	27.7399	26.3197	46.4181
OS02G0170500	3846223	3850113	36.4107	28.4364	28.3192	48.4001	45.485	50.6804	62.6094	56.0993	64.6898	32.2276	26.3822	35.9372	44.6814	38.4681	41.6679	36.5133	40.0136	42.3552	39.8883	33.2325	40.8397	81.0452	37.7071	80.1099	67.04	61.3476	55.0927	36.3593	35.2451	37.3364	40.1976	46.4813	45.6194	28.719	48.8058	29.0858
OS02G0171500	3909560	3909841	0	0	0	0.171355	0	0	0	0.407748	0.190471	0	0.173124	0.195984	22.5753	0	0.432447	39.6003	23.8968	35.9777	0	0	0	0.420312	47.3728	0	0	0.198321	0.175516	0.190477	0	0	3.5516	0	45.6553	42.5206	13.1702	10.2077
OS02G0172300	3946045	3946543	0.411882	0	0	0	0	0	0.179043	0	0	0.581684	0	0.969604	79.9192	0	4.065	107.801	74.4618	83.6918	0	0.416015	0.559628	0.207944	31.8391	0	0	0.784934	0	0	0.183573	0.431341	19.9871	0.484774	264.499	127.85	63.9907	51.9703
OS02G0173200	4008991	4010136	4.60942	9.82481	8.23648	91.1625	19.9424	19.6382	42.7454	35.4688	57.2751	13.4051	15.6346	21.4125	6.99541	17.4649	10.3753	1.21224	6.39619	1.95791	12.362	7.44907	13.4071	44.0085	0.967767	54.2035	29.2308	70.5182	28.4189	20.6703	18.0329	15.1609	16.769	24.594	2.96525	3.2444	9.23878	22.2869
OS02G0174200	4078521	4081527	3.16747	1.73213	2.00118	2.24268	1.75467	2.83918	3.24944	2.51316	2.69579	2.20682	1.55447	2.14747	1.47605	2.44618	2.53377	0.74972	1.59507	1.07926	1.68511	1.88756	1.14764	3.39017	0.734549	2.85298	2.20736	2.2938	2.29714	2.34802	1.58112	2.05661	2.22958	1.75217	0.955684	0.852771	1.37609	2.11836
OS02G0177600	4280502	4285929	85.4973	34.1141	92.7098	20.7196	5.99689	5.41255	30.2967	17.2224	17.5362	33.0803	32.5233	59.2441	27.9297	107.851	138.694	7.66302	23.8131	4.44083	32.549	47.8494	23.0562	94.7992	0.394806	37.8832	14.8508	10.9773	14.9237	79.3493	44.5332	49.8629	76.6607	80.34	12.2993	19.2456	32.0441	133.957
OS02G0178800	4355073	4362388	8.25945	6.37627	9.98548	9.02653	6.89514	5.91471	3.14552	4.04524	2.80939	6.12471	5.16783	6.15994	1.90861	3.84872	2.35396	1.06465	1.50912	1.00228	7.02098	3.39599	4.13797	2.91523	0.376676	3.81844	1.09611	1.25365	2.68126	5.7193	1.69399	2.57703	1.98783	2.06467	0.536432	0.694536	0.966448	0.912486
OS02G0179400	4413010	4415318	0.654285	0.634746	0.347371	1.6477	1.88487	2.29989	2.97798	2.2243	2.71206	1.41321	1.12048	3.37041	1.97906	2.8951	2.35903	1.05112	1.31793	0.67169	0.720431	0.0777471	0.278896	1.20471	0.0991708	1.38664	0.645067	1.13687	0.032456	0.493117	0.789062	1.02108	1.51875	2.26493	1.28677	0.70095	0.763335	0.411837
OS02G0180700	4497115	4500124	11.6155	12.794	16.6063	14.4894	12.8225	16.7611	11.0164	11.3778	10.348	17.9367	10.1009	14.5004	14.4583	14.4299	13.8954	23.5517	15.022	18.0265	13.0906	11.0654	10.2025	12.1282	48.1822	12.0474	8.34457	8.13325	8.86763	18.2404	11.7657	10.014	12.3411	12.9461	15.033	17.4895	12.8817	12.4763
OS02G0181300	4544306	4544841	61.8688	29.4655	68.6434	278.934	67.8693	61.8	86.8225	130.645	87.484	73.302	102.925	81.9731	2.6394	65.6764	38.1094	2.39248	21.3954	6.27919	89.9725	43.9086	101.866	80.0507	4.32639	148.635	28.7854	59.4741	28.6261	322.488	146.999	137.993	30.0139	41.2419	6.072	9.19115	20.5804	17.6737
OS02G0182900	4630446	4634616	16.2535	10.2184	15.9704	11.6468	12.2167	10.2145	15.2936	15.5934	13.0686	13.0672	12.1009	11.2424	30.5515	17.2744	18.6226	33.7032	21.7253	39.3277	17.4296	21.8888	18.7212	20.4976	37.5719	22.7729	17.7009	19.0883	15.0884	20.9655	19.2877	23.0688	24.4681	27.081	32.9714	22.9335	26.4687	18.937
OS02G0184000	4681430	4689586	9.87026	7.77542	10.5617	12.298	9.85237	9.28815	12.4436	13.3146	12.7469	6.80575	6.45218	9.24892	8.37409	11.3688	12.5493	10.3191	11.634	11.9948	8.91967	9.87227	9.44085	16.8044	12.3554	14.2547	10.8465	11.3958	9.98415	9.9561	8.94804	8.65153	9.98889	11.08	9.49792	10.8203	10.9323	9.91502
OS02G0187100	4831212	4833985	29.0631	46.5781	38.5033	155.062	125.601	123.018	150.124	129.844	114.951	61.4	36.9694	64.6121	35.7097	79.0583	91.4626	20.3919	50.3319	19.617	68.509	36.228	36.9199	174.356	7.00164	116.075	128.312	151.569	130.135	55.8554	28.3074	32.4157	61.3874	48.2227	18.2661	17.7372	34.8797	74.1449
OS02G0187800	4870151	4874038	85.2651	88.9119	94.0011	94.5919	37.1159	42.8971	146.908	67.6735	140.781	160.112	108.282	195.562	151.145	358.722	322.66	73.6402	110.648	57.4933	95.0298	78.8054	69.1822	237.436	69.4375	153.599	72.8918	53.1482	45.3312	203.237	168.944	150.152	296.784	215.599	77.0466	187.841	121.215	748.159
OS02G0191600	5067166	5068036	0.943404	2.2812	0.82936	1.55341	0.649208	0.447421	0.99594	0.858097	0.431677	2.34744	0.952875	1.45941	0	1.21654	0.560046	0.122691	0.135736	0	2.2572	1.02093	1.77012	2.58557	0	0.78904	1.01054	1.47682	0.56826	5.05694	1.56174	2.11709	0	0.475869	0	0	0.0636426	0.360534
OS02G0194400	5259822	5261341	0.0772279	0.368694	0.158415	0.731189	0.806029	0.416624	0.537129	0.491712	0.742087	0.218132	0.61026	0.836283	8.09741	0.774567	1.36392	6.53838	4.04458	5.55164	2.01623	0.351013	0.594604	1.44261	8.92157	1.9129	0.851565	0.77267	1.00945	1.8376	2.09961	1.15923	2.34739	1.63611	9.9187	7.70523	5.43386	3.99418
OS02G0195600	5345711	5347486	152.602	100.357	150.283	123.84	100.211	97.1811	118.158	119.145	132.636	142.898	96.8566	123.81	118.96	186.659	146.156	130.707	127.435	122.753	126.341	110.461	113.543	127.462	166.232	125.018	93.4554	103.759	83.5205	134.313	114.627	121.697	145.389	123.511	131.511	134.477	113.762	100.099
OS02G0197200	5442081	5447353	25.2453	15.1389	18.7863	14.4573	12.9473	12.7896	18.6938	19.4242	13.3736	20.132	20.204	21.1471	5.08685	28.3153	32.0181	1.99373	14.1166	1.6215	17.4571	17.5353	14.8962	14.9567	0.136803	14.1669	15.0689	8.91638	8.36117	25.2174	11.6775	14.3171	24.8859	23.7141	6.20189	3.37377	9.74021	11.6464
OS02G0202200	5706636	5709119	6.24784	3.99815	4.78963	5.18138	3.91766	3.82285	6.70055	5.36061	6.51066	4.42252	4.85553	5.84022	1.13588	8.87352	6.34861	4.06863	4.50123	2.88041	3.54942	4.65229	5.45278	5.34159	1.99767	8.13319	4.02293	3.21567	3.88426	5.00835	4.10578	4.13913	6.95523	6.60208	1.82224	3.71952	3.40263	2.52131
OS02G0203500	5787635	5788907	1.29097	1.20063	0.453966	1.29061	1.03646	1.26279	1.48312	1.53554	2.19409	0.868185	0.38351	0.694641	1.29655	1.43353	2.05964	0.629599	1.02159	0.421486	0.726776	1.30393	1.2529	2.32773	3.72248	1.41197	1.3015	1.75732	1.47748	1.68781	0.616475	0.675982	2.26195	1.35664	0.488768	2.26356	1.91598	4.27581
OS02G0203700	5798921	5806347	42.3483	37.0815	29.6671	101.843	68.4458	69.4725	60.6622	42.7555	46.7439	47.6822	43.465	45.7647	56.161	39.5552	45.3454	64.7045	84.1801	49.7551	44.588	39.6465	50.2484	90.8965	79.7656	126.309	32.9875	42.8888	30.4909	54.3378	36.2585	39.0755	51.2398	53.4133	98.0458	76.3814	98.9368	64.9251
OS02G0204400	5835504	5838694	4.64201	4.12092	4.09734	4.57452	5.7314	4.69909	4.7389	3.44473	4.0872	3.24475	1.66734	3.44386	0.226039	2.96276	1.53442	0.256115	0.920876	0.233804	4.01893	2.20221	3.34469	2.55663	0.0302048	2.09056	5.27368	3.98757	3.3511	1.9632	2.53911	1.7432	0.52508	0.786414	0.45883	1.14171	0.464984	4.04527
OS02G0208500	6078179	6079111	8.54671	4.84486	5.86772	1.79502	0.420104	0.217145	0.682385	3.84422	0.718301	2.13486	1.74101	1.47818	0.210211	1.92433	2.35565	0.158787	0.702682	0.0724776	2.31984	8.80864	2.2119	1.93731	0	0.549866	3.00034	3.40712	3.3095	1.7559	0.699649	1.03509	1.30217	1.64232	0	0.138116	0.494199	1.32205
OS02G0212900	6311651	6313443	0.855052	0.636172	3.55799	4.62604	2.64784	2.4838	8.60189	2.45285	4.86267	0.115005	1.52406	2.58796	1.81563	3.06281	4.44147	1.66801	3.32165	1.57347	0.84239	2.34414	1.93628	8.44867	0.839323	26.9004	1.77792	1.33851	0.927074	1.17378	2.28654	1.87618	4.16879	5.03186	1.54393	1.83776	2.82643	3.10431
OS02G0215900	6488457	6490577	0.63734	0.42749	0.570482	1.90808	1.2327	1.3705	3.24902	2.63909	2.65118	0.95464	1.13257	0.681977	1.02415	2.84747	2.22712	1.0813	1.05038	1.03526	0.371033	0.43891	0.367377	2.95443	0.348354	2.58327	1.63554	2.73284	0.830625	1.19307	0.774702	1.15287	3.21327	1.94352	0.637841	1.12405	1.64164	3.53912
OS02G0218600	6621779	6623047	0.623291	0.135257	1.49163	0.855257	0.291904	0.258653	0.135471	0.203513	0	0.146708	0.518451	0.244546	0.625982	0	0.10792	0.236425	0.366188	0.517991	0.0511718	0.577083	0.28229	0.629353	0.133837	0.0935676	0.320731	0.247463	0.394212	0.19014	0.231497	0.181316	0.276978	0.489064	0.169422	0.164517	0.490555	0.231582
OS02G0219800	6677118	6680011	32.4425	43.9288	23.6802	83.0364	61.4184	58.7783	107.527	96.9904	66.4036	52.0803	23.5804	44.5705	27.2583	54.1968	49.5987	22.3138	32.4684	17.5633	58.5299	25.5838	41.0207	65.2059	7.33982	52.5892	98.2238	89.3752	127.471	45.1446	40.6413	37.6906	52.0641	41.3157	16.4824	18.7606	25.3241	26.3741
OS02G0220400	6705753	6707433	30.354	32.5071	31.5185	25.0986	21.2751	23.5931	22.4292	31.3206	21.4451	28.2486	29.0739	20.1272	10.5576	25.348	34.0368	14.5542	17.3369	10.5563	30.9833	29.066	34.9141	25.6074	7.63702	36.3748	28.3604	25.5426	23.3072	34.9546	30.0244	26.6965	30.7847	34.2824	17.7517	15.677	23.7864	15.545
OS02G0220500	6716992	6720422	72.2564	37.2315	86.0916	79.6676	68.0432	66.2268	65.9913	64.2365	59.4465	43.7218	38.8276	48.8817	168.522	50.3737	63.7645	162.646	186.805	148.364	44.9027	63.6631	53.3517	98.4026	108.068	94.1661	49.3458	64.5534	48.5955	45.1769	53.1774	58.1615	74.9329	57.9788	197.819	142.236	155.309	111.735
OS02G0226801	7111043	7116123	1.98185	2.64658	1.37595	2.25921	1.34633	2.27749	2.12061	2.91196	1.81368	1.65062	3.86762	1.43552	0.122487	0.688057	1.58377	0.416353	0.921244	0.633473	0.750962	1.77077	1.72612	0.384831	0	0.20597	3.29478	3.26844	5.01382	0.279037	1.76659	1.80939	0.243885	0.538288	0.062158	0.241434	1.29583	0.543767
OS02G0227700	7172422	7175962	0.348165	0.652144	0.405954	1.64443	1.05925	1.33835	11.6138	3.35657	4.72902	1.81152	4.42024	3.65804	0.647806	8.84018	7.08171	0.250228	3.85721	0.533004	0.902655	0.259117	0.348566	4.08909	0.173128	7.55932	2.03674	0.593663	0.339962	1.66024	1.22506	0.844367	5.92161	3.66645	0.747138	1.32042	3.4613	2.48371
OS02G0232000	7464028	7465505	1.72875	0.622195	1.17628	0.173571	0.203111	0.0699899	0.0366575	0.371719	0.192934	2.18341	1.89391	1.23081	0.169387	0.634344	0.657059	0.07677	0.297264	0.0350413	1.74469	1.19246	1.37495	0.255448	0	0.227869	0.483532	0.361594	0.391128	2.81693	1.20272	1.94289	0.629568	0.992532	0.171917	0.333879	0.0398223	0.33839
OS02G0236100	7711097	7715739	9.36756	6.05984	9.97741	11.6834	9.2939	9.60775	9.93178	10.2452	9.08381	5.76023	4.83563	7.07576	6.24141	9.24255	9.78449	6.03189	8.15618	6.03389	6.05252	7.92309	6.32365	16.9436	5.21126	11.9588	7.16611	9.43398	7.72831	7.41131	6.13246	7.60351	9.42204	8.69479	6.00341	6.89501	8.34367	7.78725
OS02G0236600	7751287	7753674	1.37831	0.864068	3.80114	2.5217	1.62913	1.23927	6.19118	1.65014	2.06723	0.973268	1.52864	3.0644	13.8427	8.63999	14.7565	7.45886	14.2288	8.62276	3.20616	0.425377	1.62997	5.29626	1.77576	3.58645	0.844343	0.656672	2.00177	3.04838	1.63814	1.55035	11.8824	4.50621	3.93384	2.6679	9.61846	8.09133
OS02G0236800	7760994	7762414	13.7243	45.455	30.9874	67.1139	84.2017	84.5812	71.0828	101.255	65.6046	19.8405	19.755	31.4373	7.66404	14.2043	17.797	6.42424	14.3126	4.12546	30.1587	25.6594	35.399	73.6132	7.18975	85.567	110.806	102.625	144.3	18.8402	22.4283	18.518	17.3881	8.47751	6.9451	7.09087	15.9955	11.7174
OS02G0237000	7770038	7771054	0	0	0.0473532	0.190057	0.0926681	0	0	0	0	0	0	0.0543436	1.25196	0	0	4.72849	1.22063	3.30938	0	0	0.156828	0.0582734	5.9483	0	0	0	0	0.211267	0	0	0	0.135851	1.64716	3.88443	0.490555	0.0514627
OS02G0237100	7772399	7776161	0.374797	0.390397	0.184514	1.48114	1.32398	1.8975	1.59664	0.36713	0.61739	0.67046	1.02879	1.3411	0.150566	1.09013	0.7398	0	0.452974	0	0.110774	0	0.101848	1.09748	0.0321915	2.05926	0.363682	0.892825	0.474094	0.617409	1.20272	1.07284	1.55893	2.07329	0.152815	0	0.0707953	0.200527
OS02G0240300	7948543	7949997	3.93819	9.34916	1.75192	365.794	250.77	245.219	138.974	338.96	152.281	1.4742	1.53922	0.93825	0.0762446	0.0951772	0.690098	0.0431948	0.095575	0.0394321	5.00176	5.46335	4.55574	137.979	0.0407533	83.1235	220.787	146.982	77.7443	1.99747	0.422944	0.46377	0.151812	0	0.0773835	0	0.134437	0
OS02G0242600	8057652	8059642	2.14339	0.403109	0.615534	1.91171	0.286803	0.326137	0.0931721	0	0.784608	0.168168	0.386288	4.33932	151.546	2.43638	6.53172	1071.24	338.632	963.585	1.47816	3.28343	2.23272	2.12817	992.895	2.47758	1.0084	0.885022	2.651	1.37311	0.41396	0.523753	2.17166	8.45108	593.945	1545.62	543.834	237.064
OS02G0251800	8539273	8539623	6.35425	4.64472	4.39049	44.605	31.4145	27.6179	26.604	30.3023	28.4633	5.19539	6.95454	4.25134	0.671757	4.86367	9.90193	1.97896	6.2313	0.833803	2.47111	1.68895	2.42346	22.1185	0.143623	13.8565	4.57273	5.57672	2.11519	2.60156	2.08677	2.10141	1.96173	3.14896	1.49994	1.19169	2.21099	4.77152
OS02G0251900	8541338	8542125	1.04277	0.387919	0.733374	6.3162	2.63116	2.59638	4.33861	2.62656	2.04491	0.771396	2.3543	1.47286	0.359066	1.19527	2.08925	0	0.600134	0.185701	0.440285	0.526618	0.472275	4.06124	0.0639744	2.81772	0.262818	0.354864	0.314057	0.340828	0	0.156005	0	0.262996	0.121476	0.176939	0.140692	0
OS02G0252400	8590318	8593735	0.420056	0.298322	0.0939978	1.28901	0.183949	0.507097	0.663985	0.187028	0.244626	0.287625	0.50822	2.4811	505.967	1.4171	18.3679	494.341	310.565	511.83	1.39199	2.08278	1.66031	0.539816	958.153	1.99493	0.370544	0.436642	2.22198	0.59411	0.0680784	0.453231	27.2869	6.15745	469.617	528.048	268.688	103.075
OS02G0254700	8726689	8730601	130.571	70.8756	118.661	141.073	88.7319	77.9936	117.272	119.483	89.7019	92.1143	85.1623	84.4637	32.6923	104.967	76.9391	22.2668	45.8344	19.1936	63.2885	72.0478	70.6254	97.6411	12.4565	88.1232	64.2477	71.4786	61.3038	86.4592	84.9411	86.335	82.0889	83.5812	33.5143	29.484	35.9819	78.2834
OS02G0255000	8747018	8756024	11.1183	5.70385	11.3225	7.44415	4.79025	5.56283	9.00347	10.1957	8.03409	7.47359	6.23105	9.18236	3.9069	9.85952	8.87456	3.06283	5.05625	3.42949	9.55534	10.6724	8.8568	12.9516	2.50592	13.4236	8.37028	7.01273	6.47231	11.1855	9.04381	9.01026	9.72735	10.4255	4.07242	4.05859	5.88336	7.35961
OS02G0255500	8801325	8805273	43.6912	42.4383	23.5396	35.4296	51.2005	50.4988	37.517	44.6123	42.2812	45.5811	35.6462	39.6777	15.8952	33.8696	31.6052	12.8411	22.6942	12.7656	41.6899	36.4628	42.4451	37.6586	1.79676	48.6128	45.3428	37.9868	32.9634	36.539	38.6793	39.8925	35.8881	29.5455	14.8654	12.0686	21.507	12.7913
OS02G0257300	8873101	8875996	67.3839	81.1212	54.1177	35.4638	51.8406	51.2218	32.8867	67.8148	37.3455	79.5697	43.2333	40.1262	9.34376	38.0657	45.535	3.43982	11.2476	3.27974	83.0963	81.7992	90.5092	53.5835	0.50484	40.4623	69.9964	59.767	53.5316	102.357	66.9134	62.9903	40.7911	48.9195	9.34638	17.8856	21.5307	47.2461
OS02G0261100	9116165	9119456	24.0586	7.42827	15.6332	3.38985	1.23152	1.80915	4.77284	3.16327	4.50686	8.9693	9.06577	11.2511	23.2868	9.23088	9.30981	9.77503	11.4649	18.7193	7.15841	10.6822	5.77717	2.77163	3.88317	3.85403	1.49557	1.76934	1.4978	11.8216	9.85914	13.5276	10.9351	15.2984	14.3519	6.77642	11.5898	5.54332
OS02G0264800	9416888	9418713	113.428	68.0272	24.0327	59.2154	102.415	102.4	64.3986	69.4563	56.4038	61.1161	27.2795	47.3873	161.916	30.3977	79.0678	114.894	156.496	95.2993	70.8596	59.2822	69.3496	33.7999	41.4756	28.9284	69.4326	62.6076	57.4109	30.2209	38.3062	38.4509	90.9406	31.5453	111.308	44.0582	67.7155	36.1018
OS02G0268100	9580486	9582483	0.810777	0.152993	0.347086	1.07382	0.311315	0.0585141	0	0.0690601	0.03226	0.0995676	0.293218	2.35675	23.5645	0.989958	2.56352	474.886	103.954	340.065	1.84065	3.70291	0.830198	0.854256	984.53	1.07954	0.248769	0.638201	1.12963	0.483915	0.282801	0.516832	0.375958	3.6096	127.286	750.65	104.54	37.595
OS02G0276500	10155843	10164739	38.6085	25.9719	33.9016	28.198	23.3599	23.0488	33.8219	35.2513	30.0501	37.3206	40.5656	39.655	43.3478	59.5169	55.5904	33.8072	46.0626	40.3338	30.0871	29.7452	30.5437	30.7769	17.3267	29.7088	29.7973	28.763	22.5747	41.1012	37.1976	40.5662	43.909	49.3926	42.2662	31.3183	43.139	37.8942
OS02G0285300	10715073	10716741	4.83676	4.85881	7.71423	3.17673	3.70865	3.60837	18.7572	4.73781	6.86332	9.26117	6.46424	12.9981	270.98	14.6623	54.5953	236.931	176.081	247.546	7.92404	4.8304	8.31928	7.90187	374.961	9.1536	3.78726	6.05871	5.08703	16.9101	7.94462	7.17105	95.9821	17.9097	335.342	304.59	114.766	67.0212
OS02G0287000	10822643	10825665	190.017	101.117	134.506	239.229	209.852	209.955	279.095	250.216	267.602	109.48	115.053	147.925	703.768	138.253	202.922	615.76	594.892	722.964	140.415	134.66	135.198	311.72	368.693	280.008	177.177	188.527	146.845	126.73	147.11	158.659	239.899	229.339	478.96	360.106	428.014	259.531
OS02G0288600	10897250	10897969	36.7648	24.3412	5.28402	195.973	193.984	189.642	590.215	109.635	94.0723	64.2398	118.391	198.272	83.2458	379.856	436.226	8.53427	232.676	37.5315	259.325	15.7262	112.015	1539.71	7.07166	1554.84	76.2964	74.258	93.0102	329.151	182.024	181.439	273.688	401.817	56.8358	5.4222	138.582	43.6873
OS02G0290600	10999890	11004650	15.4046	11.4806	17.3124	19.1648	16.0404	14.7482	18.2086	16.5832	16.9455	12.8627	11.2086	14.0659	30.8048	17.6976	15.8742	30.2007	30.1521	33.2856	13.245	13.6732	15.7295	15.9944	28.3867	21.976	15.2086	18.83	15.5362	13.0157	13.8147	14.1009	18.7194	14.5779	30.8842	27.723	26.4525	23.7267
OS02G0291000	11015828	11017808	1.46276	1.2697	1.57527	1.27956	1.10097	0.9864	0.715336	2.68657	2.42629	0.860748	0.988584	1.20521	0.220361	0.641853	0.56986	0.499364	0.368306	0.759773	1.62124	1.93914	1.40779	0.369246	0.628185	0.741108	1.45164	2.09071	2.54416	1.42235	1.46687	0.893588	1.07253	0.860813	0.149102	0.651533	0.949781	1.87502
OS02G0291400	11057896	11059975	0.182845	0	0	0.75268	0	0	0.238445	0.358209	1.50597	0.0860748	0.30418	0.344345	0	0.0916933	0	0	0	0	0	0	0.331244	0.276935	0	0.164691	0.0806466	0.087113	0.154191	0.167335	0.162985	0.0638277	0.195006	0.107602	0.0745509	0	0	0
OS02G0301000	11578491	11583536	14.9842	14.2404	14.6273	17.6027	18.4968	17.7451	20.5448	15.4899	19.0245	17.9553	15.469	16.7866	30.6451	20.1966	20.4891	30.4093	31.7338	26.8251	18.9051	14.1775	15.2359	18.0005	34.1844	21.3917	17.9724	19.6956	16.4319	16.0439	15.574	16.209	20.2761	17.5663	39.5547	32.7818	25.1153	21.1252
OS02G0304900	11882306	11885861	19.3076	12.6218	13.6692	14.5878	15.733	15.3052	12.9766	11.3193	11.1039	16.3196	11.6145	15.6871	10.2903	15.4049	14.3059	9.51168	13.0447	8.04288	16.0333	14.4436	15.0466	14.8768	9.55302	13.7477	11.4678	10.0016	8.36428	12.1618	8.71255	12.7403	13.2999	12.4106	10.601	9.18845	10.8683	13.3527
OS02G0306401	11997254	12002625	1.66001	1.40661	0.713455	3.05877	0.412513	0.68887	3.60799	2.09064	2.85746	2.67927	4.60264	4.46605	20.0061	5.11371	9.36183	11.478	15.2062	9.39418	4.12751	1.83635	1.89746	0.598627	10.8292	1.92239	3.66087	2.18434	1.63318	6.94491	2.74803	3.31131	32.4999	6.32654	20.2405	21.3445	45.242	7.75372
OS02G0313700	12398146	12405155	5.34499	3.51053	7.4872	6.94378	3.19801	3.32287	4.32884	3.48379	4.33349	5.03233	3.39785	4.76509	2.74322	5.11622	4.39156	2.49768	2.80419	2.11121	4.40488	5.66547	5.63309	5.60217	3.14201	5.65634	3.38833	3.8924	2.79355	5.13339	5.19921	5.02285	3.38128	4.32948	2.36988	4.00711	2.14974	8.35444
OS02G0314300	12432303	12448557	0.0653964	0.0283826	0.0536582	0.242283	0.0787549	0.244243	0.909678	0.320293	0.628397	0.738852	1.6047	1.29317	0.420344	4.23056	6.08052	0.0297671	1.81127	0.706526	0.579851	0.0990788	0.177709	0.264129	0.0280846	0.265065	0.259597	0.0934706	0.110296	1.25683	0.582933	0.251115	3.41755	1.84727	0.9599	1.52762	1.82202	1.07882
OS02G0318500	12668310	12669932	1.70868	0.482029	3.01427	0.984728	0.240067	0.141814	0.445653	0.878707	0.234554	0.442402	0.0355319	0.241342	0.0686424	0.214218	0.221889	0.0388879	0.129068	0.106501	0.37876	0.258874	0.34824	0.0431325	0	0.0769515	0.226092	0.732662	0.25216	0.0781871	0.342696	0.268411	0.182233	0.0502767	0	0.236777	0.121032	0.799919
OS02G0318600	12680087	12680627	13.4528	4.23771	20.919	2.85823	3.04854	2.25106	3.20689	4.88846	0.794276	5.41364	2.70726	4.29063	0.348668	2.28505	0.338124	0.395061	0.218533	0	5.02353	3.39694	4.71701	0.766817	0	0.0977185	1.43554	1.96415	1.73829	1.19145	2.32096	1.8936	0.809943	0.51076	0.0884689	0.944983	1.02463	2.99901
OS02G0320100	12758253	12762205	3.50735	2.21197	6.76733	3.7674	3.25584	3.16111	4.02596	3.704	3.5608	2.39924	2.94019	2.63178	3.14822	4.34221	3.9853	3.8914	4.19477	3.1653	2.21362	3.04437	3.15215	4.34382	2.25935	4.71398	1.93371	2.53262	2.35693	3.25999	3.37064	4.53391	4.03286	4.1603	4.22309	4.14422	4.32178	5.20444
OS02G0323000	12923864	12927803	1.76215	1.7649	1.63122	2.02737	2.32162	3.28128	5.18522	4.66933	4.48642	2.93529	3.96505	3.85042	1.05278	5.93656	4.99911	0.555297	2.91243	0.4506	2.78214	2.21338	2.08729	1.8021	0.194041	1.68894	1.7936	1.5284	1.67652	2.41902	1.9131	2.11354	2.84313	3.32372	0.884281	0.393561	0.682774	0.402907
OS02G0327000	13173784	13176182	57.7083	31.1816	40.5993	57.2423	32.748	35.5369	65.4338	53.2359	75.0815	39.7676	49.3028	44.1375	29.6537	76.9399	60.1324	33.2829	40.9649	29.8539	41.8411	35.3469	37.8398	58.913	20.6524	67.8435	37.1064	44.4431	32.1989	56.737	50.9238	51.3735	67.5405	73.4447	26.1279	25.4632	34.748	43.761
OS02G0329800	13367971	13370420	57.0814	66.3369	68.0189	86.0736	68.2506	65.1351	99.566	64.1074	46.541	57.0654	41.3313	83.2675	61.0232	101.429	101.077	52.3188	52.9275	43.5117	75.1275	51.5351	47.3497	177.68	105.383	83.5789	60.674	51.6103	90.4136	77.0367	52.6155	42.8594	63.2491	55.8333	41.5164	70.9903	68.9234	195.919
OS02G0331200	13495411	13498320	6.84103	5.67152	4.85706	12.4828	9.63955	9.17713	13.6672	8.34216	7.15491	4.25886	4.04131	7.17793	5.04776	8.14954	9.86276	1.72853	5.0339	2.43655	7.67503	2.93308	6.14605	12.9975	9.44922	12.399	5.36964	8.00851	12.6917	6.23518	4.1317	3.82092	6.25375	6.17844	2.04926	2.27737	4.21942	3.93403
OS02G0433600	13759250	13767143	13.3248	8.55831	11.7538	17.7053	17.5237	15.447	20.4047	24.0748	19.6806	9.82101	10.8161	11.1342	5.42467	14.0808	14.5108	3.96756	7.73544	5.01728	12.6347	12.0874	13.2669	26.2955	8.16162	24.5184	20.7038	19.1982	15.0324	14.483	11.6227	12.196	13.7919	14.2533	6.5544	6.64751	10.5265	11.1811
OS02G0435000	13840629	13848104	19.624	12.9694	16.9815	23.131	19.2562	18.2748	25.6069	25.0348	21.6553	14.0674	12.6363	16.9976	34.4633	19.8972	21.8723	33.2892	31.8246	37.5485	19.0517	15.3801	17.1603	31.2562	27.9384	29.4915	17.6263	21.9347	17.7846	16.2583	13.3822	16.5207	21.6917	17.6697	32.6754	23.7758	27.345	20.8139
OS02G0437200	13949431	13951620	10.7202	6.83943	9.89552	16.8575	8.82187	10.1875	17.6848	15.0688	15.3536	11.3043	14.3342	14.5866	4.41427	19.5955	15.6475	2.97657	8.55656	4.07592	8.44918	7.74187	10.3659	12.2317	8.10272	19.3358	9.64578	9.55093	8.02323	13.3428	10.6309	10.2163	14.0915	16.7496	4.02126	4.75371	7.03666	12.4989
OS02G0453600	14991687	14993674	5.43517	0.891784	1.54998	5.37518	0.798222	0.825177	0.230502	0.422023	1.6681	0.904879	1.35077	13.9807	492.928	6.94705	9.67475	2769.74	699.278	2490.1	8.42384	14.2264	7.02458	5.72228	6670.5	5.37314	1.63716	3.44212	10.1171	1.54683	1.00442	2.1287	2.4035	12.248	707.467	2995.46	534.702	189.727
OS02G0456800	15192260	15196610	85.2229	78.2313	32.7618	57.1079	131.96	133.311	102.767	83.6839	193.069	67.6928	81.3639	60.3058	2.94584	10.0753	16.7225	2.36088	3.61764	2.86125	92.8151	110.736	103.265	15.0794	4.58289	13.6661	116.014	73.1533	87.5408	25.4933	89.026	89.759	6.59669	9.29724	3.15999	3.02129	4.85634	6.51229
OS02G0465900	15676320	15679460	288.731	240.732	181.831	470.497	587.309	587.017	419.98	552.754	528.653	256.606	284.961	330.625	128.512	203.112	215.251	129.08	98.8888	169.078	383.085	394.794	384.36	367.983	293.041	370.575	525.876	579.544	510.707	168.477	377.916	386.67	135.793	420.667	167.431	144.702	174.652	94.6531
OS02G0469600	15891587	15895204	558.674	652.62	643.852	1019.91	1011	999.486	849.537	729.066	534.123	445.769	378.979	572.985	234.992	619.831	589.398	119.042	335.426	126.992	663.437	554.606	509.85	1292.54	30.7978	857.544	762.837	722.52	1011.54	465.864	311.299	304.858	486.129	385.741	130.321	237.52	507.454	909.502
OS02G0477700	16360196	16364326	4.76142	2.15722	5.33609	3.95831	3.13275	3.56624	3.51355	3.57195	3.25211	3.7394	3.78666	3.43371	5.50511	5.52098	4.97066	5.53984	4.56156	4.72912	3.15779	3.9412	3.36618	4.94844	7.18174	5.16732	2.41768	2.92137	2.76172	3.95366	3.83018	4.32963	5.12766	5.90476	6.47752	5.26005	4.80402	4.70148
OS02G0478600	16440267	16442384	54.6454	12.6635	34.6656	53.8069	38.5911	34.435	38.1238	26.4333	33.8793	20.2461	22.3762	23.8222	57.7948	18.0154	19.887	38.3082	63.1899	40.0171	22.0994	30.6632	24.4435	36.5291	14.7035	53.3974	21.6474	23.8652	17.423	25.3138	27.888	34.9721	39.8427	38.7088	48.8932	27.3113	47.4682	41.8851
OS02G0483500	16678288	16680030	0.976537	0.321523	0.248665	0.720811	0.432557	0.223582	0.468409	0.494772	0.708777	1.68031	0.616213	1.68054	0.676381	1.38471	0.769622	0.245241	1.52616	0.419772	2.48813	3.19709	2.98918	0.816028	0.0578449	0.818918	4.39628	9.14462	4.51508	5.26976	2.79151	3.40891	1.04149	1.50605	0.686484	1.62653	2.0672	2.07188
OS02G0496100	17428031	17431216	4.9397	2.94782	4.61598	6.63687	4.57171	4.21363	5.84532	6.35072	5.93322	3.94022	3.88056	4.81288	4.32712	5.74565	5.88012	2.52951	4.11132	3.5065	3.58232	5.12785	4.4744	11.9844	1.97405	9.02208	5.59813	5.3279	5.12022	4.48929	3.24122	3.25712	6.07312	6.74249	3.04905	2.82496	5.8964	6.17895
OS02G0505400	17975315	17980870	3.25369	2.3291	3.44978	3.33975	2.40019	2.90209	2.86546	3.04226	2.07852	3.44132	2.43401	3.0041	2.83487	4.17452	3.99477	2.22152	2.78755	2.83569	2.4978	2.96624	2.6123	3.296	4.83612	3.60621	2.59994	2.58696	2.88634	3.50943	2.51421	2.38224	3.85317	3.40677	2.43788	3.39619	2.90333	3.4383
OS02G0510000	18227411	18231479	12.3141	8.27468	10.4343	12.6016	10.6101	10.459	13.7073	11.5361	12.024	8.74047	8.83881	8.94032	4.63868	12.7545	12.2349	4.26059	7.68857	5.16467	8.82479	9.9966	9.39937	16.1911	5.61779	14.9095	9.61055	10.1984	10.6431	10.3918	9.36941	9.58818	10.2487	13.5677	5.49002	5.49814	7.97071	8.09009
OS02G0510200	18237840	18238191	340.988	182.366	452.03	256.848	247.255	239.552	277.026	318.495	256.815	238.78	227.738	214.632	349.527	252.861	200.941	623.12	390.617	654.616	219.304	316.957	251.626	320.396	566.847	321.399	288.735	249.445	235.806	289.021	244.944	275.317	189.036	250.416	358.147	500.277	374.643	266.892
OS02G0512400	18414297	18415320	0.343906	0.199011	0.094059	0.613463	1.28848	1.332	0.448482	0.393015	0.314724	0.10793	0.429089	0.377805	0.0460521	0.22995	0.059546	0.156539	0.230911	0	0.338813	0	0.155756	0.6945	0.0984606	0.206507	0.151685	0.163847	0.0966708	0.104911	0.102184	0.160068	0.24452	0	0.0467399	0	0	0.153333
OS02G0513000	18446003	18450507	11.5226	8.12648	13.3634	12.8387	8.80613	9.70121	11.0772	9.41477	10.5702	10.9529	8.732	9.54595	22.6328	13.1402	14.8481	29.8553	23.5169	26.9093	8.89601	10.7989	8.98204	14.5154	29.5477	14.5948	6.52381	9.18473	8.01177	11.9901	7.65392	8.16067	13.2638	11.1819	22.745	23.5341	20.1431	15.4123
OS02G0526400	19251968	19256233	4.79769	5.95482	7.90986	14.1385	8.72958	9.30347	9.92089	6.21481	9.51979	8.63306	5.98605	7.72646	2.828	7.44271	6.12545	1.67358	3.04823	1.13653	6.84701	9.17084	9.26015	9.03222	0.442885	12.54	6.46695	7.51954	5.25582	9.15076	5.55556	5.97913	5.64282	5.64674	1.88302	4.52688	6.0345	13.4942
OS02G0527300	19309756	19312859	4.80985	5.07775	8.42635	3.39806	4.17468	4.63933	2.6559	3.97927	3.33104	5.44645	2.21667	3.67225	10.6013	5.89975	4.35536	12.426	8.80478	11.2896	4.8667	8.92843	5.00442	2.55958	5.88976	3.98103	2.29347	2.60124	2.2473	6.81098	3.01279	3.28999	3.50072	2.79228	6.46636	5.14684	6.20011	3.85432
OS02G0528200	19355811	19358226	36.5343	19.6605	16.0527	28.9817	28.2055	28.8087	18.838	16.7601	27.3378	18.0239	16.9736	48.7304	7494.13	21.3807	165.878	7102.62	5275.27	10796.2	26.045	33.8553	33.347	27.7557	5214.76	42.5705	20.8461	22.8517	41.7488	19.8943	26.1904	35.0536	459.344	60.9095	4926.67	5763.91	5523.53	2520.21
OS02G0530100	19472233	19486248	19.3199	7.3236	9.43098	12.3825	13.842	12.5842	7.0694	14.972	11.8616	20.6074	8.89963	11.917	1.57191	11.7121	5.71641	1.11317	3.69457	0.660528	26.9243	14.45	23.481	17.7792	0.787685	10.2427	9.76177	11.2436	15.8798	45.8812	17.6574	23.8608	24.3868	15.9028	3.98847	1.50079	2.82938	4.52502
OS02G0530300	19488188	19488930	11.6912	22.902	39.084	25.4292	13.3818	11.4734	12.4306	16.6365	10.1209	15.6929	6.50506	12.5709	7.9336	7.68521	10.6686	5.89693	5.64877	11.6199	16.1098	17.3937	13.309	23.4504	48.9192	11.4554	12.7522	26.7213	22.3163	15.6878	11.4776	11.0303	10.7839	8.27475	6.76376	15.8256	4.47639	18.1737
OS02G0530600	19509828	19514935	7.18572	5.44489	12.0335	5.18862	5.83997	4.49733	3.22601	4.84633	3.07239	4.49178	4.4828	3.605	3.33627	3.92841	2.41697	4.26276	3.38128	3.0593	6.78918	7.58502	6.93568	4.40094	8.1954	4.16453	5.09179	7.60467	9.88419	5.92935	7.14027	7.34016	5.68493	4.99125	6.48402	15.2277	4.61707	4.33302
OS02G0532500	19597550	19598541	14.8508	16.8967	54.2751	98.7874	33.4887	31.1822	19.8554	16.2857	29.0223	12.1995	6.69318	15.7668	13.0253	7.12102	12.9695	9.96463	12.0372	6.44138	18.2449	26.5335	20.9014	35.8452	1.32128	41.5678	13.4135	49.725	25.4961	11.6959	10.4953	10.6574	11.8	7.86902	8.49159	7.73038	13.8023	20.1542
OS02G0533900	19649913	19653378	88.0398	57.0063	63.4813	118.901	84.355	86.4655	123.007	118.774	121.383	77.3221	59.3247	70.5916	33.2959	100.921	74.9254	22.2633	44.3349	21.876	85.0277	91.7975	78.297	143.805	9.89141	103.088	111.709	123.25	85.3422	114.388	74.1571	83.4449	86.2606	93.8863	26.9041	19.8579	35.6533	54.9941
OS02G0534400	19682544	19687163	21.343	11.0575	32.136	15.2717	7.67045	6.97887	10.0549	7.66202	7.28614	8.9426	10.2707	14.5731	6.48666	20.4256	17.6163	2.0854	7.23088	0.789354	10.5135	19.3281	13.2342	14.3294	0.0959768	15.2734	5.84041	7.1339	4.75872	8.18118	14.5674	15.681	22.9413	15.1904	3.18926	2.65451	5.22402	9.88959
OS02G0535400	19727120	19729886	22.2252	11.0498	15.9671	17.8255	16.545	15.1984	18.007	19.6241	19.5276	14.736	13.8434	13.7063	30.3903	18.7328	20.4334	21.0878	31.3168	23.1964	14.803	12.963	16.6819	25.3387	23.2119	21.1463	15.4175	15.7589	15.6626	13.6554	14.8816	17.6294	22.368	21.0618	35.8218	20.9039	22.3702	20.0511
OS02G0537700	19882081	19885745	458.493	296.701	411.042	463.049	494.122	481.617	408.786	597.698	365.976	292.447	226.849	249.883	319.034	294.117	241.072	215.264	297.814	247.055	349.626	322.587	318.149	321.939	65.1893	409.881	489.847	373.38	301.243	323.683	288.721	315.503	264.905	269.977	301.777	186.594	283.951	242.656
OS02G0539500	20000799	20002297	1.87944	7.88502	4.94754	9.05837	6.19278	5.16702	5.71887	6.25169	5.41071	4.31316	8.50049	10.176	7.92771	5.02668	6.71173	10.7648	4.57447	10.4453	3.16316	2.84744	4.39787	5.06057	4.57372	11.5677	7.1152	13.4313	9.27833	4.30003	4.36276	5.35795	5.38694	5.80661	6.86475	10.7896	9.61474	20.5998
OS02G0543000	20165664	20166649	134.911	91.7222	96.1462	99.2907	52.783	55.7703	143.435	105.64	184.864	115.206	121.621	191.776	85.1498	364.851	376.839	24.2615	108.304	19.735	105.432	146.844	115.253	198.838	1.24694	259.845	113.796	226.868	60.339	206.032	120.72	128.217	323.824	245.686	36.0231	54.1946	109.494	524.3
OS02G0549600	20649580	20651921	10.9533	5.3219	14.244	9.75515	10.2871	9.26232	9.28313	10.0544	8.82607	6.42106	5.90205	7.0706	13.8926	5.8038	6.79886	10.8494	16.9291	12.8814	7.66916	9.46288	8.79837	9.73822	4.556	10.9827	6.50228	8.27083	4.47318	7.75457	8.78111	10.4848	12.7104	9.40529	14.9989	8.50969	12.1015	11.303
OS02G0551100	20746335	20751320	23.5953	16.9609	20.2373	30.5655	15.5987	14.5649	25.4495	17.8039	22.4704	19.3341	21.4664	20.5864	6.27974	19.4868	17.6184	1.94664	9.17145	1.65451	20.885	24.5395	26.4153	32.5357	1.80495	50.0431	15.9033	22.1669	16.6954	38.194	21.9855	25.4822	22.6089	22.3469	5.4115	4.96289	9.01826	18.8376
OS02G0552700	20846435	20847993	0.527072	0.75162	0.803151	1.61177	1.45083	1.06237	1.93112	1.62262	0.689069	1.13427	0.720256	1.55982	1.45192	1.51038	1.56447	3.77005	1.85795	2.7846	2.15125	0.912618	0.852544	2.73702	6.40253	1.76332	1.69373	1.68605	1.39692	1.516	1.10744	1.76106	2.16821	1.50656	1.90342	4.50152	2.02672	1.40999
OS02G0553200	20868318	20871278	339.163	269.134	230.815	246.985	339.709	341.885	256.022	414.943	269.661	279.458	323.762	223.213	28.7275	176.241	174.028	10.3047	57.1226	14.0857	314.197	322.241	329.024	217.523	3.18932	303.007	353.075	267.82	230.356	395.734	314.657	330.161	162.114	285.696	46.1035	42.7295	115.843	90.042
OS02G0555300	20972825	20973948	5.12046	1.77786	10.5034	6.63967	3.18598	2.81547	2.33713	1.44202	0.87862	1.32576	0.638877	1.08486	0.154277	0.0641953	0.199482	0.174805	0.257855	0.0531924	3.78347	7.8224	4.87004	2.26199	0.164924	5.70742	2.31492	3.72031	3.2925	1.17153	1.71161	1.92151	0.95568	0.602663	0.469744	0.152048	0.6045	1.42687
OS02G0564600	21435187	21435986	0.953657	2.33286	0.640212	1.64166	2.43613	1.79885	2.4873	1.61353	2.22151	1.306	1.37016	1.46944	2.57728	1.04343	4.41326	1.57849	10.216	0.864593	2.30613	2.10158	1.88471	0.962931	0.297854	2.57691	2.67671	2.89133	2.9244	1.58684	1.31375	1.0895	8.599	7.65291	9.89754	0.617849	1.96512	1.15962
OS02G0565400	21471731	21475633	6.67183	6.09176	11.3359	11.4263	11.0161	11.7277	9.38464	12.7624	7.60333	6.9038	3.66483	5.12668	13.5277	6.34439	6.34271	14.6687	13.1539	15.9017	5.82892	8.99563	6.52799	11.4079	18.0564	9.89283	10.6604	10.7055	8.67829	6.71072	6.70459	6.5476	7.88756	6.5191	15.7571	14.0051	13.3752	12.1232
OS02G0565500	21474733	21477629	49.0195	79.1518	23.8629	44.978	103.205	105.712	41.7545	43.5825	52.2375	71.2863	18.6979	46.9758	0.423494	1.1817	1.70717	0.310487	0.374727	0.257673	55.0444	55.3363	63.3594	0.626139	0.186415	1.4522	77.7858	47.8315	44.2661	4.0293	32.6125	31.0199	1.05816	0.58388	0.42982	0.859303	0.556377	1.93536
OS02G0569400	21690378	21692185	1.31684	1.24101	4.53798	43.7376	5.86001	5.4646	9.58397	6.37577	27.1319	1.41692	2.66011	8.43182	2.56947	3.7358	6.9965	1.09604	1.85676	1.1569	1.3344	1.36805	1.73807	10.3712	0.161576	12.5048	6.47189	41.443	10.7557	6.85205	1.17381	1.60232	4.05276	4.64963	0.460209	2.50255	5.6854	31.369
OS02G0570400	21765011	21773418	6.44264	8.97102	5.00304	37.3505	26.2471	26.0672	26.1054	30.8593	41.6227	6.39074	7.46428	10.4902	1.72546	7.59638	12.9878	0.226924	4.51894	0.509924	10.182	12.4142	11.4284	24.9757	0.279974	40.2063	28.3825	43.5208	19.0479	12.7223	8.30665	8.54086	10.4294	13.1119	1.65741	1.95864	6.44692	17.4744
OS02G0570700	21810375	21813457	0.476922	0.331181	1.7218	1.70148	0.204211	0.263884	1.16097	0.467166	2.24046	0.089805	0.396702	1.58677	0.127728	0.988559	2.87369	0.0578894	0.83258	0.15854	0	0.513821	0.0863997	0.674185	0	2.37695	0.617039	1.96925	0.509433	0.465565	0.311755	0.199782	0.74601	0.823275	0.0518545	0.226589	0.870828	3.20376
OS02G0571100	21844651	21847532	31.8735	12.8127	53.7007	42.4311	9.31989	8.30571	24.8829	16.0273	55.9567	10.7882	10.4467	31.5208	7.19621	24.139	40.702	2.9153	9.47423	2.37026	5.02818	13.2412	9.47264	17.7337	0.0859537	32.6298	14.4776	73.7582	15.528	15.5694	13.2914	13.4495	18.4109	20.6711	2.61138	12.4015	29.5357	120.961
OS02G0573200	21976544	21980274	19.5299	26.9041	36.0634	18.7075	17.4272	17.6199	27.3431	31.9042	26.7711	27.2103	35.3869	21.982	9.56139	29.5895	35.5383	3.58604	14.3033	5.85812	25.7155	31.6199	32.6387	24.5555	2.38615	37.3664	29.4447	30.1462	25.6132	38.9151	35.4825	33.8559	35.5992	41.1163	10.7017	22.6552	43.5081	45.6452
OS02G0575500	22077489	22085057	65.9032	56.0238	78.1413	17.4503	19.2485	19.49	37.7859	59.2794	36.1708	60.0309	69.8954	49.787	11.0507	65.779	61.1856	3.26865	19.3058	5.70314	50.9776	63.6398	55.1842	27.4831	0.373053	25.507	54.8147	51.2085	41.0956	82.3606	59.2097	66.9143	50.1209	64.309	12.7741	23.066	38.0946	51.2531
OS02G0576700	22151598	22156041	119.981	68.4597	124.176	134.874	127.466	116.436	115.473	94.4332	97.6822	62.7151	70.8125	81.7638	177.271	80.8526	92.9963	179.274	205.094	173.361	71.5309	94.2098	79.7064	127.201	65.935	158.96	74.7425	87.8115	65.8682	66.7747	96.0629	107.816	132.208	135.686	165.984	127.844	173.481	123.265
OS02G0579000	22258846	22260658	12.5643	9.85438	62.7014	7.0562	7.06105	7.67192	6.39791	4.13173	3.44946	16.8146	7.16636	14.1971	8.29219	12.4665	16.6889	7.39387	9.76181	5.14625	7.20591	20.4859	18.2499	12.1881	0.963529	19.6832	6.65002	7.82459	5.63824	10.7183	12.2796	10.495	22.9714	7.55235	5.12281	46.0852	36.1499	170.417
OS02G0579600	22294657	22301807	2.05751	2.30294	2.97657	1.47106	2.56474	2.29185	1.50634	1.85631	1.53607	2.54889	1.26105	1.37659	6.17743	1.46625	1.63125	7.34443	4.90792	10.2145	1.54695	3.55474	2.35415	0.382701	14.1841	1.02415	1.43289	1.03186	0.95886	0.792835	1.78577	1.05846	1.09718	0.637272	5.47495	7.76029	4.3978	2.31753
OS02G0580300	22333308	22337676	84.4371	53.74	140.112	71.5615	44.8751	43.2843	71.9795	72.2939	74.4235	71.2321	64.3865	78.6852	285.951	84.7223	88.6646	269.835	274.675	294.031	75.2609	99.6633	76.6737	72.3671	116.897	74.3207	50.7569	59.7928	50.1444	91.8397	88.2051	95.1907	111.541	94.5634	189.735	206.566	201.513	136.583
OS02G0593500	22971895	22975181	26.0572	14.713	26.4245	12.4176	13.7928	12.375	16.3347	26.3683	16.4583	19.3396	19.0695	15.5008	2.44673	17.202	17.0121	1.0723	8.68035	1.88616	20.6616	20.1379	15.7959	15.2874	0.296105	12.6019	19.894	17.9852	13.0098	30.4461	17.0553	18.7337	17.5872	20.1526	5.90364	6.68818	12.047	16.9079
OS02G0595900	23121315	23123139	7.51887	4.66179	2.80136	7.64309	9.20875	8.85111	9.07151	10.9724	7.09151	4.00906	2.42509	4.15409	1.14041	6.50232	2.94912	1.46676	4.01815	1.17959	5.40447	5.07579	5.6292	3.67979	0.724876	3.55893	4.97447	9.10177	12.39	2.8086	3.72725	3.45496	3.15031	2.21237	0.938464	0.729035	1.6666	0.649944
OS02G0600400	23480321	23486812	2.36761	1.75066	2.35035	24.522	5.84328	4.92467	15.8317	9.36258	26.2412	1.92639	3.86579	4.51387	2.9121	7.50497	7.04493	1.91589	4.06256	1.02025	1.98698	1.50567	1.72097	9.88718	2.00844	19.3771	6.47189	10.0824	3.42623	3.26353	1.45907	1.91827	4.61373	5.53881	2.02602	1.89792	1.98763	6.75071
OS02G0601300	23527139	23530459	100.335	32.5415	83.6815	41.4189	27.4445	26.0628	32.4177	29.4175	35.8578	48.2007	42.7853	51.5095	598.859	40.7542	59.8862	427.272	464.582	431.66	44.5595	44.8688	45.6427	24.5034	346.131	41.1743	20.9448	27.5023	31.1726	47.7012	51.7792	61.3535	96.5611	44.3613	454.587	430.701	402.077	207.697
OS02G0601800	23549175	23554380	32.9878	21.9135	43.7135	33.0702	25.9918	26.403	28.7237	27.7075	25.7224	25.4769	23.9747	27.2608	40.095	28.0112	31.6423	48.8494	40.0178	50.179	31.5175	38.0417	35.8983	34.7018	62.2851	36.525	23.0588	27.8537	23.9181	39.941	34.7573	37.4452	37.7708	38.5249	52.4041	56.4308	50.6062	45.4792
OS02G0602100	23562279	23565935	10.4297	4.74708	11.1323	12.3019	7.19782	5.85349	7.76841	7.34757	7.76705	6.21816	7.03477	7.31646	4.03382	8.78211	7.17171	6.61098	5.4779	6.30829	7.27217	7.24426	8.4457	8.08695	8.57309	9.79792	3.92795	3.92967	3.85581	9.27151	6.26007	6.71829	6.85253	7.45673	6.72598	8.42437	7.76171	7.59481
OS02G0603600	23643455	23651476	0.709427	0.697901	1.78507	2.41415	2.01245	1.84489	2.09701	1.8531	1.25518	1.29133	1.33756	0.48988	1.10198	1.51793	0.933542	0.559722	1.429	0.707489	0.512542	0.286618	0.942483	1.24163	1.01555	2.68375	0.79269	0.495723	0.717903	0.519399	0.927478	0.462275	1.1097	1.22463	1.27271	1.08606	0.491345	0.801301
OS02G0606700	23769400	23772793	6.23835	3.50831	2.23489	5.85941	5.22007	5.83389	8.74644	6.11073	3.57818	5.33573	4.96979	6.57748	28.485	8.85651	5.38552	17.8373	21.1498	21.4314	5.1505	3.86044	3.38248	4.30285	10.188	8.38887	3.10031	3.09773	2.74151	6.67411	5.44329	6.19569	17.4766	12.9784	22.3187	10.7145	10.8293	6.89477
OS02G0609900	23952926	23954302	0	0	0	0.666753	0.0684411	0.45989	3.261	0.459272	1.44327	0.240784	0.212727	0.602042	0.308218	1.28251	1.23987	0.0388032	1.24494	0.035423	0.0839856	0.0430517	0.038609	1.20508	0.0366099	1.65085	0.2256	0.365533	0.3235	0.312067	0.113983	0.208309	0.818262	0.551839	0.0347579	0	0.72461	0.684151
OS02G0612300	24100174	24103481	47.7909	35.9955	52.1203	47.0105	46.2824	52.101	50.0318	54.9568	39.271	38.0586	40.4149	44.7671	93.0347	46.6843	54.5104	88.5547	86.6893	86.9637	40.3641	48.7733	40.9444	50.1658	72.0475	63.0443	51.9947	47.3882	44.2059	44.0104	45.6176	53.9067	65.4641	64.7444	98.6462	76.0015	82.3262	56.3772
OS02G0618100	24566332	24568207	19.4974	11.1664	16.7399	36.4898	20.0106	20.9366	9.17442	7.58035	9.47335	25.2644	7.35656	17.1291	7.67114	37.4976	22.448	6.77049	19.232	5.34547	11.7826	6.19214	6.73661	19.0781	0.0863216	22.6309	5.49668	6.41623	2.79683	9.1977	6.18143	7.64818	11.1474	11.4739	5.24512	5.01368	5.41038	9.76849
OS02G0619600	24645508	24650999	2.96668	2.96417	1.26087	4.74434	2.94725	2.53307	2.83897	2.27879	2.14852	1.64775	1.7753	2.75332	1.3547	2.20484	3.56981	0.796622	1.37572	0.638541	2.52323	1.74613	2.18458	4.0515	0.164984	2.22997	1.46853	2.11504	1.85383	3.22287	1.80736	2.90567	2.36731	3.31585	0.870212	0.405609	0.68535	0.666115
OS02G0620600	24690884	24692736	8.33045	3.87668	2.72888	1.48643	0.915478	1.44588	4.73648	1.98571	3.50743	3.10148	4.58436	5.66692	0.381738	3.24039	2.20471	0.0576707	2.00978	0.184265	2.34042	2.1435	1.89361	7.35603	0	4.10829	0.922061	1.05636	0.400665	5.24681	5.08218	5.90446	3.78352	8.61173	0.671562	0.17557	0.568387	1.15804
OS02G0621300	24718047	24724116	1.58566	1.99268	0.446628	1.59774	1.33005	1.41425	1.0082	1.13594	0.346535	1.02498	0.649632	0.445705	7.14966	0.118684	0.393387	2.93014	5.14857	2.49788	4.56997	3.56171	3.32279	3.79959	0.833421	2.7925	3.46559	4.75827	3.65229	1.88434	2.40495	2.67675	2.14546	2.2284	4.59318	2.49246	3.28573	3.33441
OS02G0622100	24766809	24772750	12.804	6.85087	11.1875	11.9296	9.88732	10.6471	10.0907	9.40656	8.58692	10.0766	8.69913	9.31861	6.89101	14.3124	11.1948	7.07384	8.76115	6.92469	9.6534	10.884	8.83126	10.4613	5.72957	12.3691	6.68205	8.96408	6.63511	12.5677	10.2153	12.3683	13.9162	13.8333	6.67513	7.7202	8.63107	10.7421
OS02G0624300	24878777	24879932	0.113089	0	0.278371	0.93106	0.54476	0.516226	0.786548	1.38469	0.672706	0.053237	0.0470336	0.425953	0.181724	0.170136	0.4112	0	0	0	0	0	0.153655	0.742228	0	0.611164	0.149639	0.431033	0.095367	0.620978	0.151209	0.276341	0.180916	0.266205	0.138329	0.179098	0.106807	0.453794
OS02G0625000	24915862	24922083	20.6954	15.0578	18.382	15.9655	12.1954	11.9544	7.28682	7.76985	6.58045	15.0209	12.7659	15.0229	10.4353	21.2751	20.7997	6.32101	11.7683	6.31194	15.6515	20.4038	18.5425	18.2194	3.24242	17.993	4.83658	6.46624	5.24894	18.1585	16.8051	16.1117	20.1307	22.8504	9.76657	7.29524	13.5823	19.3561
OS02G0625300	24934934	24936452	144.514	179.04	146.055	187.36	172.992	173.588	151.335	205.612	135.547	140.712	116.272	149.324	54.9944	86.0753	91.8105	16.6927	43.2597	15.0299	195.002	201.61	207.653	96.3358	8.48587	178.582	230.292	299.379	349.081	182.714	188.338	188.023	67.9102	109.139	39.1565	32.1884	54.8791	74.9226
OS02G0626100	24973448	24977287	1723.12	2922.51	1997.33	1136.28	415.78	407.577	1181.69	1172.38	570.424	1086.22	797.79	1708.09	1944.75	2070.48	3002.93	995.131	771.079	897.577	2060.28	4633.68	1461.68	4015.53	1056.76	1472.15	2314.31	2789.83	2616.34	2165.68	1508.07	1354.06	1893.74	2256.74	578.774	1371.73	1330.06	8662.1
OS02G0626400	24985256	24989388	353.916	512.771	428.044	256.938	105.266	108.48	379.612	252.136	174.989	356.475	229.47	564.086	450.029	920.999	1539.19	99.2422	236.04	82.1553	375.035	501.814	245.353	1320.98	14.9601	358.195	306.907	294.64	275.718	707.103	306.316	282.162	762.685	771.322	160.271	249.556	364.722	1551.28
OS02G0627100	25006495	25009018	66.7224	87.6581	74.3899	26.4214	9.28719	8.46654	69.2104	34.7346	21.9989	55.9953	39.7266	105.134	106.687	225.555	375.485	29.5709	56.3849	13.7915	38.4933	58.4194	24.3165	221.852	0.607877	39.3251	47.0605	17.2082	21.7945	116.184	40.6799	37.7571	117.906	128.337	23.0453	61.7812	60.2038	500.852
OS02G0629200	25162876	25166544	196.799	75.223	305.686	25.2436	19.9817	19.3787	33.349	33.4273	28.9991	161.371	156.493	166.708	35.0459	141.86	117.818	10.3944	40.6363	8.36947	216.256	181.345	90.4089	10.7517	0.385664	11.0931	19.8613	27.0159	31.4824	270.099	197.666	241.073	115.001	117.172	27.8801	26.4126	49.4956	67.4955
OS02G0630300	25199505	25203742	0.734686	0.590482	0.0223265	3.40517	0.720916	0.722677	0.473132	0.106616	0.249017	0.563616	0.181069	0.333091	0.0874498	0.272912	0.0282685	0.247714	0.0822158	0.135681	1.79611	1.26425	0.443655	7.33588	0.140228	3.43125	0.624086	0.933406	0.275357	1.36963	0.242551	0.360951	0.116082	0.0640522	0.088756	0.107733	0.0770969	0.0727922
OS02G0634500	25431343	25432503	175.422	276.631	285.216	265.376	310.451	301.592	269.464	323.216	260.098	368.828	366.093	305.756	314.91	417.951	373.886	284.602	284.568	271.364	238.02	204.654	221.542	278.811	217.887	372.838	341.511	272.407	255.748	324.601	276.011	257.265	404.428	334.513	294.261	465.12	407.748	634.768
OS02G0635800	25497325	25498429	2.23087	8.57565	4.31463	8.92099	10.5331	10.492	8.21978	7.38818	6.27056	4.35079	6.22963	8.50268	4.8651	5.22079	8.16679	0.386838	2.7818	0.441425	6.3842	5.41855	4.71505	8.90301	0.136865	8.61161	8.05912	12.5518	8.19698	3.15968	5.77631	4.89504	10.5933	12.1906	4.15812	0.420597	2.15711	2.84186
OS02G0639000	25626748	25636053	11.7534	6.44685	12.721	11.9255	10.2304	10.2696	13.7485	11.1658	11.5669	7.40971	8.31489	9.6214	12.2906	10.2184	11.5661	12.3129	12.6108	14.8234	6.9098	10.4098	8.58659	16.4747	17.2859	16.5047	9.06553	8.27291	6.68655	9.95915	9.81871	9.02018	11.7163	11.6437	12.6909	13.4693	14.6844	12.9955
OS02G0639100	25639224	25640990	0.260859	0.45286	0.898953	1.15973	1.29846	1.64542	0.952509	1.48203	1.62332	1.42448	0.520756	1.12991	0.125753	0.627916	1.1382	0.332465	1.10345	0.0433577	1.23358	1.0539	1.03966	1.79109	0	2.8195	3.45168	2.98275	2.24379	0.286478	1.11612	0.764912	0.389493	0.122809	0.127631	0.082624	0.443461	0.232611
OS02G0644000	25890445	25900918	12.8612	9.13144	12.8948	18.8007	14.3168	13.629	25.179	16.1168	23.9213	9.72335	13.3123	13.6507	12.9103	19.4937	21.891	9.05131	9.9168	7.80972	13.6819	13.2494	15.5717	27.7537	8.89783	27.5306	12.194	14.8221	10.7916	15.8796	14.6663	14.0174	20.3526	21.2526	9.62465	8.45711	10.9351	11.0109
OS02G0649300	26143311	26144729	2.77603	3.93958	3.7601	0.616723	0.176883	0	0.229853	0.0863251	0.24195	16.1797	5.24128	6.47276	0.814278	4.37526	2.05997	0.160456	0.710068	0.0366197	7.85748	10.548	11.8144	1.02333	0.0756934	1.03191	0.116611	7.80956	0.185794	17.058	7.97342	7.96783	3.10165	7.41627	1.18576	0.628054	0.582626	1.53241
OS02G0649900	26171617	26174918	4.9853	1.78628	2.47331	4.70096	1.53582	1.6839	1.76391	2.12935	1.08752	3.65671	3.2065	1.8286	1.42054	2.35468	2.07767	0.897129	0.87575	1.85475	2.37007	4.33272	4.27942	3.62901	7.64268	1.80135	1.73862	3.14846	2.00426	3.42182	3.69457	4.95776	1.20557	2.89966	1.63084	2.63938	0.98547	1.65413
OS02G0650300	26200136	26204468	0	0	0	1.19314	0	0	0	0	0.0828904	0.0284259	0.0251136	0.0284297	0.0970315	0	0	0	0	0.150548	0.505663	0.0914848	0.464917	0.0609712	0	0.0271943	0.612566	0.460301	0.127303	0.221048	0.430603	0.210789	0	0	0.0738606	0.0239074	0.0855443	0.0269226
OS02G0650500	26208987	26213005	5.33174	3.51884	7.1225	6.45745	3.11315	3.98627	4.55874	6.73336	4.43575	5.47622	4.94806	3.77578	3.71736	8.44116	7.14122	1.08308	3.55034	1.20845	3.95044	6.36438	5.42822	6.5404	1.17325	6.31055	3.96476	4.95446	3.86451	5.80698	4.32057	5.13756	5.3574	7.00138	2.47932	1.81438	3.28767	5.46165
OS02G0654700	26422187	26423485	3.34357	4.9025	7.71124	210.251	33.4459	36.3003	51.6951	27.4849	62.5204	6.97663	13.8683	18.8905	4.35633	12.5982	12.8146	1.68646	7.37208	1.38935	18.9186	5.93278	25.5387	53.1962	1.24186	112.039	21.4833	40.0398	32.7683	30.8063	36.1274	27.7284	17.2033	18.666	3.57397	2.71915	16.856	14.1017
OS02G0655200	26456470	26457942	5.76316	2.69873	8.83523	4.43264	2.92228	4.34263	1.84595	2.15411	1.87371	6.78256	1.5769	3.14182	1.15761	3.11828	1.4968	0.690335	1.4511	1.19738	4.93074	6.51031	4.39604	2.22049	0.455921	15.4362	3.34465	4.91344	2.23817	3.40053	2.29822	1.95887	1.37487	1.78502	1.1749	1.62126	1.9337	2.84002
OS02G0656500	26519337	26523355	43.3001	23.5829	23.9579	30.7559	29.1325	28.7376	41.3674	39.1962	36.3829	20.3663	16.1508	23.5669	49.619	20.8441	33.4404	68.0501	39.2229	70.1598	31.3487	31.9154	29.4244	55.7231	106.055	37.0725	39.564	42.7363	36.9504	28.0735	22.8028	24.4576	31.0623	32.9326	39.1322	52.7313	40.2671	29.1642
OS02G0657000	26550965	26552002	0.565445	0.736225	1.57744	1.21038	0.317776	1.17324	0.835707	2.2709	0.724452	0.692081	0.893638	0.692174	0.363447	1.02082	0.8224	0.463283	1.65152	0.281951	1.72692	1.88469	1.53655	1.54155	0.145699	1.22233	1.04747	2.15517	2.81333	0.82797	1.15927	1.3817	0.844276	1.59723	0.876081	0.313422	0.694244	0.151265
OS02G0661100	26767607	26771623	2.64895	1.28106	2.85658	3.7698	3.22044	3.17215	1.38178	2.26115	0.865779	1.85269	0.786925	1.3897	0.881729	1.55613	1.53322	1.3091	1.86753	1.03782	1.86409	2.17865	0.514165	2.29261	2.95775	3.1699	0.968072	1.33416	0.733975	3.60175	1.14689	0.63408	0.807183	0.579009	1.48121	0.689199	0.679059	0.742377
OS02G0663800	26919906	26922028	264.345	231.186	80.967	112.575	278.395	275.471	105.352	143.7	166.316	197.374	47.1097	125.184	1.54953	2.83697	2.80499	1.52161	1.42441	0.58768	141.932	131.226	143.772	3.4403	0.938665	5.79033	147.897	111.057	82.7815	13.8846	101.886	99.1896	2.26254	2.49688	1.41541	1.27262	1.33573	1.03185
OS02G0664000	26929770	26932403	49.4228	15.4275	35.077	21.9248	14.6485	13.3299	17.1973	16.2529	16.4813	20.4584	19.2042	30.525	13.3312	22.3861	23.1877	9.13826	15.0459	7.70429	27.5741	22.7228	18.8804	22.8351	3.75299	16.3809	12.5531	12.0968	12.349	30.1536	20.5273	29.8879	24.4972	24.602	11.7487	10.0059	10.3727	12.6895
OS02G0666200	27044341	27047381	602.534	560.458	518.297	213.526	232.266	238.569	280.257	354.488	226.329	1020.99	810.551	811.203	332.116	862.026	1088.38	67.4521	243.021	92.427	1145.56	631.228	711.997	199.725	7.41097	121.275	272.284	339.766	496.351	1554.69	896.564	923.077	952.598	1072.22	254.158	264.635	539.829	746.191
OS02G0669100	27165514	27166898	436.994	275.333	379.633	298.841	181.661	179.193	198.734	263.147	192.385	610.257	343.145	372.017	82.0413	433.638	256.322	22.6393	115.296	18.4002	477.776	460.895	297.409	263.36	8.08308	195.615	199.16	202.263	184.755	533.817	335.793	354.577	305.761	316.988	68.215	40.5	58.9965	121.905
OS02G0671100	27248839	27250065	4.63997	5.19017	7.96749	10.3969	4.41646	3.97009	1.87142	1.54625	1.92614	12.8805	6.64473	6.44111	52.5379	3.88609	2.88228	33.6181	29.9661	24.5279	21.3954	11.4989	19.0647	5.40959	63.2716	12.3655	2.53179	5.15053	2.62201	18.0362	13.3034	12.4569	12.0399	7.88202	140.191	54.0137	43.8673	19.8345
OS02G0676500	27602322	27606779	3.17513	2.2697	2.68184	2.65252	2.0993	1.93767	1.94854	1.6923	1.41013	2.11017	0.93214	2.24235	3.78909	4.21483	3.73515	2.38042	1.74001	1.6686	2.48409	2.49957	1.81868	3.63033	2.04535	2.10285	1.02974	1.24578	1.49628	4.31597	1.41513	1.56477	2.88833	1.97843	5.48296	2.51421	3.96893	5.74589
OS02G0677300	27652935	27654206	1.75341	0.200262	1.51441	0.341901	0.222272	0.191482	0.240695	3.0735	0.380044	2.3025	3.10887	2.38971	0	0.786746	0.335555	0.0840125	0.371781	0	4.63684	1.30495	4.305	0.0931824	0	0.249367	0.32563	0.791414	0.116735	7.09438	2.09766	1.5141	0.688961	0.868934	0.0376271	0.109613	0.305054	0.0822918
OS02G0678200	27696289	27702009	3.37803	2.7306	3.48194	4.65838	4.32231	4.258	3.7628	2.89531	5.66111	4.79053	3.19618	4.652	4.05417	7.19958	4.18929	6.07356	4.78434	4.73738	4.38881	3.60384	3.90129	3.81592	4.27957	5.05837	2.775	2.25316	2.84866	5.6806	5.10008	6.26453	6.89018	6.2371	5.71586	5.98504	5.58315	4.61248
OS02G0680600	27773497	27775510	53.621	34.9604	43.055	60.9494	44.1645	41.4962	51.3423	48.3245	54.0998	54.123	92.1669	57.8261	27.0233	64.56	58.1521	12.5884	40.7467	19.3203	27.7222	26.3476	29.0983	41.2775	4.56403	69.3454	45.7027	56.7321	30.7055	62.888	43.3832	44.0971	70.5183	65.8821	28.8549	33.7573	58.7974	78.5602
OS02G0681632	27837694	27838482	5.20726	14.3348	9.888	16.5361	11.1085	11.6071	16.427	12.096	9.53081	10.5057	14.7886	19.9635	7.41129	16.0411	22.6435	3.65694	9.06552	5.00757	11.8726	15.2526	11.1855	23.0596	1.53344	21.7761	15.8147	18.6422	24.9673	10.1438	8.55393	9.08878	16.8195	15.4971	2.79042	9.5426	23.9576	30.2483
OS02G0681700	27840042	27841235	31.7061	32.0017	44.1652	39.8232	18.9829	18.4	39.1893	24.0756	24.2473	33.3226	49.5977	56.656	11.0192	65.1778	63.0178	5.9518	35.0025	7.06742	34.4814	34.0103	32.5043	46.8057	1.85772	60.4812	26.0177	20.3753	23.4627	40.1735	32.9508	30.4757	53.9467	58.2612	10.0614	9.84793	32.2661	32.3494
OS02G0685200	28041117	28044149	10.2946	8.74002	3.17043	7.7789	12.6126	12.8278	7.52781	9.22754	7.48523	12.9586	5.39586	6.32083	0.407896	1.4144	0.791123	0.718931	1.05103	0.585986	9.44747	7.80553	11.4964	2.30677	1.67151	1.75288	8.40942	10.6962	11.583	7.3822	5.30473	4.66682	0.360963	0.730305	0.574984	1.45168	0.905676	0.503004
OS02G0693700	28487586	28498618	1.24419	1.34606	1.228	2.83549	2.22941	1.72104	3.96617	1.73096	1.15512	0.797917	1.37988	1.47719	5.23004	3.41809	3.69035	2.69212	5.62982	3.08699	2.23835	1.7302	1.92732	4.71563	1.22351	7.14621	1.39976	3.31608	4.0752	1.41919	2.07344	1.69952	4.23083	3.31076	2.83788	1.37072	5.34742	3.24798
OS02G0697400	28677205	28680864	7.00397	3.80986	1.34092	2.76785	1.7994	2.01517	3.24756	3.93346	1.49559	8.79236	4.6607	4.92438	0.97541	13.3001	3.05603	0.765135	1.41082	1.08653	3.91014	1.74498	3.93342	0.990091	0.681783	2.35519	3.08921	3.82632	3.03194	3.76045	3.2881	2.86874	6.37424	4.78121	1.63727	2.58816	2.02856	1.33238
OS02G0698000	28701864	28704291	32.4943	34.9789	19.2385	15.1452	15.9494	15.7996	25.3989	41.6147	25.9768	69.4565	49.3852	34.2892	12.5692	60.4173	92.0696	3.1915	19.4766	7.70665	38.6979	34.4194	36.3992	43.7724	0.518041	25.0238	54.0031	38.326	28.1968	91.2837	37.0629	40.7405	74.6983	104.974	17.1835	38.3569	81.1731	56.6066
OS02G0698800	28726783	28730931	2.73662	4.43831	4.52037	3.37958	2.91981	2.36094	4.03835	4.86746	4.05319	4.30553	0.988397	3.52626	1.18617	2.09466	2.88042	0.131121	1.23304	0.149624	3.72486	2.58223	3.32687	6.61721	0.061855	4.47575	3.0811	5.59266	5.10137	3.0647	4.17262	3.77093	3.11065	3.22092	0.381719	0.541745	1.3263	1.86232
OS02G0699000	28749597	28752795	0.182089	0.500511	0.672322	3.22313	0.974596	0.856381	0.659608	0.356727	0.472141	1.40007	0.403895	1.08592	0.877799	2.52636	2.23848	0.497298	0.611305	0.50442	1.13615	0.796968	0.879663	3.92234	0	1.39408	0.588962	0.491599	0.383884	2.05526	1.02797	0.889892	1.71543	0.964409	0.39596	1.20155	1.54776	12.5838
OS02G0700700	28826739	28833632	2.12515	1.18932	1.3766	1.22014	1.14493	1.04435	1.02103	1.09562	0.946822	1.57961	1.00014	1.23753	1.10086	1.57054	1.19103	1.34916	1.18283	0.859822	1.48761	0.451889	1.31708	2.06111	0.360256	1.13338	0.641331	0.985842	0.896059	2.07283	0.772684	0.976117	1.99809	1.51391	1.14011	0.664259	1.26764	0.897643
OS02G0701600	28894065	28897418	107.236	85.1723	113.677	83.31	81.0595	79.2662	97.6617	101.772	81.0029	106.23	104.471	113.169	45.1637	160.267	150.071	14.8262	55.0239	17.2839	93.4697	85.2096	85.9379	128.869	6.5485	122.473	99.4115	71.8319	72.1698	113.787	92.2908	92.7267	138.185	122.019	36.6412	60.3366	72.3906	161.317
OS02G0704000	29026099	29028176	3.95431	9.85592	4.10202	0.744131	0.680294	0.562614	0.368339	0.359674	0.310181	13.0571	22.3194	16.7026	12.9354	13.2862	31.0744	2.44275	12.5736	5.93874	9.90634	4.9069	9.67095	2.36714	0.242598	1.88261	0.323906	0.29605	0.238188	17.5774	8.88755	7.21739	27.5331	25.8635	10.618	23.3275	51.5113	17.958
OS02G0705300	29108515	29112062	14.2446	10.1797	13.7984	15.576	15.7887	16.0693	14.5483	14.9556	11.9981	10.3385	8.74266	13.1527	20.7341	16.3396	17.6144	29.0829	21.3387	31.2387	10.7909	12.4319	10.8734	17.3994	42.192	15.8448	10.5161	12.677	11.126	10.3025	10.3798	11.432	16.844	13.2822	21.3596	26.5671	17.8419	16.3524
OS02G0707000	29226814	29229081	0.817805	1.31053	0.15485	3.98799	2.97983	3.2893	4.5394	3.82051	4.60561	2.66527	1.77911	2.19174	0.859244	4.16423	2.02597	0.114538	1.58395	0.156841	1.98325	0.826011	1.88042	3.81119	0.27016	3.39972	3.44058	2.27782	0.795747	2.76345	1.45796	1.14192	3.01915	4.44246	0.76948	0.0498135	0.35648	0.336576
OS02G0707100	29229969	29234195	16.7421	12.4706	15.183	14.8246	17.3477	17.7109	20.1844	26.3445	19.7742	21.3537	20.8413	16.0535	8.68039	29.5104	31.2835	6.17327	12.0773	5.95391	17.1736	16.8327	17.4555	30.1349	5.69272	24.3969	26.5973	20.1511	14.5385	31.8711	17.724	20.7027	31.8706	30.3015	12.3403	15.0471	22.2527	25.1097
OS02G0709800	29373020	29381086	27.2042	14.6641	26.3497	21.6255	18.0783	17.4478	21.9437	21.4231	19.5858	19.2465	16.2055	18.5766	9.89766	27.3743	24.4596	7.67957	12.9914	8.0863	19.9856	18.7539	17.9304	23.9535	5.2137	22.4126	16.1428	15.3745	13.5501	21.6901	17.3068	20.2394	21.6114	19.437	8.66242	7.74011	11.3184	20.1589
OS02G0713400	29550953	29554247	77.9961	84.5253	71.6579	102.2	84.1324	82.7404	119.28	97.23	108.934	84.9216	80.0518	99.3779	68.9392	103.175	98.2693	36.2166	73.8519	32.5726	79.3535	70.5759	72.1418	108.189	15.1977	120.927	115.906	124.526	99.4541	73.2112	84.9821	80.6126	110.34	101.773	69.585	43.8353	73.7744	114.401
OS02G0713900	29587196	29591875	3.17511	5.29803	1.36583	6.01487	6.45944	6.93341	4.50241	4.10661	3.07495	5.54341	3.33336	5.89248	3.34361	1.2367	2.69008	5.52841	1.4592	4.02209	6.65098	4.79488	5.77998	1.86756	3.83914	2.33231	6.49909	8.40073	9.09843	2.42618	3.3798	2.77631	2.43287	1.56011	3.36842	4.14964	1.74683	1.95166
OS02G0714200	29604459	29610149	9.45971	5.22531	11.0032	10.7972	11.6294	11.2415	10.9578	7.05494	6.22224	5.16165	7.33207	8.65451	37.3329	9.94596	17.2818	33.3216	45.5799	32.7416	6.96325	6.29737	5.20935	12.021	11.0564	13.6521	3.84046	5.60802	4.39657	6.05027	9.12694	10.2068	23.7605	20.4331	36.4003	17.3008	27.3102	16.0799
OS02G0716500	29725329	29730352	714.145	1044.98	665.76	939.197	905.206	938.86	614.174	702.709	518.561	615.912	427.944	674.562	1110.48	337.7	581.719	1486.96	875.41	1597.65	1123.62	1296.16	1192.38	1947.72	1291.27	1151.18	1114.83	1153.25	945.296	919.807	683.593	669.879	622.232	847.468	1040.31	1146	1043.69	586.323
OS02G0719700	29853571	29854458	19.961	31.7843	27.6584	19.7533	11.8866	12.0685	9.59634	15.7975	7.50046	36.5289	27.8741	36.347	94.2615	24.8594	26.0929	125.637	69.9639	134.962	28.912	26.8372	23.948	17.7525	55.805	23.5157	18.9492	20.2797	22.7969	35.6887	37.7657	41.2543	39.2641	34.3845	66.8339	64.6896	57.8048	65.9524
OS02G0721600	29934470	29941648	80.3768	59.2244	58.6841	69.9439	83.8226	86.3705	71.9843	76.7308	82.6646	71.3998	46.3342	59.4722	67.0418	69.8359	54.3704	57.0147	60.3709	68.3388	74.1908	74.0358	78.4273	68.167	83.1422	71.9192	86.3587	73.4509	65.0366	58.5977	64.799	68.507	56.4221	61.5977	57.3044	56.6342	61.9374	45.1838
OS02G0723200	30051750	30053275	66.0395	167.931	45.1286	108.139	171.596	165.132	98.7107	92.0031	118.478	128.952	97.7057	108.217	658.194	12.4987	23.9345	1128.62	433.509	916.959	137.891	107.726	172.768	25.8649	1557.28	28.65	207.779	220.481	237.65	37.1356	102.682	88.4532	27.7708	14.0333	691.046	887.217	473.03	181.467
OS02G0725700	30164300	30165377	0	0	0	0	0	0	0	0.0533326	0	0	0.0905767	0	1.22487	0	0	1.43741	0.603195	0.361985	0	0	0	0	0.187057	0	0	0	0	0	0	0	0.464542	0.192246	0.355189	1.03472	0.411374	0.485506
OS02G0726300	30206964	30208303	169.488	259.326	222.617	285.355	305.805	317.137	241.103	380.663	310.87	241.557	239.181	231.667	56.0196	182.133	190.145	14.5723	68.4159	17.0293	267.917	227.935	234.306	420.689	5.85378	357.621	455.653	408.448	429.616	229.877	236.131	213.371	173.397	189.509	42.0115	59.1158	119.038	155.893
OS02G0729400	30361908	30363528	369.06	373.727	349.638	53.5608	64.0005	64.6408	75.1026	105.262	79.7076	465.037	537.791	468.886	115.133	449.545	536.401	30.5392	153.346	51.7811	371.92	336.206	383.588	42.7647	0.874446	46.4008	99.0598	84.2051	73.2344	525.313	504.941	488.85	410.437	527.299	96.9272	152.125	219.615	355.65
OS02G0730000	30392547	30396729	1.70508	1.85526	0.906415	3.75662	2.29439	1.9533	3.5076	4.23431	3.20871	2.39671	0.719129	2.41965	26.6659	1.63787	6.91084	41.0359	16.5681	34.8467	2.98111	3.00777	2.82791	5.18924	47.8335	4.67226	5.61392	13.9588	10.0449	0.879125	1.54129	1.60959	6.3263	2.57214	39.6171	33.2406	25.3121	6.48866
OS02G0731200	30456666	30462759	0.636126	0.515357	0.487149	1.32676	0.749044	0.809536	1.65912	0.872358	1.47478	0.7187	0.776054	0.998327	0.272586	1.23349	1.8504	0.0772138	0.93966	0.352438	0.292463	0.856679	0.384137	1.32745	0.0364247	2.48285	0.673376	0.444503	0.14305	0.737411	0.680439	0.799415	1.53779	1.24784	1.27954	0.73878	1.08142	0.567243
OS02G0731700	30473739	30475800	0.860605	0.418331	0.593151	0.765217	0.884396	0.685696	1.10734	1.58484	1.29163	0.129642	0.229071	0.12966	0	0	0.214575	0	0.242693	0	0.373059	0.486774	0.311816	1.80747	0.0295671	1.92239	0.607333	0.360817	0.348355	0.630083	0.398907	0.216303	0.110141	0.445679	0.168428	0.0272587	0.0975355	0.153483
OS02G0732400	30528645	30530536	6.4861	4.00666	1.04479	5.11067	10.4147	9.28023	1.00325	2.26072	1.12888	3.52165	0.562681	3.52213	0.543508	0.11973	0.248034	0.1449	0.160307	0.264556	3.21463	3.37607	3.53229	0.120537	0.375953	0.250888	2.87835	2.65414	3.12073	0.32775	3.1923	3.38932	0.0848773	0.281004	0.324486	0.37811	0.375815	0.0709662
OS02G0733300	30573454	30577260	1.41703	1.1808	6.25522	7.06981	3.84528	5.01007	17.3212	6.55154	7.75479	3.0952	4.33753	12.4892	2.66413	7.13455	5.82958	1.1352	7.02165	1.64868	14.4351	3.54949	7.08519	12.2191	0.292101	14.0141	5.27501	5.07687	22.298	11.0749	6.3661	5.20379	2.99233	6.77127	1.75639	1.07718	3.13164	1.03614
OS02G0735200	30674780	30678659	315.264	195.852	274.492	279.682	159.663	162.72	292.139	223.569	311.225	333.274	360.256	480.581	150.943	865.5	731.787	46.6541	242.66	45.7525	332.927	267.96	278.899	552.797	6.18158	394.313	193.272	192.649	147.614	577.914	394.064	456.296	776.265	672.985	139.403	157.835	263.842	639.854
OS02G0736200	30729070	30734702	0.957076	0.618239	1.461	1.3377	1.55464	1.42241	2.24466	2.28924	2.0369	1.15256	0.870148	1.00601	0.232478	1.98679	1.57236	0.101312	0.851839	0.055492	1.05254	2.67523	1.79433	2.53957	0.0382342	2.50596	1.94378	2.35413	1.97081	1.50735	1.60704	1.72487	2.7536	2.2791	0.235951	0.352491	1.26127	2.34199
OS02G0736400	30745770	30749371	30.8381	22.3942	34.1341	52.5369	44.3384	47.8431	46.4012	56.7423	48.5114	25.6564	29.6412	27.5578	64.9061	34.73	41.0409	78.313	52.5766	81.3739	36.3386	29.6411	41.4801	48.8847	111.522	60.1638	40.2893	42.9436	33.2802	42.0198	35.1423	40.2457	46.5179	36.0584	66.0728	72.0442	47.7041	36.4134
OS02G0739600	30918848	30922942	21.5398	33.0742	18.2035	28.8681	35.1659	36.1958	27.743	28.4672	24.7184	32.691	19.3387	25.863	33.3917	25.8711	32.599	26.422	23.4922	18.5007	25.4501	26.1302	27.5286	31.6842	42.9072	21.728	32.2715	27.6556	28.7042	22.2159	18.2183	17.3458	34.7221	21.9089	24.442	31.9466	29.7794	66.1588
OS02G0741200	30999911	31001635	80.9116	209.399	36.3211	97.9887	75.7499	79.0986	39.3132	58.559	41.5692	87.0065	23.4057	34.8265	1.69493	1.16028	1.626	0.836326	1.64489	0.650366	82.6298	128.806	68.0815	2.81719	0.526037	5.51642	76.8673	112.534	189.202	12.3933	41.0357	37.3191	1.2338	0.520605	0.915615	0.565795	1.86382	1.09226
OS02G0742200	31084453	31088184	31.2281	15.2713	27.1466	23.6178	19.6962	17.9682	26.8095	20.7279	24.5085	15.736	18.7804	25.908	69.3813	42.5451	41.1747	71.9841	59.1624	97.0675	15.6958	17.0788	12.4833	30.8903	28.9627	24.2099	15.1747	17.9282	13.5587	20.7523	20.7792	23.6447	45.5014	34.3963	41.7644	39.5491	42.0938	37.4774
OS02G0745100	31266328	31269935	57.1926	44.0357	44.8405	46.3315	58.6679	57.4661	35.5886	20.498	25.9409	155.183	100.728	143.664	69.5637	184.963	180.457	24.9703	66.2084	16.0051	245.054	56.1244	95.3414	66.3774	0.9309	60.1498	18.239	12.1148	32.3408	265.788	152.496	158.787	222.068	228.828	53.0966	31.7542	75.157	72.0757
OS02G0746000	31309754	31312787	6.67337	4.7266	7.03456	8.22219	7.51566	7.21175	8.72278	10.35	7.71872	5.14858	5.16541	5.71657	6.68357	8.94743	9.31597	7.88928	7.53792	6.48954	6.75718	6.99777	7.15718	13.7105	7.94091	9.89275	9.01415	8.50048	7.22989	6.25574	5.86592	5.07971	6.84539	7.93618	5.55521	7.22919	6.49961	7.43842
OS02G0749300	31491698	31494349	70.0938	51.6993	76.7544	40.4349	37.3424	36.4088	38.1009	46.9197	33.0846	46.7302	54.8423	47.6345	14.5233	49.3893	65.8386	7.57676	26.0639	6.7006	52.4004	60.5519	58.1513	38.9549	4.02103	35.2178	31.891	28.5415	27.1238	68.9879	53.1296	61.0424	57.789	70.2027	18.9821	21.865	34.9627	76.8056
OS02G0753000	31663080	31665818	15.0136	10.3469	22.167	8.01405	6.42418	6.64112	5.27126	7.67644	3.32167	8.89286	6.38136	6.95212	2.08778	7.61177	5.82755	0.713427	2.49247	0.411335	13.3284	24.871	26.0032	8.20451	0.283412	6.68716	9.35082	15.8387	11.5826	12.7964	20.0743	21.0214	10.4695	17.9133	3.26253	1.30642	3.38907	6.14222
OS02G0753700	31696561	31697376	0.647352	0.249739	0.531157	0.829054	1.03945	1.07455	0.1876	0.845478	0.460773	0.677206	0.837612	0.745026	0	1.08212	0.373622	0.0654803	0.28977	0.179329	0.637766	0.581198	0.0651527	2.25145	0.0617792	0.388718	0.507599	0.479762	0.363937	0.724093	0.641155	0.301304	0.536984	0.423286	0.234616	0	0.747254	0.641392
OS02G0753800	31698204	31700438	174.543	147.045	155.824	120.133	114.527	122.022	97.2942	134.839	73.4927	149.093	73.5509	105.786	29.7917	79.0997	69.7072	25.1856	32.8944	20.3971	195.144	157.811	151.924	99.4685	31.6827	66.4066	145.962	159.176	145.773	123.385	107.805	110.961	70.0759	75.5247	22.325	40.0104	36.6981	108.701
OS02G0755200	31773356	31776401	2.35081	2.97719	2.38736	1.93542	2.35144	2.07902	2.93164	2.90671	2.31004	2.17702	1.20209	2.24989	5.46505	2.24182	3.56322	5.17479	3.49323	5.0603	2.316	2.47171	3.15916	4.37768	6.52077	2.25625	2.68564	3.8741	3.7211	1.95742	2.19853	2.24663	2.52772	2.3813	5.31098	6.24054	4.18566	3.43648
OS02G0755600	31791942	31793801	3.74337	7.57151	2.31808	3.92507	6.06742	5.09991	5.86414	11.8998	5.52642	7.08206	13.0424	5.35382	2.9225	8.96112	13.1709	0.353641	3.69902	1.29134	6.54087	7.6332	7.86913	7.70218	0.909961	7.76127	15.545	11.8449	9.11288	14.1558	9.12893	8.62942	12.5797	14.2151	2.07343	4.19459	10.6063	8.50249
OS02G0755900	31805977	31807800	10.7262	31.0658	8.53951	21.7129	13.5567	12.5749	17.3887	24.8972	20.1829	13.6983	9.33426	18.2002	0.99548	0.923127	0.809078	1.22462	0.606106	1.08852	14.2642	9.86844	10.5175	1.93019	1.82431	3.06098	16.7067	18.6534	37.047	5.7667	7.09988	6.92019	1.6612	5.16644	1.18355	3.55998	2.50751	1.86243
OS02G0758000	31920854	31922068	155.669	55.9496	194.325	8.48901	5.98573	7.10946	7.86096	9.73747	6.14554	302.038	145.055	169.985	656.634	220.99	200.394	75.623	81.9063	42.142	434.879	218.329	127.068	3.47042	96.9633	4.00065	5.59731	8.56533	11.0139	253.475	459.74	461.014	249.317	719.617	1371.6	55.7712	36.1561	76.526
OS02G0759400	31967805	31969537	6.46879	6.40877	6.30808	5.85553	2.80066	3.23254	2.56167	4.11372	3.68831	24.1703	22.8751	21.6222	3.78238	9.03558	6.93138	2.65156	2.93349	1.32287	19.4526	5.81533	16.7808	2.599	0.145447	4.30125	1.91207	3.61441	3.85568	35.5204	11.2606	9.62366	5.70706	9.80597	1.29804	3.03046	4.89394	10.6608
OS02G0759800	31995344	31997696	33.4888	24.2156	31.7532	35.1389	29.1191	30.3454	40.1601	38.3092	39.4877	26.3209	22.7181	25.1391	32.6926	30.5639	29.9249	30.8333	30.898	30.0936	29.7917	34.3866	33.3837	44.3963	31.3785	44.8502	40.3097	39.5252	32.6596	32.3359	26.9811	28.1835	31.6263	35.6254	30.2925	32.1971	30.9925	29.5492
OS02G0760000	32001621	32004050	54.0788	29.1124	40.3088	9.96092	10.9333	10.0882	7.14284	7.05565	12.7201	48.2664	30.5189	50.4454	29.1173	68.9699	61.9104	12.3974	27.4312	12.3931	40.1387	27.7938	25.9961	8.92086	6.09002	6.08234	6.45328	4.18243	5.59968	44.4961	37.1193	40.1524	52.3943	58.4169	26.4777	16.0861	19.6114	31.262
OS02G0761000	32038935	32044840	4.43502	2.94869	1.12266	3.9621	2.80306	2.74108	4.43002	4.48294	2.54748	1.91011	3.45356	3.33204	88.9696	3.92763	11.0775	81.5653	74.3191	83.0079	3.48618	2.28741	2.60695	3.47771	75.6988	10.7941	3.70417	3.28186	3.70022	2.67709	2.3131	3.09636	24.2035	6.99687	94.2229	74.384	87.3822	39.8001
OS02G0764700	32204425	32205335	4.9609	11.2966	9.51534	7.0547	5.27598	6.73747	1.51233	5.99538	2.00465	23.3536	9.32473	23.4174	2.27763	12.0836	4.21672	0.938432	1.23288	0.856684	23.4851	21.6045	27.3702	9.49786	0.276684	4.46834	0.8525	1.47337	0.380316	59.316	16.31	13.0894	2.1988	1.74407	1.62866	2.39777	2.37308	10.3986
OS02G0766700	32276662	32281580	29.8446	23.2844	27.9144	13.9121	9.4914	10.1052	10.2501	10.6677	6.73249	33.8456	31.3715	25.4708	12.3636	29.4497	22.3942	5.05951	8.34767	5.98038	28.9279	37.1527	36.869	13.332	6.73262	19.3291	7.67984	9.58129	12.3265	51.5683	33.4756	36.2225	25.217	29.7949	14.5655	12.3122	14.1085	20.6256
OS02G0771100	32528080	32533583	16.731	10.3977	17.4865	9.86205	8.16173	7.72576	10.7762	12.8134	9.12403	14.4377	9.39332	12.7327	4.44806	18.5495	16.9997	6.40024	9.10382	6.06665	11.6565	11.6288	10.8282	11.6005	7.00632	12.3339	9.27026	9.50005	7.58131	14.2357	10.3064	11.5099	14.1078	14.6464	5.63314	10.1836	8.93031	15.6183
OS02G0771600	32558636	32562547	204.774	234.619	262.795	516.629	689.422	699.656	433.164	555.663	534.889	462.182	386.743	353.194	83.1044	371.616	174.872	35.9514	109.077	13.5392	385.637	393.52	331.355	404.11	10.8392	440.515	546.158	449.641	559.955	487.488	395.029	372.006	229.387	221.518	43.7364	109.901	121.603	419.695
OS02G0773400	32648723	32659774	5.12089	2.64042	1.66992	3.60343	2.98683	3.06953	4.71841	3.27977	4.08555	2.88456	3.13094	3.19405	3.67482	3.35819	2.70546	3.08798	3.63672	3.54646	2.99685	1.74619	2.55714	4.55197	1.39093	3.21294	3.08875	3.19044	2.01156	3.66509	3.02361	2.85711	4.01443	4.48172	1.9987	2.14878	2.23219	1.54164
OS02G0776800	32832832	32836481	3.88295	4.1271	4.68145	7.00256	4.41103	4.97653	3.90398	3.54477	2.77992	4.27755	3.25179	3.85529	5.39062	5.29857	5.87249	5.48267	5.05468	5.37825	4.31989	4.08198	4.16321	6.93459	3.38045	5.6149	2.58643	4.10262	2.47254	3.55357	4.04983	4.37068	5.6343	5.93804	5.06188	3.95318	4.29092	4.16911
OS02G0777400	32886861	32889740	12.9695	5.22144	9.52893	16.6608	13.7066	15.0352	14.6008	9.46855	6.45955	4.28854	9.25514	9.42951	2.01145	5.3357	7.40515	0.411502	3.18679	1.15586	18.464	7.16443	9.32271	19.1695	2.21	16.912	4.66222	10.6022	19.7043	6.80978	14.2883	16.2162	3.93086	15.7968	3.37414	1.23899	2.36443	1.70531
OS02G0777800	32915472	32918514	22.8262	37.1289	19.1362	40.1512	25.4652	25.6332	26.9891	48.471	29.8264	44.2155	54.2197	55.5665	10.2384	37.327	38.643	2.52975	18.7915	3.69501	48.7701	26.5837	27.1307	28.8404	0.852415	36.8648	51.1273	48.3045	43.1349	52.1705	39.3846	33.3972	46.5085	40.6959	9.90577	8.92742	36.274	18.1066
OS02G0781300	33107745	33108527	0.749594	0.32533	0.984076	0.246856	0.300905	0.311066	0.260676	0.513982	0.754588	1.19977	2.86815	0.84701	0	0.902178	0	0	0	0	1.40314	1.21139	1.22218	0.151377	0	0	0.264496	0.214278	0	4.87067	2.40544	1.88402	0.399726	0.17645	0	0.0593563	0	0
OS02G0782500	33179489	33180405	1.22128	0.124717	1.47363	0	0	0	0	0	0	1.28512	0.179269	0.608821	0.11544	1.00874	1.04486	0	0.0723539	0	1.41552	0.580486	0.455511	0	0	0	0.126745	0	0	1.24918	0.768444	1.95608	0.612945	0.930089	0.702987	0.0568862	0	0.128121
OS02G0782700	33199818	33202681	111.943	70.2647	89.237	116.857	70.9055	71.794	80.3559	71.8203	74.2831	70.6352	62.774	80.7567	271.668	92.5161	115.987	245.753	231.045	250.042	76.8312	93.1684	78.6568	117.78	118.889	119.406	56.2503	76.0037	59.8317	91.8739	70.9679	78.749	145.296	92.3976	201.865	182.708	207.322	164.905
OS02G0786500	33408020	33408939	0.382782	0.443015	0.680496	2.31105	1.84389	2.1709	6.26748	3.62453	4.49554	1.3815	1.91038	3.6044	2.46038	2.81538	4.77196	0.755017	1.9276	0.477171	4.83962	0.386623	2.48487	5.34665	0.109591	3.79254	2.92642	0.729477	7.96231	4.49568	2.1041	1.24714	5.51126	3.90454	1.56071	0.151552	1.80759	2.04799
OS02G0786900	33424949	33426476	4.11006	3.13416	1.00855	6.51462	3.85485	4.43135	12.1891	5.34289	3.48009	5.4609	5.59139	9.29563	21.4492	19.3784	36.8324	6.15446	24.6821	6.70371	11.7313	1.16392	3.2706	16.9104	0.890785	9.75663	3.28677	2.96469	3.91947	10.5461	4.38268	4.26401	43.015	21.6554	13.2183	2.28122	13.4591	12.0911
OS02G0787300	33442070	33443948	23.5835	52.6549	37.2656	75.9934	66.482	69.4011	46.0305	48.3133	49.1106	51.9662	44.144	56.3557	59.7811	56.1102	45.3662	63.2709	49.392	63.6262	34.7437	38.2384	32.7363	68.8207	102.326	105.169	58.2229	66.6714	65.6691	39.7356	29.5143	25.1229	48.6051	40.8452	63.1958	85.2349	57.1733	45.1513
OS02G0787500	33459228	33461205	8.97569	5.69086	10.7587	10.5383	8.52201	7.6114	11.8408	9.90064	8.89264	6.13592	4.96648	8.4518	4.79725	8.25862	8.43272	4.68951	6.9961	5.15666	6.22839	7.88327	7.3879	14.3826	5.93278	13.6382	7.88332	6.65615	7.73366	8.10718	6.50499	7.87398	8.86514	8.17572	5.25078	5.03696	6.33938	5.53303
OS02G0790500	33569391	33573165	88.1264	63.3829	87.4377	76.403	42.2914	41.8515	18.2885	27.5591	20.0433	46.865	33.4473	31.3427	5.94683	18.1898	20.37	5.31955	12.3806	5.03602	69.4657	105.318	115.229	49.3867	11.9338	72.0861	30.2785	48.1315	33.4715	79.938	43.7143	45.9334	22.8968	43.2006	14.0126	15.1835	55.5144	31.418
OS02G0796300	33854163	33857047	14.5505	22.8431	15.2538	10.4286	9.57776	8.79099	11.8193	13.1832	11.2173	24.957	15.0777	21.9013	28.1189	22.0683	21.2704	26.6414	18.7512	23.6627	19.0685	15.5237	15.5537	10.9432	24.7604	9.76171	15.5085	15.5814	16.1148	13.3912	14.5761	15.0949	17.3525	20.1779	20.703	24.6215	16.3204	20.6186
OS02G0802700	34223237	34227448	62.0161	63.5165	29.2738	40.4603	122.41	125.063	87.3667	69.5529	151.344	69.8489	39.1323	63.8968	6.37945	20.7684	19.9495	6.33668	8.98323	6.27886	73.7102	82.9526	88.4599	10.6308	1.77253	13.6733	99.2305	52.3603	56.4862	21.5434	63.5114	63.8837	16.1529	17.3318	7.72975	5.0686	7.30073	5.52071
OS02G0804100	34295918	34296452	257.06	120.157	244.653	302.469	263.615	259.19	243.222	225.902	254.376	192.498	125.622	169.713	513.503	201.453	215.282	742.124	728.04	582.799	159.153	181.202	178.302	292.546	305.562	283.156	161.919	189.807	128.641	156.963	156.091	175.12	297.336	204.145	784.751	527.24	485.428	303.533
OS02G0804500	34300634	34307611	14.9913	8.91174	17.5188	11.9683	13.9809	16.3885	9.37343	16.6129	11.3911	10.265	8.79178	8.89754	7.73789	13.1221	11.893	4.30102	6.98499	4.07737	9.99539	13.9793	10.6165	9.9385	2.67927	10.6386	9.61767	9.81168	8.01939	12.1675	11.0684	12.0945	9.59304	12.7966	8.69314	5.85147	8.4665	9.45209
OS02G0805200	34351407	34353530	19.6166	16.3482	15.6675	39.0012	48.839	49.0161	46.9451	40.2192	40.2966	18.42	18.4868	29.8198	84.6317	27.3143	54.5252	85.4436	91.008	59.3134	16.3449	12.1199	13.2321	43.3549	66.3196	30.0747	32.2617	29.4298	20.1501	13.4167	16.1373	20.3612	49.5769	36.8428	90.0651	38.4202	48.3373	28.8438
OS02G0807000	34468754	34470169	3.85543	4.60647	4.83815	5.90022	3.42306	3.76453	5.24469	2.62137	4.69054	5.12458	8.07393	7.68789	19.1326	5.00416	15.5501	25.6424	22.2474	21.5239	5.2283	9.25425	5.71088	6.32028	22.0503	10.0502	4.68137	7.13128	4.39875	3.48688	7.19679	8.74016	24.526	7.58068	31.8092	26.8297	24.9747	48.8996
OS02G0807800	34509523	34512673	0	0	0.0386813	0.329909	0.208168	0.156508	0.225422	0.461787	0.151	0.0221928	0.0392135	0.088783	2.2537	0.260056	0.220392	2.4892	1.80426	3.33019	0.0696676	0.142849	0.213513	0.28561	4.21111	0.594474	0.0415865	0.291986	0.198777	0.172577	0.0210113	0.197481	0.175976	0.166458	1.15329	1.6052	1.66966	0.504459
OS02G0809500	34596638	34599987	3.00265	1.79494	0.604302	1.86572	1.06888	1.152	2.11793	1.41512	0.285156	1.38683	1.64935	1.76045	14.0653	2.27286	8.15159	7.09159	8.18797	6.02656	4.10238	1.14444	1.51386	2.4026	5.32828	2.52592	0.799616	1.72746	3.60705	1.68506	1.212	1.28549	7.49231	3.46735	5.19734	4.46367	7.78519	3.03113
OS02G0809800	34609725	34615015	3.98254	1.72846	1.06767	3.74954	2.40595	1.88176	3.99374	2.54921	1.24494	0.556869	1.44314	2.19065	4.56208	8.00846	7.61932	1.27433	6.3144	1.39271	1.20426	1.0355	1.96443	1.03518	0.643483	1.58047	1.02611	2.42342	1.84548	1.11868	1.21262	1.23882	2.41809	2.22765	1.78456	0.702526	2.34616	1.28339
OS02G0810900	34673360	34676313	1.00159	0.765071	1.87373	0.395812	0.77196	0.831279	1.14942	0.745637	0.146657	0.678963	0.599846	0.829954	2.44639	1.68766	3.95401	0.875336	1.97716	1.46499	1.10517	1.33537	0.834667	1.01133	0.0344108	0.793888	0.848193	0.648977	1.72305	0.476648	1.03565	0.839128	2.64916	1.98046	0.980103	0.253794	1.0973	1.25039
OS02G0813500	34837853	34843851	111.701	60.7428	118.765	105.865	62.7717	64.6431	94.3986	81.6536	106.487	85.2042	70.9378	81.9954	28.3013	113.79	92.0621	12.5699	46.9289	12.9315	74.7965	86.6133	81.8573	104.198	3.41464	110.66	57.6578	76.7412	52.9201	96.8662	79.7919	89.1475	101.942	87.9981	26.4233	26.7415	39.5256	88.4745
OS02G0814200	34889675	34893873	1.83544	2.01804	0.769728	5.40643	8.21928	8.32758	9.68064	4.19508	3.47137	3.57136	5.12296	7.79658	4.22744	8.95893	10.2119	1.67091	9.69472	1.83043	7.15267	1.81266	3.87928	13.0142	0.490456	20.2058	2.55458	4.04195	4.91859	5.56183	8.47126	8.00184	6.35105	13.6336	2.26171	1.09811	5.85529	3.12789
OS02G0817700	35080879	35085196	65.0679	39.6557	80.4129	71.9866	53.4154	54.528	54.2726	55.7205	58.5744	51.0425	51.6154	49.0755	19.8642	65.4623	61.154	15.3447	32.3329	16.3467	60.9359	68.1571	62.4242	80.2268	18.9414	87.2905	50.1033	60.3044	42.5457	81.4916	68.3669	75.2789	72.8563	72.7303	23.9308	33.1062	57.0056	83.0897
OS02G0817900	35091247	35099291	3.60568	2.38058	5.48291	4.29809	4.02368	3.92846	6.80202	8.37296	5.89874	5.93757	3.40449	3.78849	1.42054	11.9521	7.15907	0.582986	2.01905	1.13382	3.12711	3.29033	2.14374	8.33576	0.107615	5.65523	7.84732	6.1949	5.62342	5.72055	3.69801	4.06275	5.56781	6.57049	1.35093	4.12287	2.35352	7.32428
OS02G0819100	35155661	35158722	18.7125	15.3712	17.3759	18.1114	19.6035	17.8412	19.7205	21.6379	16.1222	13.4498	9.98435	14.1822	16.2814	20.1412	17.9701	17.7414	17.6052	15.7787	19.4695	18.2087	15.2962	26.0835	17.0914	22.322	19.164	21.0921	18.5512	16.248	10.6996	13.3511	15.7223	12.8921	15.408	14.5644	19.742	16.2385
OS02G0819600	35190631	35194311	4.88827	1.94476	3.39809	5.17037	3.02516	3.09915	4.72201	4.75502	3.35512	3.32391	2.73894	3.99562	2.07285	5.61774	6.27736	1.29794	2.94027	0.959187	5.08344	3.36012	3.29012	8.12353	1.31205	4.70869	3.11429	4.36674	3.49245	4.93963	3.41929	4.19491	5.03238	5.55359	1.91004	1.53218	2.75721	5.69084
OS02G0819900	35205011	35206349	5.96137	9.66428	8.91952	13.7496	13.2673	10.8413	11.6231	12.4517	14.8824	10.1523	11.7039	15.1893	8.24108	10.859	9.92723	8.93858	10.3305	8.99778	9.71652	7.96922	9.17179	12.2157	13.2148	16.6217	11.0201	15.4957	13.492	11.112	12.3469	11.6903	7.66685	8.66728	8.79311	9.82278	7.65874	9.41998
OS02G0821400	35263294	35265393	1.77634	2.92317	1.54859	10.0849	3.7733	5.19073	16.2798	11.31	11.4809	3.03129	5.941	4.11195	1.30827	5.64174	6.92025	0.606416	3.54083	0.891895	2.07817	2.35484	1.24028	15.171	0.349641	13.5331	7.21457	8.7804	6.89691	2.20142	1.55041	1.21434	3.27589	2.56982	0.422487	0.908421	2.44659	4.65296
OS02G0823100	35349673	35351221	77.2467	136.077	179.788	124.036	221.357	207.474	288.444	146.09	107.793	434.018	448.662	680.973	687.149	1045.29	931.816	270.164	602.182	332.806	287.934	89.7791	136.103	390.395	22.1414	353.469	100.442	53.1217	65.7432	389.145	311.643	256.887	816.711	589.282	271.713	583.881	729.85	1175.73
OS02G0823300	35362874	35368879	47.5136	106.838	29.572	61.8653	82.9171	87.2636	44.8716	50.4526	31.3995	58.5681	60.9984	65.6441	17.1734	13.6956	12.7204	16.2598	13.2703	14.7991	61.5741	60.2231	76.6728	11.0465	25.606	17.3582	97.4453	115.607	131.382	23.8488	37.038	41.1632	16.2099	14.3173	17.0175	21.3094	17.6982	27.4861
OS02G0825650	35460664	35477612	1.70125	1.24953	2.41596	2.58579	1.9437	1.84642	1.59282	1.53826	1.31737	2.03298	1.79608	2.21809	0.368006	1.57504	1.49549	0.0595674	0.922613	0.271892	2.38516	1.65223	1.71881	2.31242	0	2.1217	0.808085	1.99515	0.662146	2.75459	1.39982	1.46185	2.02376	0.847138	0.373503	0.466314	0.741574	1.28364
OS02G0829100	35639878	35642562	2.80194	2.4748	0.242001	7.3252	11.2082	12.3618	9.61569	5.24848	7.10774	3.05457	3.92529	4.02702	14.4158	3.40187	6.8431	10.5611	13.0702	11.0709	2.27616	1.8867	1.60295	8.78537	14.1018	3.40926	2.90531	3.98137	1.53378	2.65424	3.89977	3.80946	5.39991	6.0749	15.6733	6.26686	8.58882	5.21622
OS02G0832500	35802733	35804494	121.024	69.8101	190.618	147.549	102.492	103.124	139.011	116.588	138.921	94.6825	103.919	95.7226	70.9369	132.782	104.002	88.1979	83.0148	88.6004	83.3097	99.1863	90.6805	128.535	72.6305	141.603	93.3236	84.5613	87.5659	107.388	105.65	111.029	104.539	95.6208	64.174	86.22	82.0971	84.9726
OS02G0832700	35807067	35812360	15.8524	11.4479	20.7467	17.7253	14.5853	13.1931	20.1983	18.1803	15.9061	12.0059	11.1155	11.9253	19.8945	16.863	17.9659	20.1165	20.4521	21.0135	11.7455	16.5849	12.6978	22.5327	22.8054	25.8035	14.4077	17.5603	13.5523	12.1897	13.936	13.8116	16.8136	15.5739	22.1503	18.5351	20.7048	18.1468
OS02G0833600	35853518	35854691	53.5507	40.0551	69.8181	30.2013	33.1944	27.9986	39.4627	41.0373	36.8335	66.4928	44.2011	55.2674	14.654	73.2401	45.6601	2.99618	12.8447	2.39329	60.999	56.2349	38.5692	26.9319	3.41576	24.8889	31.3917	34.5621	24.2851	66.7039	56.291	57.2535	52.798	59.961	9.16976	7.60122	11.2679	29.4093
OS02G0834000	35880861	35885672	10.3442	4.11741	9.42531	5.17568	5.3683	5.78674	7.45286	6.82969	5.17778	5.59595	5.03896	7.53402	5.64786	6.82102	7.36213	2.80947	4.48961	4.46454	5.29256	4.96423	3.93429	6.86701	1.61985	6.1771	2.92401	3.21292	3.22901	6.01478	5.6037	7.46132	7.86272	7.8699	3.07582	1.76491	2.64479	3.92404
OS03G0101200	110522	114247	0.664066	0.753781	0.67061	1.03037	0.820221	1.16589	0.843793	0.550407	0.841456	0.408799	0.701083	0.625306	0.246252	1.05028	0.610281	0.139509	0.540199	0.0424521	0.503256	0.464351	0.67092	0.979997	0.0877491	0.644143	0.608324	0.803123	0.904617	0.654486	1.25218	0.980747	0.926153	1.56317	0.187448	0.22247	0.361832	0.523831
OS03G0103300	220396	220853	1603.88	1978.08	1157.01	2493.44	2570.61	2594.35	3165.79	1510.56	1497.1	1207.77	1167.8	2424.7	6591.26	3620.73	6130.92	1836.08	4561.3	2305.57	1318.2	686.211	799.897	4666.3	290.961	3790.64	785.729	1054.43	1132.97	1513.33	939.697	852.854	6105.21	2434.53	1938.4	1600.98	3576.8	5849.14
OS03G0106900	401132	402293	33.6905	83.7859	17.9868	43.8308	45.7429	55.2947	24.9428	38.1964	27.3649	40.3274	7.39455	18.5017	0	0.151981	1.4168	0	0.101744	0.0419772	17.2676	42.7015	11.4839	0.204007	0.0433837	1.13739	37.2941	17.9523	40.9764	6.42541	25.979	15.0227	0.26935	0.178348	0.123567	0.11999	0.143114	0.135123
OS03G0107300	430697	432874	1.46522	1.61425	0.485512	3.43335	0.339331	0.724965	0.808401	0.800424	0.593086	0.610168	0.117189	0.902108	0.135835	0.169564	0.0585454	0	0	0.0468339	0.11104	0.11384	0.0510462	0	0.0242016	0	0.894818	0.402736	1.14056	0	0.0753503	0.0983615	0	0.0331638	0.0459546	0	0.0798358	0
OS03G0108600	505922	509002	6.40695	8.41456	8.47968	14.9301	20.7541	18.6113	15.0878	25.1854	15.7035	7.36975	5.2366	5.84937	14.5254	8.1302	11.2284	13.5418	12.597	12.1539	8.50758	9.36923	10.5471	28.9148	23.4713	21.3269	29.0206	27.7642	22.6923	9.15213	7.94581	8.63501	12.864	9.67189	21.7161	12.176	18.4162	15.6243
OS03G0109000	524008	525278	0.163491	0.614956	0.178861	2.3331	2.80018	1.71875	0.947582	1.12102	1.0972	0.307855	0.0453304	0.102632	0	0.218634	0	0	0	0	0.5369	0	0.345545	2.69632	0	0.490861	0.865323	1.71363	0.643395	0.249371	0.388622	0.608764	0	0.192424	0	0.172613	0.0514695	0.971914
OS03G0109500	559280	559911	58.136	67.2304	61.2645	144.049	138.234	142.131	125.065	113.166	101.307	83.0649	65.1202	73.2818	183.406	83.7366	106.803	206.372	251.605	124.568	71.8226	62.2838	74.4473	111.214	94.8413	127.145	115.675	125.215	80.5084	63.9135	66.1428	65.1619	134.603	79.1362	326.171	137.516	130.6	107.16
OS03G0109600	560366	562685	208.049	106.072	218.813	267.016	195.572	198.642	213.875	225.859	209.317	139.516	114.48	147.496	426.846	176.168	189.722	331.098	417.335	324.516	160.156	169.119	167.209	247.214	168.039	249.542	185.378	205.299	150.36	150.299	153.654	176.448	217.082	208.694	407.655	202.031	263.874	194.656
OS03G0111300	652323	652798	4.43898	4.38827	1.61876	11.4714	12.2754	7.98238	3.5376	6.88461	6.54485	7.77819	3.17951	11.0303	587.881	2.72075	4.73966	525.564	259.179	389.81	13.1197	27.0257	13.4028	2.8636	2090.82	1.11062	5.32979	5.75715	12.5818	2.7083	4.94605	5.94	3.94519	3.62816	783.785	1298.5	237.103	73.0087
OS03G0113000	732488	734247	19.0337	23.2119	34.649	9.74186	6.88523	6.15669	10.7277	10.0665	6.15944	17.2049	9.39094	16.8324	11.3096	20.9047	29.2094	3.78833	7.72626	2.67644	12.9409	17.8724	11.177	19.9861	0.24864	13.4935	11.7468	9.20616	15.2881	16.7237	18.5791	17.3308	18.8331	14.8212	4.19011	14.6133	8.33883	62.1791
OS03G0113900	781076	781879	2.19005	3.73863	2.87512	5.89	6.79865	7.7553	7.86988	4.29049	9.28619	2.54306	3.27901	7.14902	8.73935	7.02891	11.3001	13.5574	8.96991	12.255	2.73298	2.72816	2.31438	8.40311	4.13829	7.23287	3.21985	2.78242	4.30931	3.07322	2.66797	2.75221	10.7443	7.0455	8.51271	17.5152	9.03194	6.57475
OS03G0119966	1089453	1093410	2.25396	1.12172	1.47951	2.54847	2.48517	3.01806	2.456	2.94381	2.09021	1.21668	0.949919	1.30174	0.55536	0.723405	0.842973	0.875485	0.665893	0.474537	0.858627	1.7302	1.68777	1.45657	0.877625	2.49035	1.98829	2.46272	4.68851	1.37518	1.55374	1.80443	0.769242	1.02577	0.808723	0.975687	0.6812	0.589568
OS03G0121200	1172250	1176178	7.18335	3.31534	5.86524	4.73123	2.08179	2.12301	4.2345	3.91292	3.39915	3.76098	2.6815	4.05844	4.72981	4.35792	4.36836	2.20108	2.4704	1.89286	5.28184	3.71619	3.90403	2.8659	4.27372	2.84055	1.91645	3.6394	2.83675	7.18332	4.59151	5.74907	3.17657	3.3406	2.51452	3.1354	1.91946	1.40608
OS03G0121300	1178482	1180131	1.1193	0.728678	0.344397	2.76455	4.43697	2.49661	1.82457	2.05575	1.15236	0.724505	0.640082	0.922221	0.562066	0.280654	0.0726759	0.0636853	0.42274	0.0581376	1.30948	0.777239	1.83763	0.988911	0	1.07118	0.925658	1.26651	2.59571	1.53653	1.24716	1.0745	0.298436	1.15271	0	0.110789	0.39642	0.187143
OS03G0121700	1194347	1195744	68.3649	63.4676	91.6003	113.57	129.385	125.635	100.757	141.458	91.4435	55.6242	32.1335	46.3684	84.9453	41.4065	31.3488	65.9095	69.4663	67.6087	75.5198	84.1784	72.0376	110.715	18.8451	107.872	145.526	139.29	111.528	51.7926	56.1608	57.1832	47.8024	47.0292	61.9678	27.5267	58.7733	50.1199
OS03G0121800	1196006	1196828	30.1032	19.9778	36.2657	35.0122	27.493	25.381	52.1351	37.7563	34.181	33.216	32.9888	27.8962	37.3035	71.1677	53.0326	45.5295	55.9048	48.5127	24.0868	27.4291	25.4642	28.5464	43.2981	32.1355	24.7284	20.7164	20.0802	43.0008	31.0928	31.4698	50.7911	56.3327	47.9266	47.485	48.0617	27.3405
OS03G0122300	1235460	1244932	29.3466	34.5001	16.976	84.0032	33.0027	33.846	98.7884	65.4924	75.3376	93.0398	69.5629	74.6469	16.2732	164.205	107.979	3.42004	37.2336	2.62439	128.575	57.7974	53.9537	71.3587	3.60085	86.0662	83.138	46.9513	27.7781	139.867	50.474	51.0127	85.8822	79.3974	6.61539	3.36283	12.6498	12.3319
OS03G0123100	1318268	1321639	147.512	64.2033	87.6184	91.0722	68.5188	67.8999	100.024	93.924	89.1745	94.4495	75.4232	98.9174	146.284	121.278	84.2451	113.57	138.192	127.916	80.2457	76.0989	69.0598	90.9521	82.6137	98.8804	72.3795	70.8784	61.7178	109.841	80.8263	99.8511	109.417	111.022	133.231	107.464	119.011	72.8454
OS03G0125100	1436356	1439055	57.174	113.278	44.9587	51.449	74.8499	71.4933	35.0455	41.8172	37.7242	134.216	118.577	93.5111	14.1594	35.9602	23.6745	3.50373	12.6489	5.26073	76.6331	65.1132	102.476	15.3913	4.21911	35.7608	66.4276	66.9285	68.9691	63.4935	73.6698	70.3227	20.4156	27.5963	13.7102	9.94482	13.8701	13.5473
OS03G0126000	1486030	1490594	8.17016	6.424	9.46931	11.7336	4.7357	5.13888	6.37045	6.45983	6.70574	6.07101	5.54644	5.45084	11.2153	5.40166	9.05872	9.17215	11.2544	8.06868	7.1107	8.25213	8.0643	5.14214	9.15721	6.43496	5.30033	6.17915	5.90114	8.5836	6.79288	6.75283	8.28375	7.02876	12.787	9.45766	12.6644	13.9828
OS03G0128700	1625098	1629527	15.2977	9.5209	13.4911	12.9887	7.58626	6.85782	9.15596	9.35782	6.78078	7.46598	7.704	8.54489	9.26424	11.5021	14.2059	11.3117	9.20237	14.443	11.2367	11.2888	10.9723	17.485	20.5401	12.879	6.71975	9.16244	6.86267	14.1525	8.44141	9.7067	9.72252	10.2641	11.3205	13.5473	9.29775	13.9752
OS03G0129100	1645164	1648764	10.8366	9.91479	8.38683	84.1054	44.1825	46.1849	70.6336	63.0582	51.6491	13.0429	24.0694	15.0027	1.81193	18.7705	16.7347	0.879867	6.19449	1.3387	10.8781	7.42506	13.2381	51.1906	0.377334	69.6434	36.1703	31.368	21.2653	17.5028	11.2521	11.8597	12.0259	14.2021	2.79432	2.94534	7.33017	5.64118
OS03G0130300	1714575	1715192	605.151	378.881	130.69	300.98	225.799	219.027	464.652	302.423	143.967	270.034	200.184	369.819	2374.61	733.869	871.105	4507.45	1793.17	5366.61	437.012	297.402	223.627	316.699	5994.04	247.525	121.354	219.548	299.089	269.571	140.52	169.013	623.062	354.133	2355.9	4205.47	1508.63	685.058
OS03G0130400	1716495	1719628	89.9407	60.4439	111.532	98.4762	66.1044	72.8771	101.248	97.0924	100.553	58.6647	46.5842	57.8867	93.9421	69.8408	60.1081	139.024	126.164	121.366	70.0649	95.9004	76.0095	122.835	90.8687	113.415	94.6348	108.231	80.694	58.0423	67.2781	78.006	90.8794	71.372	114.702	111.161	102.283	80.284
OS03G0130900	1765350	1770210	26.9075	18.7222	43.7275	18.3134	16.1835	16.7045	18.6984	19.4747	17.4364	18.5452	16.6904	21.5523	9.21946	26.064	25.6267	10.0272	10.908	7.90434	18.8314	23.2418	17.7864	23.5445	2.81969	14.9782	12.504	13.7697	12.2898	23.2211	21.1953	19.9853	20.0585	22.5332	7.98112	9.3778	14.4015	19.7258
OS03G0131200	1787679	1790806	194.758	278.998	228.764	80.0936	98.0559	102.97	202.953	231.49	156.272	602.078	626.587	391.314	153.121	549.141	458.135	61.588	190.093	135.019	296.013	187.599	215.813	123.93	14.7646	203.65	288.589	186.995	141.679	578.431	375.709	348.087	512.019	591.877	205.335	472.882	524.398	515.839
OS03G0132800	1852910	1857693	13.7515	10.1526	9.24975	18.9854	15.6991	15.2761	17.0266	14.2991	15.9037	11.8658	8.37144	11.1844	19.6448	11.7613	13.564	13.3993	15.4936	15.02	16.4361	12.5463	14.263	23.4981	28.5546	18.5112	20.5554	20.8213	18.5289	12.8893	11.5844	11.6264	16.0199	12.2722	22.2057	10.9848	13.8439	11.4808
OS03G0132900	1860429	1861772	28.8602	16.2317	49.7546	45.1184	29.6355	31.3091	181.415	64.7982	50.8443	77.191	234.844	143.767	20.018	351.468	162.712	9.49573	157.145	11.1838	52.9255	30.7328	43.6674	91.1335	1.48543	138.59	40.2854	30.8987	49.8145	80.9675	36.4204	37.7702	192.979	93.4428	10.7535	19.8572	84.0168	128.868
OS03G0133000	1862381	1864245	1.29301	1.52319	2.31129	2.85142	3.11426	3.98595	7.70829	4.61388	3.33857	3.99994	11.1777	7.26173	0.853358	9.2168	7.43598	0.294275	5.48808	0.268641	1.63782	1.53919	2.17511	4.05663	0	5.73994	1.79237	1.40806	0.7399	3.9726	3.04606	2.57922	7.38753	7.93526	0.790791	0.914162	4.5358	4.20018
OS03G0133400	1878911	1881709	14.8772	7.48523	12.4937	32.3	22.2666	24.8239	14.8253	11.7953	10.4866	8.52123	9.69308	11.3388	2.96489	13.285	9.36215	1.4852	6.10301	2.00146	13.0496	11.9271	10.1685	30.9852	1.16771	29.1444	11.102	20.8013	10.2529	16.4592	6.47486	6.23746	10.2326	11.3838	1.61545	2.52219	6.23664	9.69856
OS03G0135700	1983566	1985563	0.0411882	0.572034	0.168976	0.339102	0.0661357	0.170923	0.393895	0.242074	0.45232	1.55116	0.342602	0.659331	0.198557	0.743585	0.513474	0	0.207415	0	0.770988	0	0.447702	0.540654	0	0.0370987	0.181667	0.11774	0.208402	2.11089	0.183573	0.0862682	0.0439277	0.193909	0	0	0	0
OS03G0137400	2065049	2067737	8.2144	15.7172	8.84169	10.9261	14.1826	13.7635	11.8641	12.6535	9.03299	11.2474	8.72457	11.3737	11.6208	10.0548	8.21259	19.5394	11.2755	15.6719	10.6598	11.1293	10.5409	13.4002	52.2895	12.6695	17.4921	18.032	22.6621	8.02283	7.91269	8.9879	8.64301	9.64213	11.0021	24.7417	13.4098	15.5753
OS03G0142800	2367856	2374437	28.0693	20.1807	31.2969	21.2707	17.9947	17.4156	24.2774	23.4975	19.8354	18.9999	16.826	17.671	20.2287	25.6547	27.2243	17.6693	17.6223	14.5411	22.0026	25.5272	23.3587	38.5143	35.3283	25.6441	14.7261	16.7336	19.4567	23.2033	19.4063	21.1113	23.7845	22.2766	16.181	28.8932	17.208	45.7614
OS03G0145200	2506064	2507170	0.466282	0.0505926	0.286941	0.143958	0.187177	0.33862	0.152018	0.0570929	0.373377	0.329255	0.0969629	0.16465	4.82344	0	1.08992	4.08566	3.69824	4.55321	0.344533	0.0588701	0.10559	0.117704	1.85227	0.157495	0.308491	0.111076	0.0491514	0.320047	0	0.32554	0.99459	0.4116	3.08938	3.41532	2.69732	1.92303
OS03G0146100	2562812	2564646	28.5021	13.5003	18.0738	2.83906	2.93804	1.75226	5.44536	4.6187	1.99652	37.3038	26.108	29.2241	16.1149	16.7284	45.841	5.31757	10.0648	4.62041	52.6241	25.8737	19.5064	7.53236	2.1156	2.72569	3.66275	4.22467	7.89316	46.8231	28.6684	27.9079	35.2014	46.8818	12.3384	12.2041	18.9428	40.1004
OS03G0146400	2576609	2580404	11.9309	9.22735	12.8051	8.5192	6.17394	7.39142	10.9625	8.19739	9.67661	19.884	23.3757	17.7569	12.2891	27.9023	27.9322	8.26188	13.7817	11.56	15.8487	11.9649	15.2118	10.1914	7.60063	11.4084	7.05798	7.05817	6.53264	25.6929	18.9263	19.1662	27.2279	28.6836	18.6513	23.3276	26.6483	35.3959
OS03G0146800	2609009	2609572	136.326	52.3017	33.557	75.139	58.9857	59.3365	60.708	78.3896	54.0939	81.2244	19.9092	63.6947	3.4281	25.7805	22.7035	15.158	11.5292	13.4916	106.831	58.2311	105.858	42.4515	48.8029	31.6819	72.4301	91.9218	139.36	69.6194	75.88	84.2798	16.0932	21.557	6.19486	46.476	39.7071	5.28944
OS03G0148700	2707497	2710821	6.30549	3.2922	2.9953	14.5591	8.56412	9.16811	11.5821	9.38085	11.4107	5.40102	7.21665	6.60709	2.28549	7.41783	7.48644	2.07167	4.05866	2.00941	4.67077	3.35198	4.68089	8.71248	3.33907	17.508	6.81692	8.58324	4.75764	6.46484	4.52185	4.66706	5.81475	4.96619	2.62891	2.13985	4.4776	2.19835
OS03G0152300	2878831	2880830	83.6618	147.576	30.2099	63.6567	61.0819	57.2897	28.3784	46.1274	26.0212	67.786	13.4341	21.9963	0	0.37238	0.482143	0.0844996	0.0623228	0.128565	62.2744	100.127	53.6971	0.6873	0.0265745	2.64747	54.0132	75.178	94.3727	6.90899	24.3251	23.3293	0.0989937	0.254909	0.0756906	0.0734992	0.0876637	0.0275897
OS03G0154700	2986050	2989232	86.0107	28.9697	67.5408	73.256	58.2578	55.6504	69.6688	48.8301	65.4644	34.9011	45.3948	52.7008	194.566	35.5997	38.0701	155.664	231.45	183.23	36.2818	40.8062	38.0766	54.1878	54.1576	93.9471	34.1427	40.0547	25.1308	42.4062	50.1585	65.0395	93.8633	81.9125	151.537	102.161	163.152	109.482
OS03G0157300	3068969	3074025	8.22885	5.65791	5.73542	11.0242	11.0582	12.5821	16.0005	13.6942	10.5267	7.83082	8.07138	12.1366	31.6357	17.6897	22.2758	29.3204	26.2593	33.752	8.60097	6.01759	5.98436	26.3561	40.9628	21.1463	12.6446	12.2814	10.1727	9.20435	9.59605	11.2636	22.5223	22.5292	31.2905	29.4971	25.0422	18.4628
OS03G0159100	3165801	3168806	10.1411	4.69023	6.42538	12.1853	4.93536	4.58207	6.50181	5.98321	5.91237	13.345	10.8129	9.58608	18.8126	20.2245	8.94897	10.7292	12.422	14.1874	8.56367	6.209	7.48348	8.26296	3.02673	8.18202	4.24839	4.40249	3.66511	21.2493	10.8196	14.379	16.0355	16.6825	12.8993	12.5569	10.6502	9.25247
OS03G0160100	3201345	3208276	17.1585	10.8942	17.0794	15.2142	13.4911	13.1577	16.8223	15.6238	14.7147	13.8188	13.6827	14.7461	12.1421	20.0694	17.859	12.8923	13.4842	13.9651	14.2536	18.4697	13.3678	20.3674	17.9064	18.0524	13.0895	14.3693	12.6354	19.3302	15.1081	16.4	15.5676	19.6451	11.2855	13.4083	12.1578	13.4759
OS03G0161800	3338349	3341034	544.581	301.307	350.739	356.641	273.164	272.725	376.548	357.027	323.524	381.05	278.822	358.597	106.842	559.784	376.673	49.6508	157.178	44.4203	341.913	302.807	300.485	379.166	23.2175	299.347	264.041	271.977	224.51	436.633	306.08	355.819	392.72	397.572	98.6661	78.2328	110.287	198.482
OS03G0161900	3342277	3344547	41.0155	16.6906	48.7944	1.27667	2.05418	1.99485	2.74123	4.02524	1.93944	42.0472	51.1211	42.2476	14.3071	56.3787	65.1636	3.48213	13.3011	4.89708	48.9633	35.7103	25.7044	0.939456	1.22089	1.58294	1.3679	2.01937	1.69998	37.7965	56.9948	63.6584	49.6972	85.5366	15.2373	10.826	18.4287	17.492
OS03G0162000	3355041	3360448	1.45194	1.67128	5.03725	3.61213	3.73781	5.25246	3.75947	3.15366	2.7297	1.99108	4.05637	2.48176	2.02882	3.00746	1.57397	3.30448	3.03593	2.03294	1.24386	2.9649	2.60176	2.45406	1.89773	7.44868	3.50829	2.87227	3.96602	1.67542	3.75611	3.07413	1.76733	2.60049	2.7026	3.17421	3.04067	3.44789
OS03G0165400	3525115	3531350	9.42344	4.48431	2.45305	17.3282	17.2818	15.265	23.6006	12.1357	5.51576	2.97242	3.79983	7.16179	19.3895	10.7947	17.89	12.8028	22.9082	11.2701	11.0276	3.43034	6.06605	40.1373	4.49886	29.7504	4.36734	9.13877	17.749	7.37645	3.66697	4.52521	15.0243	9.48657	14.3936	7.08314	14.9311	5.26788
OS03G0168100	3678292	3679969	0.152549	0.165519	0.125168	0	0.244947	0.0633047	0.0663122	0	0.0349012	0.466784	0.793061	0.179556	1.77721	0	0.15848	1.63177	0.883432	1.80657	0.338153	0.0770398	0.20727	0.0385081	0.327562	0.103052	0	0.145358	0	0.76785	0.305954	0.213008	0.0813477	0.179546	2.86113	3.77485	1.08056	0.374083
OS03G0169100	3713990	3717346	311.894	195.829	191.726	236.035	240.38	235.918	291.785	355.47	281.55	253.832	289.17	233.824	40.4946	280.705	253.185	21.3896	101.012	32.5055	237.469	212.653	219.544	239.522	17.569	318.73	264.24	218.043	160.996	386.29	247.752	266.61	246.507	320.73	67.2844	72.3406	125.093	133.268
OS03G0170400	3767426	3771538	19.0025	9.86567	13.6218	10.1354	8.26373	7.52528	8.28249	8.80651	7.31599	11.3983	8.62544	10.4137	3.30388	13.0901	10.5605	0.93006	6.01936	0.997624	10.6187	13.3888	11.1049	11.2442	0.416808	12.4228	5.38479	6.54667	6.67693	11.734	10.4272	13.6235	11.3318	15.782	2.52013	1.94156	3.47359	6.33153
OS03G0171600	3834150	3836735	69.7693	58.7001	62.1766	79.6899	73.1469	66.9096	86.3821	78.9687	76.8687	79.2967	59.9521	70.8658	43.6603	97.5689	89.9272	33.7978	56.2017	29.369	76.1281	62.1692	76.084	87.5678	38.3041	83.9356	51.9471	71.5563	62.1227	105.14	67.5475	73.3602	81.5459	79.0963	39.4654	43.3382	37.5175	70.1793
OS03G0172000	3859447	3864548	12.6034	8.34171	16.115	13.1001	11.3413	11.0269	14.4727	11.6254	13.4723	9.31163	8.92549	9.37881	24.8093	12.3423	12.3114	24.971	25.5105	23.2468	8.96765	11.3685	11.4796	17.3921	13.2156	17.7375	11.6428	11.6423	9.32929	10.0605	11.0472	12.2211	16.1487	15.5137	29.4907	19.9876	20.8968	16.296
OS03G0175600	4024383	4028509	27.6093	21.4792	30.9368	34.8692	28.3484	29.1498	39.8829	36.5192	36.181	25.8617	25.6212	30.4634	25.9931	39.182	37.1216	23.0826	25.7733	23.179	19.4289	22.954	19.8623	38.4031	18.5919	38.2325	30.2781	28.0528	25.0249	28.834	23.8571	28.2908	34.1529	33.7664	22.9353	22.7547	22.3061	30.4395
OS03G0175800	4038341	4039509	14.1587	22.183	20.0625	17.5679	16.2044	15.5431	24.0513	23.4593	25.7308	15.1268	22.1343	19.6202	10.206	22.4591	32.4435	1.91971	9.10211	2.21147	19.9837	20.1833	18.3734	20.9376	0.388115	23.516	26.0869	31.2883	21.7628	25.318	23.72	20.5062	30.7898	26.2966	6.05948	2.66372	17.4027	14.1925
OS03G0179400	4173178	4179068	31.3138	29.6723	43.7922	16.1958	6.86113	5.43337	13.5419	15.226	15.199	24.7759	25.4566	27.2693	14.0436	32.2799	40.8064	5.28448	17.4091	3.4573	28.4672	27.589	24.5667	21.8495	2.3821	19.9554	13.5127	15.8868	11.1773	34.6784	29.6087	29.3146	40.1034	28.2014	7.28444	8.27375	13.0358	56.4498
OS03G0180000	4194372	4196475	8.14564	6.85263	7.25577	9.27857	10.1007	9.562	9.48273	10.3017	6.17801	7.2752	5.80096	7.0135	7.95668	10.6319	12.0849	8.8376	9.01869	7.85911	12.4772	9.10082	9.04607	13.971	14.0645	9.92488	7.18552	8.26671	10.3272	10.263	6.83817	7.22558	8.98494	9.68568	7.50682	9.41007	8.06198	10.6217
OS03G0180800	4232004	4233038	130.259	126.801	51.7875	91.2283	93.1963	95.8728	50.1891	81.8227	52.5712	94.5026	78.6322	64.4519	6.10539	23.2056	2.53326	4.23326	3.42685	3.91162	225.598	172.634	233.565	4.98161	1.07156	13.8421	171.733	216.52	214.672	250.979	132.691	123.962	2.23777	2.66977	3.83818	2.64936	2.51723	1.06192
OS03G0180900	4236724	4238058	28.765	10.6024	14.1004	23.2903	3.1839	3.55473	4.22929	4.60976	6.67783	26.0369	31.0078	45.9566	1.44446	19.8875	2.91142	0.336958	1.33138	0.48338	48.8119	10.9485	50.8177	5.28571	0.0908321	6.14385	4.75772	13.0495	6.19808	189.84	36.01	38.5778	1.91739	1.68033	0.991729	0.921146	1.29842	0.99017
OS03G0181100	4248884	4249820	64.041	34.614	47.7248	68.3249	20.354	19.6715	10.2743	63.2482	10.1505	50.5359	45.1414	55.3296	5.19844	40.7236	10.6312	4.26734	6.98187	6.58413	90.281	23.6062	86.1159	20.3991	9.1297	44.5404	7.16349	10.6317	10.634	331.29	103.813	99.2861	8.44954	5.5171	9.74462	15.4746	13.5932	5.23965
OS03G0181600	4272872	4277466	3.82167	2.29342	3.11635	2.19469	2.23487	1.86002	2.15348	2.6343	1.40327	2.99843	2.33508	2.1325	2.82413	2.95755	3.06346	1.80397	1.63939	2.03893	2.57977	3.33581	2.436	2.16762	2.1883	2.14608	1.49832	1.95563	1.33288	2.35325	3.61685	3.70575	2.41532	4.30363	3.65503	2.67125	2.04976	3.78648
OS03G0186900	4541351	4543092	2.25743	3.45104	1.05052	54.9795	44.3626	49.3561	115.441	21.1224	17.6063	8.18432	12.4154	30.0132	24.4179	44.9107	63.0752	11.4409	53.8194	12.0964	28.8125	1.70155	4.94413	119.174	1.99679	77.6294	8.88678	12.8098	23.185	20.8753	6.39712	6.35126	50.9904	23.8331	11.4846	2.37449	21.4157	12.9792
OS03G0188100	4606945	4616239	1.06544	3.04647	1.9541	2.78632	2.08815	1.74254	2.64263	1.87242	5.04724	8.82154	3.15394	4.19005	1.96384	4.58868	3.19037	1.74018	2.30393	1.56255	4.8161	2.88023	5.79049	0.75939	0.645961	0.98788	1.38214	2.44847	4.70379	9.52121	5.25137	4.02554	1.90498	1.29087	1.4821	2.30767	1.50938	7.62849
OS03G0188500	4634963	4635591	19.129	30.6976	29.3237	42.0225	34.461	34.3856	38.2907	35.0074	19.7261	48.7588	38.1874	64.669	169.287	24.8009	29.1788	181.533	76.2174	154.087	45.8732	22.9966	54.3479	28.2658	494.741	47.6548	16.7096	15.6488	27.2264	110.93	24.8699	32.1174	28.5618	24.3813	238.319	190.116	56.2258	39.4404
OS03G0191400	4763790	4766335	11.0775	4.17844	7.70912	11.7463	3.7716	4.33218	6.75658	5.85151	7.7491	6.33415	6.41618	8.08259	4.33363	12.3318	8.67629	7.55017	6.60058	6.94067	4.9139	5.50645	5.25342	7.02736	17.0364	9.35075	4.14406	6.1895	3.81487	8.70473	7.186	7.24798	10.7009	10.9218	4.20918	7.85316	5.36799	10.3951
OS03G0192300	4793070	4798661	3.73279	5.54232	6.36736	5.86334	8.2808	6.60377	7.81422	10.6806	9.48404	5.68785	4.2897	4.94863	3.74891	3.3005	5.86789	2.86163	3.36376	1.83681	6.87115	3.62142	7.11828	12.1008	2.53114	8.31695	7.1922	8.04968	7.57964	4.89949	7.53032	6.03517	5.81445	8.55555	6.48836	3.15026	2.96878	4.77389
OS03G0192500	4815464	4820358	45.0272	27.1039	44.3833	18.7819	16.5232	15.7255	16.2359	14.0798	17.0407	67.3065	56.4066	57.2412	18.4386	96.3553	82.2145	7.23661	38.8239	11.9003	51.1459	28.1563	29.5414	34.2225	1.44969	19.984	13.8803	14.5523	12.2132	79.8992	50.5468	56.5245	101.328	85.8056	22.3325	37.7456	47.3595	102.636
OS03G0192700	4825697	4829533	3.89652	4.74047	2.59294	2.07131	1.30552	0.763925	4.5079	2.64472	3.6782	7.51051	2.50102	3.81354	15.7027	6.55447	8.54225	9.8317	6.64366	6.88443	4.11086	2.35517	2.50121	4.95674	31.0693	2.45951	2.16519	2.45574	2.43208	4.09949	3.14511	2.84893	6.96977	4.91109	4.10315	7.72575	4.69425	15.7314
OS03G0195100	4936394	4941234	0.296264	0.542899	0.486174	2.35783	1.66498	1.93978	1.60265	1.19306	2.25938	1.02276	0.684532	1.54984	1.69269	0.594284	0.51297	5.3342	4.01161	4.34976	1.19994	0.46548	1.07343	1.32954	9.98058	3.23183	1.74229	0.721431	1.24918	1.08453	0.557513	0.597539	0.842585	0.387438	1.82535	4.32699	4.04164	2.20152
OS03G0195300	4946360	4950941	1.30914	0.505048	1.81016	1.21753	0.564448	0.503025	0.800924	0.92615	0.599029	0.661933	0.867119	0.753335	0.272698	0.948293	1.05781	0.154491	0.53717	0.0805906	0.501572	0.783572	0.768592	1.39531	0.104114	1.06998	0.705733	0.207905	0.613326	0.887477	1.16695	1.32021	0.982523	1.19842	0.237233	0.19197	0.503725	0.367509
OS03G0195450	4954143	4954913	7.46628	1.71023	2.97798	2.21974	3.16365	1.80737	6.22064	1.92996	2.27758	4.97926	4.05403	7.03048	2.41619	6.86436	7.75654	0.944027	6.16197	0.258538	2.14542	2.30425	2.53612	8.69066	0.0890669	8.49961	2.92722	1.38334	1.92385	4.5553	4.99149	6.73304	7.52049	10.2522	1.43754	0.246339	1.95875	2.03432
OS03G0196000	4998396	5001806	1.22839	1.48237	1.08165	1.72667	1.99648	1.54171	1.32843	1.84892	1.37093	1.04371	0.847324	0.761725	2.14242	0.901487	0.77814	2.31838	2.14244	2.58951	1.74151	1.69464	0.922714	1.3311	2.08441	0.971498	1.05717	1.34178	1.26328	0.466129	0.934731	1.15046	0.958607	0.916838	1.22158	1.9454	1.75438	1.09538
OS03G0200500	5274929	5277136	254.694	132.916	260.601	315.537	284.974	284.973	271.99	244.707	252.293	163.485	139.933	171.01	438.033	195.21	232.286	483.919	629.522	426.84	171.07	173.762	189.12	299.082	270.804	308.999	178.144	217.02	149.74	158.423	179.642	208.125	297.891	216.829	606.393	430.292	475.699	342.713
OS03G0200800	5287681	5290481	60.2719	31.3707	39.8311	37.2743	36.3937	34.2067	48.4293	42.4705	43.5482	36.3623	28.4671	40.4551	13.1823	51.2896	46.8588	4.61948	19.6476	4.31078	36.9941	41.2868	35.3409	44.2345	1.79178	34.1773	37.6999	34.5445	26.1979	36.4289	32.1146	39.2454	40.7091	41.8729	15.5401	8.17013	16.6138	27.1995
OS03G0203700	5433914	5440324	2.45295	2.2973	1.0593	3.22855	2.48759	2.29033	1.27673	1.80208	0.989488	2.08156	0.791979	0.866165	0	0.323713	0.3856	0.161603	0.130026	0.214583	2.40072	2.60796	2.13419	0.456253	2.92464	0.465137	2.6336	2.36808	3.0756	2.09719	1.32342	1.48722	0.395857	0.702769	0.157916	0.332245	0.0609653	0.158293
OS03G0208500	5655157	5659147	42.0825	27.3391	22.9153	54.4857	47.4974	44.3684	57.6377	57.0055	50.9831	25.1933	23.9847	30.9795	5.8976	39.1861	29.1052	3.99342	15.7282	2.50328	33.4498	28.5334	29.2975	69.5991	0.75354	57.0539	44.9905	43.5542	52.5288	35.9168	24.4777	29.0946	34.7449	28.6372	6.60572	6.94709	14.3622	31.0583
OS03G0210800	5779625	5784938	11.4404	8.00567	13.1706	11.0344	8.71224	11.026	10.9868	11.2448	10.7031	8.35089	8.89581	8.55527	16.0502	13.4424	12.986	21.2406	17.3723	21.1842	8.71904	9.65243	9.52733	12.5423	19.4501	14.1753	9.01867	8.93778	8.53883	10.6675	10.0054	9.87787	11.0502	12.1716	17.2981	20.0604	15.6605	12.3538
OS03G0213100	5896038	5899522	15.9894	5.61975	14.5682	12.3834	8.37428	9.06414	11.4278	9.60878	9.45587	8.12738	13.9255	13.7014	67.0448	8.06758	9.23967	53.2831	57.3019	61.5493	9.43869	6.80341	7.73034	10.3671	33.0556	18.9963	4.49968	3.98808	3.77765	9.00729	11.4838	15.9572	13.3215	17.1642	44.3687	46.0876	44.0682	33.4144
OS03G0214000	5973919	5979076	1.29726	1.3183	1.32403	4.32424	4.44544	4.72686	5.11648	3.96714	3.09827	2.20444	0.473733	1.72804	3.10145	4.03026	4.86486	7.05705	3.4735	3.94427	2.96134	2.26902	2.12085	7.412	13.7512	3.36289	3.54471	3.79879	5.17634	2.08488	0.846117	0.9057	3.03705	2.45784	3.22518	5.81263	3.25723	3.13179
OS03G0214100	5979594	5983020	1.24204	1.49101	0.585444	6.3095	8.16833	8.2029	7.65064	5.72078	8.10168	2.93592	2.15418	4.57866	12.2724	3.63116	6.23203	15.0601	14.7716	10.7394	2.47334	0.6406	1.4123	6.80429	14.3677	3.90364	2.6109	4.07929	1.42625	2.12827	2.73251	3.15495	8.76528	3.76349	17.3259	10.986	13.228	4.71297
OS03G0214200	5983462	5988740	28.5545	23.2187	38.0005	25.4199	32.0652	32.353	26.4906	28.3312	24.4793	33.3711	27.184	28.9347	17.4953	25.1285	26.411	11.9408	16.2533	10.4108	34.2661	36.321	33.9079	28.1625	13.3229	29.1043	26.3588	33.4927	25.9129	33.8877	35.8969	38.4051	22.4768	29.1412	15.9239	15.5795	14.1627	21.7827
OS03G0223400	6457915	6462146	187.632	142.848	112.58	121.473	122.686	125.819	235.367	231.28	221.38	124.831	100.946	131.833	77.8682	189.489	134.709	60.9596	116.593	34.9325	120.041	141.327	142.458	130.847	28.5481	165.242	109.7	143.717	120.15	122.342	142.936	133.969	105.135	139.973	43.0689	43.5231	40.5409	39.6508
OS03G0224300	6519054	6522132	42.8508	44.7119	80.1596	47.843	44.7504	46.8001	60.2095	46.3798	49.9041	47.5704	45.545	51.4958	24.2528	83.5316	60.1149	11.8557	33.6469	14.319	40.0337	60.7512	47.4489	60.2356	11.397	77.918	40.5437	46.7796	55.1941	42.5949	52.019	49.0542	51.4522	55.0693	19.6519	19.5082	26.7548	43.4184
OS03G0224700	6537573	6541381	8.34044	4.66688	7.211	8.31377	6.80678	7.26547	6.80164	6.51559	7.44349	6.42483	5.87685	5.71172	8.16877	8.36515	7.37573	6.87117	9.33731	7.50422	6.79085	7.17095	6.58704	8.21275	6.80841	9.09551	4.86437	4.7618	4.65019	7.19138	6.60506	6.11172	7.1676	8.6401	9.44306	7.91429	9.27676	9.6193
OS03G0225100	6545153	6546478	4.78044	3.88056	4.61244	27.4408	8.59989	7.31062	8.35062	15.4788	11.7877	5.75104	9.90408	9.71139	7.64617	14.2062	12.7836	7.09202	7.13281	7.54101	14.1726	8.22618	13.5919	18.0116	5.32252	22.2865	6.40356	8.73062	6.64419	32.65	18.2285	21.1686	13.9262	17.244	9.13198	9.04284	10.9528	13.0252
OS03G0225700	6589784	6594037	0.988189	1.85097	1.38692	7.98587	3.69541	3.66912	8.97555	3.77	6.42556	1.73835	3.63398	4.89742	2.25653	6.78133	6.4298	0.85226	2.82863	1.55604	2.92067	1.62849	1.29555	7.71982	0.73708	10.2593	3.25745	5.55053	3.74999	2.7131	2.3644	1.96082	6.51764	7.00903	1.78129	1.75031	5.37871	5.49579
OS03G0226200	6624980	6626080	0.226324	0.130969	0	2.48442	1.33249	0.563518	0.787053	0.221694	0.897517	0.781311	0.251007	0.710378	30.9735	1.2863	1.25399	24.4496	11.777	27.3354	0.891888	0.152396	0.82002	0.304699	35.055	0.271803	0.199647	1.22205	0.190856	2.48551	0.739718	0.948063	5.8735	0.887921	41.7098	40.8009	14.8913	7.06356
OS03G0226400	6636675	6641550	9.51866	4.0639	11.4226	2.50162	2.06609	2.31599	3.26165	3.52305	1.92947	3.5322	7.35021	6.21868	3.08902	3.70057	5.34699	2.25809	3.18518	2.70556	4.85686	6.88963	6.15058	2.22279	1.11849	3.54672	2.05131	2.80667	2.37934	6.27096	5.74865	7.7712	5.78684	9.15961	2.6042	1.93957	4.24603	3.31775
OS03G0227700	6737549	6744486	1.45973	2.03259	0.948193	1.75261	1.85557	2.09491	1.45415	2.05543	1.50285	1.00212	0.556507	1.17407	0.146603	0.701525	0.28434	0.0553699	0	0.0758199	1.46807	1.16721	1.10186	0.767669	0	0.931313	1.39498	1.36194	1.56436	1.16892	0.487942	0.403405	0.194602	0.178964	0.0743964	0.168566	0.258494	0.189825
OS03G0230300	6895178	6898355	26.9809	38.2345	20.7977	31.2563	33.1028	35.4829	34.7201	35.588	42.6301	60.086	62.0334	43.9699	30.9555	49.9975	17.3211	30.5618	22.2383	26.6825	54.439	40.1093	60.0526	17.5176	46.735	26.8895	42.1853	51.0961	69.7306	62.3233	69.8915	58.6347	25.2911	30.8276	50.342	33.4074	22.9817	17.5296
OS03G0230500	6902118	6907409	33.7505	19.37	30.0609	21.3884	19.7281	21.285	21.7172	21.75	20.1847	25.7834	27.6118	24.602	6.60083	46.5444	37.1771	3.06577	18.5241	3.59834	20.1619	23.8848	23.2972	18.534	1.23964	15.4997	12.8622	15.9387	14.9173	28.9571	24.5097	25.2944	39.5474	33.7126	6.63907	11.3406	18.2096	28.3798
OS03G0233900	7092864	7093988	1.61608	0.127526	0.180819	3.20534	1.35644	0.792576	0.702503	0.143911	2.42011	3.45807	1.16095	1.03756	1.18041	4.86262	2.36574	0	0.36992	0	2.60534	0.370977	0.798468	0.593382	0.0630937	0.793978	0.647999	3.14981	0.433627	3.63027	1.83343	1.33343	1.01847	2.59375	0.059902	0.116335	0.346888	0.131008
OS03G0234500	7107129	7108588	0.321733	0.558539	1.77246	2.98938	2.95203	2.44137	3.07682	3.9619	5.84659	0.432733	0.382309	1.38493	0.0738564	0.875862	0.620733	0.0836835	0.138872	0.305575	0.996186	0.278538	0	3.57348	0.0789535	0.993561	1.29742	1.66422	1.93796	0.0841262	0.245818	0.128355	0	0	0.112439	0.181973	0.0434085	0.122954
OS03G0234900	7124925	7127129	3.71105	6.69683	3.84625	9.84933	5.91962	6.52478	15.1554	6.83979	4.42394	3.21814	4.4678	9.37983	3.06013	6.12179	6.29027	0.755693	2.70484	0.608704	9.95806	3.0085	4.82109	11.5866	0.587159	7.65277	5.68579	8.51461	15.1533	7.32878	4.39612	3.20456	8.95731	6.78159	3.10583	1.85595	3.73548	6.05235
OS03G0235000	7128273	7129609	0.746892	12.426	1.17459	114.63	69.3084	66.4315	22.6187	12.9251	43.1185	9.84484	3.36517	7.50183	0.150023	2.74672	0.90525	0.33997	1.06567	0.103452	22.0749	3.4576	29.6549	118.968	0.213836	98.7798	7.41214	20.8168	26.9784	5.69614	1.10961	0.738723	0.597427	2.4907	0.710566	0.0492853	1.0581	0.111002
OS03G0235900	7163390	7168860	13.1959	9.33775	16.0292	9.73054	8.49849	8.45215	17.3333	11.4929	12.26	8.48076	9.78326	11.1831	11.1324	18.9894	20.8615	23.0859	11.5857	23.6258	7.91336	11.7927	10.3679	20.1602	20.6969	17.6477	8.75572	8.71973	9.02336	14.0193	13.7572	12.2772	18.7546	14.8897	10.8777	24.7599	15.3889	19.2109
OS03G0236200	7181080	7184036	1.65866	0.707243	2.91289	7.81011	3.01373	3.13966	2.37807	2.50835	4.34071	2.49314	0.605117	2.00026	0.678018	3.85248	0.846456	0.291399	0.791302	0.604579	5.27498	3.96782	1.92415	4.6424	0.624837	5.68758	2.61828	5.6287	1.96313	6.6311	1.99727	1.90971	1.48967	2.22619	0.688145	0.64518	0.30231	1.01198
OS03G0237100	7229093	7231670	2.14843	1.86487	1.05018	3.27416	2.12855	1.93486	3.73564	1.92537	2.76095	1.33416	2.16728	1.50651	7.01483	2.84249	2.042	4.8688	7.55028	5.09048	1.03579	0.877228	0.745299	2.95397	1.06006	5.55831	1.8952	1.21958	0.770957	1.12951	0.977911	1.1489	2.87634	2.20583	4.13758	2.96809	3.32423	2.48644
OS03G0238600	7322529	7325182	51.0102	38.3012	49.8461	48.0801	68.5253	64.0447	74.5334	50.8714	87.5237	47.2358	36.0743	51.6304	37.0714	49.7718	50.2019	38.9465	34.673	47.3469	65.2279	57.7132	58.831	63.2913	75.5096	41.4833	62.8116	42.0849	57.7093	54.4446	46.7795	48.1294	41.5075	29.9941	32.7979	45.7114	43.2597	47.6579
OS03G0241600	7483344	7487296	23.0347	26.6503	31.1762	44.4727	28.1779	25.1714	50.5666	46.2261	40.0494	35.8911	33.8349	37.2461	16.2784	46.8624	45.367	6.32784	16.3558	6.11337	30.9234	21.8806	25.7212	77.7703	1.76696	54.5783	38.412	42.8582	46.972	39.0522	32.7579	31.2499	36.0689	38.2271	7.59992	16.1913	25.2288	79.8266
OS03G0243100	7565328	7567774	67.3434	60.5717	91.6006	118.535	114.379	127.058	89.8908	85.073	76.3988	135.882	55.9677	83.6938	29.759	74.3554	59.1054	11.4157	28.241	6.51331	89.9676	54.4739	75.7767	101.353	9.62362	81.2595	56.5891	69.9773	52.7756	108.651	74.208	70.687	58.5106	58.5576	19.0784	22.6174	25.2216	78.7393
OS03G0243600	7591870	7597405	17.4774	12.1643	14.9524	20.136	15.3793	15.8544	21.3096	21.9218	18.0425	15.0253	12.4102	15.2782	7.34224	21.7779	16.8837	9.33786	9.55256	9.38794	15.7225	15.3924	13.4179	27.2243	6.9794	21.1655	19.1542	20.6646	18.6928	19.701	14.3442	15.4758	16.2247	16.2118	5.73558	10.8859	8.32874	17.0341
OS03G0245800	7697015	7698027	7.87984	5.18017	1.94915	2.09888	1.76765	2.40439	0.805959	0.851321	0.159071	8.56448	1.10847	2.83702	108.001	4.18404	2.28732	12.3954	5.71875	16.7086	3.25367	1.69712	4.77589	0.585035	660.38	1.87874	0.408886	0.276044	1.36809	8.59009	10.2261	9.62747	5.00529	11.1838	532.243	30.7852	9.13846	3.40995
OS03G0250000	7914611	7918255	58.4838	39.7894	46.7405	140.16	83.9027	85.8017	86.7373	92.8804	95.4471	62.7775	95.6819	50.214	6.24698	52.9069	46.452	3.50334	15.3188	6.4616	70.7713	61.3182	72.7279	140.468	7.06036	146.902	63.3449	67.9251	60.2688	121.493	68.0463	73.5473	40.2888	40.6409	8.36832	13.2463	26.7274	24.7915
OS03G0251350	7976995	7979371	61.1528	73.5944	96.633	62.1794	89.5971	84.297	51.195	60.8466	44.8417	45.997	118.863	50.272	8.95098	29.2159	61.3759	3.20504	39.8297	6.13225	84.3842	116.762	98.9028	107.328	1.36696	179.882	55.1361	38.0503	30.6652	116.963	107.689	94.8844	62.5456	87.6984	18.1693	22.7225	93.3291	73.1522
OS03G0254800	8177756	8181722	27.1145	14.4836	22.728	45.4902	22.2976	22.5343	38.4931	33.6568	41.2223	30.0071	26.7845	32.5265	31.0462	61.3627	63.1039	23.4181	29.1143	19.0974	20.4403	21.8427	23.8644	57.5275	20.5545	50.9871	26.8559	27.5797	17.3728	40.4534	25.7351	28.536	48.5868	41.6463	24.4978	33.0895	29.6171	113.224
OS03G0257900	8337473	8342481	20.2511	7.64772	13.2354	13.6052	11.8596	11.4961	13.7953	11.7647	12.8366	10.4412	9.80792	14.6527	29.689	18.7284	19.9	21.3887	24.2368	19.2341	11.4439	10.847	8.4174	18.899	11.4829	16.7007	11.9481	9.73181	9.16719	11.7939	12.0734	11.7515	21.4111	17.1282	29.1674	12.9119	15.5245	12.3124
OS03G0259400	8406809	8408296	0.733011	1.09074	0.4296	0.474168	0.294248	0.26073	0.455194	0.256434	0.0958304	0.492953	0.174205	0.591623	0.210336	0.052513	0.652721	0.190658	0.580058	0.435125	0.20633	0.423066	0.284556	0	0	0.0471594	0.415679	0.748348	0.706447	0.335417	0.233355	0.0731087	0.0558404	0.0616238	0.0426955	0.207297	0.445044	0.513571
OS03G0263400	8656444	8660017	5.71378	3.63709	6.66766	8.15385	7.18676	6.8235	6.0162	7.02721	6.30379	6.1566	4.96394	6.81502	24.4586	7.2589	8.93685	30.2559	28.7094	26.4332	5.66044	4.55277	5.66438	8.94249	29.1729	9.92125	5.88036	7.35	6.50481	5.66487	5.82885	6.09453	11.3074	6.46343	36.524	29.7105	29.77	15.6248
OS03G0266300	8805567	8806556	255.931	239.245	245.706	37.9336	42.7728	48.0254	26.871	34.4581	18.3126	450	198.994	213.089	97.4892	316.962	163.13	12.7053	24.454	13.0285	402.383	223.869	225.531	20.0764	39.3552	20.5493	24.5103	34.4304	34.8242	528.397	552.892	570.703	212.531	584.819	169.984	31.1859	40.3256	77.5687
OS03G0266900	8833718	8834470	78.4915	51.285	105.206	4.62043	2.44057	2.97583	6.09888	9.46756	4.63658	142.59	26.7769	48.4416	155.688	56.3655	44.5369	9.50847	9.10641	9.26318	100.136	71.4063	40.1735	3.14816	113.477	3.36993	4.81309	5.19902	6.31018	87.9549	124.716	137.516	41.7314	110.914	465.142	14.0107	6.84627	23.5623
OS03G0267000	8834869	8835576	82.9	49.9393	30.2009	5.18711	3.66058	4.19702	4.03606	3.65419	1.82078	126.286	17.1011	32.0051	34.5687	44.5661	15.6744	0.754688	1.58637	1.2401	41.3262	13.8995	19.5988	1.84154	20.0793	3.58412	1.97448	3.63365	3.1459	59.3288	80.9159	80.0448	13.4389	65.1774	195.03	1.18159	1.01783	3.99185
OS03G0267300	8841311	8843028	130.065	141.906	121.01	223.469	293.917	300.279	305.952	417.684	287.729	223.328	261.759	164.01	43.1869	200.652	224.038	19.1381	84.325	40.631	135.162	119.26	131.536	349.613	5.87964	442.481	469.514	306.805	290.722	251.076	180.243	163.74	222.308	224.69	61.5695	133.494	214.577	216.827
OS03G0268400	8909302	8912790	1.14794	0.932149	2.46108	1.79874	1.04054	1.10641	1.70627	1.77737	1.28776	1.35971	0.831648	1.18555	5.14714	0.705663	1.42339	4.34872	4.28897	4.70849	0.985016	1.8327	1.14044	2.54256	8.96917	2.63495	1.46996	1.19969	1.5926	0.98279	1.32033	1.08584	3.67289	1.04601	7.45857	5.74719	4.40664	3.79736
OS03G0268600	8921424	8923437	6.69773	3.67184	3.06593	2.00253	1.75468	1.69691	1.80817	2.79693	1.83882	7.03611	5.42454	3.45214	0.934649	4.98514	3.84527	0.417186	1.24262	0.732394	5.03573	4.55743	5.3005	3.16787	0.272496	5.17544	1.49262	2.45204	2.02144	8.03299	5.56176	6.57115	4.13554	3.56811	0.661152	0.781578	1.13196	0.943019
OS03G0272300	9132796	9136698	19.0112	11.6235	13.5561	12.9811	12.9312	10.1433	14.0686	14.447	12.0474	14.1701	10.7619	14.03	8.66773	14.5655	12.6574	5.18523	9.34565	5.89342	15.831	11.5059	13.0178	12.1118	1.9115	13.4543	9.11722	9.56071	9.86092	13.0834	14.4581	13.2466	13.155	16.7817	6.24417	4.21151	7.01815	8.34172
OS03G0273200	9167619	9170326	32.05	30.8438	29.7044	36.0924	16.2442	16.654	110.68	27.5451	19.4601	30.2802	27.2386	73.5324	72.2586	181.828	163.642	46.5056	78.7053	27.8397	36.2156	19.6763	10.1735	293.506	3.90177	91.6741	34.5905	5.86884	16.9215	65.8807	24.1469	23.3879	100.316	70.0315	17.7947	65.83	93.5723	433.338
OS03G0274800	9270240	9273393	6.49714	4.24556	5.1812	5.49934	4.39568	3.84735	7.80641	7.0793	5.91243	4.98302	4.43274	6.42724	1.61297	6.95569	5.95341	1.06332	3.74972	1.30437	3.70391	4.46091	4.56264	3.16959	0.627013	4.9315	3.89602	4.59099	4.40165	4.17557	2.7005	4.07735	4.90499	5.79965	1.25012	1.15612	1.93049	2.99444
OS03G0276500	9370160	9373067	198.478	108.751	269.245	30.7406	10.111	11.5777	44.612	45.1307	34.6235	217.75	234.691	213.458	570.853	327.287	288.487	124.857	222.246	101.975	329.399	266.151	187.765	8.34593	108.438	17.1913	15.4336	30.1124	25.7042	240.654	309.284	302.461	303.224	427.309	751.095	177.687	165.806	282.776
OS03G0277300	9411494	9416082	4.20418	4.59238	2.13175	3.05294	6.54205	6.62575	4.08629	2.01282	5.8144	5.29251	6.2082	4.58152	8.04616	3.05588	1.07964	5.50446	2.68804	2.08065	5.56135	2.45717	5.77644	0.238487	64.1255	0.340383	2.16685	3.30833	4.60099	3.97726	5.05287	5.0624	1.0076	1.89032	11.5176	3.17944	1.40534	2.02189
OS03G0280000	9557535	9566491	8.18464	5.72774	10.1731	10.4174	7.93727	6.93703	9.17887	8.65223	7.86095	6.59414	7.70349	7.27088	10.715	10.264	10.5474	16.135	12.6621	15.6627	7.56161	8.99171	8.55667	13.2321	13.7216	12.4292	7.21993	7.31347	7.46825	10.4886	7.81162	9.07646	11.2601	10.5324	14.2263	18.1412	16.9578	15.8148
OS03G0281600	9635957	9642093	54.3914	34.5272	59.1824	70.9063	55.7796	58.7148	63.989	52.384	48.401	35.7858	42.1545	41.9777	39.2504	53.2227	53.2613	38.9206	49.0829	36.7545	49.6962	50.1458	50.389	82.3806	33.9875	86.1191	35.9983	45.2859	50.3154	48.3215	47.1442	48.8767	47.042	55.8329	45.4109	39.4066	52.6221	50.7086
OS03G0283200	9717253	9719884	0.449326	0.243764	0.967772	0	0.541111	1.02554	0.0976598	0.550168	0.257	0.740325	0.654059	0.951975	0.857406	5.68955	5.83493	0.562442	1.24449	0.046677	0.387338	0.170188	0.152626	0	0	0.151768	0.247728	0.107036	0	0.308409	0.450587	0.392128	2.03665	0.59495	0.229003	2.35716	0.742639	9.91659
OS03G0285700	9843336	9846670	627.793	540.9	623.723	579.729	480	467.608	568.386	565.656	457.286	564.754	433.2	565.911	345.703	662.79	579.178	166.321	365.642	141.105	649.861	566.799	572.721	672.451	57.929	674.296	582.024	691.55	601.464	555.017	573.843	593.542	620.195	646.058	312.952	203.749	260.89	579.03
OS03G0285800	9847723	9850384	6.67888	5.72712	12.189	32.6257	8.83938	10.7169	14.1469	11.6968	17.1511	8.61294	8.11436	11.1297	5.52879	7.95721	5.08826	4.20086	3.87293	3.734	8.01561	7.72712	9.05632	17.6975	4.55445	22.0578	10.1765	11.6096	9.62601	14.2621	7.64928	7.91288	6.30287	8.4802	2.57463	2.50009	3.40242	6.17222
OS03G0286900	9899776	9900385	12.6806	13.3132	3.07182	7.55653	3.19962	4.30999	3.6748	3.43062	1.21573	38.6593	7.33317	11.7131	148.943	13.9295	12.2954	266.39	69.087	294.772	16.3002	4.87919	17.0652	4.14604	473.622	1.19655	3.30253	9.32109	5.29581	28.8467	11.5186	13.7435	12.88	8.81271	69.626	152.338	39.8066	43.83
OS03G0289300	10024083	10027655	1.065	1.87455	0.485466	0.730676	1.59131	1.57139	0.977337	1.15912	0.270731	1.08626	0.221465	0.250709	0.0475376	0.0296709	0.1844	0	0.11918	0.0491708	0.612049	0.776883	0.750307	0.029871	0	0.0799381	1.17434	0.732909	0.548841	0.189517	0.527401	0.495694	0.157755	0.313368	0	0	0.0558797	0
OS03G0289800	10039387	10044161	0.902973	2.50068	1.69348	11.5052	2.52006	2.03417	4.97189	5.18064	5.11552	7.04413	4.9715	4.61574	0.760045	5.34764	2.01017	0.156577	0.129919	0.142938	9.06546	2.04122	4.20643	5.07977	0.0369317	5.80942	4.4758	7.17007	3.08213	20.4233	5.09767	4.41295	1.23818	2.32798	0.105191	0.170242	0.974641	1.5337
OS03G0290300	10080334	10082679	251.106	180.532	232.21	28.0548	13.6318	12.1904	19.3587	20.4303	12.3663	239.903	123.445	144.005	20.2507	127.103	108.4	10.1622	43.61	15.5268	247.04	123.252	149.436	22.6615	1.46341	17.1986	13.2677	17.1307	8.96764	272.014	150.199	153.409	103.576	132.836	27.548	49.3139	41.3387	78.1658
OS03G0292800	10187429	10190243	71.8185	42.8155	61.4028	74.9885	57.2769	53.369	74.5854	69.3643	62.8669	57.2532	45.9154	62.4935	235.319	81.1082	117.662	268.027	269.66	242.216	68.5129	60.2978	57.575	91.8619	149.508	75.7948	57.004	65.7604	54.7619	59.5752	55.2431	56.3855	124.686	76.2437	214.795	170.147	176.045	118.644
OS03G0293000	10206161	10208503	23.7422	9.33697	18.765	6.70179	5.57577	6.4611	8.50923	6.92948	6.1192	15.9667	14.4824	16.1209	14.7934	19.3416	17.5509	11.9979	11.1915	9.85213	25.5864	16.3132	13.1961	6.49067	5.02176	5.2953	3.76132	3.60121	5.88388	21.0779	18.6008	20.5451	13.4013	26.9173	14.4876	9.61749	10.6777	10.4272
OS03G0294700	10287901	10291530	33.6839	31.2197	18.6264	24.4325	47.0606	51.8286	27.366	25.2927	31.8007	28.8718	11.9204	21.9016	1.28389	7.73362	5.19105	0.785085	2.47795	0.463744	28.2124	28.0015	35.6345	5.99299	0.653567	7.33357	35.1731	24.4346	22.566	7.2192	17.6127	18.8064	4.89631	4.56754	1.77878	1.22517	1.62896	3.6867
OS03G0297100	10393657	10395829	145.608	83.9434	128.605	196.543	166.073	170.521	233.509	208.88	210.733	95.9176	79.6817	120.672	532.316	136.889	191.013	451.486	582.066	501.574	131.527	133.247	131.672	321.745	203.058	258.412	211.983	198.728	164.438	124.406	122.094	133.803	259.924	170.804	526.479	303.707	373.955	249.756
OS03G0297600	10418661	10419833	51.9883	80.7851	65.8532	229.622	213.876	210.259	95.5293	117.828	145.936	74.9049	151.207	114.728	29.4683	71.9654	60.2473	21.9103	121.25	30.1065	50.9719	28.9588	45.9128	151.874	22.6918	265.59	141.731	136.074	136.165	33.7033	75.3329	65.501	78.9801	60.482	58.3072	53.0928	105.195	76.2531
OS03G0299900	10542880	10546261	65.6852	42.1707	74.4998	78.2936	70.6562	70.345	68.9781	80.6439	63.9268	38.0453	36.7795	40.3378	109.427	48.595	49.619	111.018	119.582	125.326	42.9476	58.7517	49.3884	62.8106	60.139	71.4929	64.2267	58.8042	49.7169	47.2556	40.7017	49.1362	56.2603	42.8854	119.146	94.4596	114.462	71.7446
OS03G0300000	10547471	10548714	4.08593	1.9611	5.4035	1.78091	2.74008	2.07459	1.75524	2.44849	1.9356	2.21764	1.95923	2.08215	2.08558	0.964244	1.89767	0.918977	1.35558	0.559283	3.36242	3.30154	2.30772	1.74734	0.743172	2.25145	1.65375	1.64894	2.47275	3.4314	2.74231	3.72522	1.02534	2.03676	1.25436	0.875469	0.907988	0.771561
OS03G0300400	10562231	10563277	188.9	131.221	338.039	182.348	71.6207	70.16	254.324	162.078	151.362	184.137	115.026	245.654	227.793	727.702	867.594	94.2202	151.515	27.857	150.579	208.465	60.3016	1176.58	27.7581	230.468	213.05	204.301	88.9116	347.709	157.371	157.849	517.084	376.208	67.4637	162.957	150.911	1787.04
OS03G0301500	10613655	10615583	0.838475	1.25345	0.611533	1.49568	2.0195	2.31966	1.49842	0.958209	4.56134	1.27186	2.55728	1.49134	2.88184	0.513919	0.193572	13.2732	6.28664	19.6658	1.46855	0.846888	0.675106	0.18814	24.9259	0.797181	1.93129	1.77545	1.76769	0.213153	0.788925	1.13826	0.447122	0.109651	2.54503	14.7543	8.88683	2.57534
OS03G0302000	10647683	10648574	16.7131	37.2962	19.0581	28.1698	21.1836	19.1684	22.7106	24.4923	21.0155	37.9758	61.026	63.0123	38.8043	33.4592	33.9738	36.6596	24.9177	30.896	24.3094	23.6597	26.9399	24.8484	31.5357	37.1601	35.3487	42.1957	32.4051	27.6401	33.0801	36.2457	34.8775	37.483	33.6963	36.7327	31.9422	69.8226
OS03G0302200	10651199	10655589	9.85714	5.08867	9.29394	16.0884	7.27513	7.2768	11.4112	8.96097	10.0336	7.32675	6.04147	7.39287	9.64266	11.6381	11.9291	9.03652	10.7985	11.7704	8.45043	7.0391	9.33592	12.2928	19.2943	13.2398	7.39863	6.9867	6.27078	13.8639	7.78453	7.7874	8.74219	10.1972	12.9173	13.2417	11.4655	9.62247
OS03G0307200	10926469	10927729	0.698175	0.0808037	0.076381	4.10028	0.336317	0.0772608	0.404657	0.182371	0.255573	0.350579	0.542024	0.964221	144.875	0.280097	11.1699	132.118	73.8797	139.834	0.0917115	0.141036	0.0843214	0.469976	66.7227	1.5931	0.32847	0.133053	0.274757	0.638952	0.456384	0.194976	28.3945	2.08172	161.158	110.09	75.5221	38.3089
OS03G0307300	10929507	10930895	0.126767	0	0	4.73131	0	0	0.0367367	0.0413913	0.0386702	0.119352	0.0351482	0.198947	4.37962	0	0.526782	2.57735	1.74488	3.7224	0	0.0426797	0.0382755	0.0853334	3.77454	0.0761205	0	0	0	0	0	0.0295014	0.450663	0.348137	6.03009	2.60988	2.51423	1.05504
OS03G0308000	10962902	10965786	50.2717	29.1284	38.4631	36.613	34.9446	34.8408	44.3033	39.6892	39.2427	40.5348	32.5234	34.6736	41.2885	45.4647	53.4759	44.9047	38.8174	44.0997	36.6163	33.8507	39.7373	47.8971	38.9714	46.3252	38.2439	40.0821	32.7192	36.7272	32.7085	34.0478	45.5043	43.4912	36.9299	40.0116	33.2758	45.0195
OS03G0309200	11020152	11028185	25.4549	21.8312	31.4328	48.0298	42.0533	43.7049	39.2127	43.8334	35.9865	18.4041	20.4562	18.8363	8.33146	20.7497	18.095	4.82388	9.62663	3.64514	22.68	29.5771	29.74	50.56	3.76728	59.9677	44.2381	44.2581	36.5817	27.0777	26.0122	26.8521	21.6318	24.469	7.85635	8.33155	15.66	24.7332
OS03G0309400	11033522	11035542	178.413	338.615	102.429	155.345	370.894	381.449	204.75	191.882	357.749	270.057	105.949	198.755	0.263081	4.14615	6.25058	0.149043	0.494671	0.544239	240.369	265.157	268.048	2.06639	0.140619	7.22572	324.082	202.958	252.862	38.2819	204.493	200.372	1.52782	2.21596	0.667527	0.29169	0.231936	0.218986
OS03G0315400	11326096	11328222	7.72562	10.4005	42.2595	12.1615	8.35613	8.28209	3.85581	8.02303	2.58582	7.17269	3.06432	7.20733	0.862108	1.43491	0.743145	0.683773	0.54034	0.20807	12.9673	19.7607	17.1384	3.14197	0.460803	11.662	5.93158	15.6431	15.5936	10.4418	11.5094	9.71372	2.28874	1.97853	1.34164	2.43567	3.20908	11.8964
OS03G0316200	11367200	11368889	39.2684	21.1491	53.9289	5.8593	6.8229	7.26178	5.75058	5.00292	4.48246	29.8373	12.0137	19.8285	6.86169	18.8946	13.7433	1.372	3.58389	1.00895	30.3143	39.8315	30.0331	18.7684	0.0359571	5.99547	6.31494	5.82402	5.71916	33.6386	27.7264	26.2174	16.7878	29.1201	3.51623	8.3869	6.64243	49.7991
OS03G0318600	11476096	11481187	25.9946	16.9157	25.7778	34.6587	19.4186	19.0924	32.542	29.2613	35.5781	22.0607	23.2897	24.1988	22.9714	35.5312	33.3553	21.8096	25.7834	24.3068	18.584	22.1063	20.6586	31.623	23.089	37.8881	21.974	28.6209	19.0111	28.6919	22.4681	24.2285	31.8593	30.0921	15.7574	19.2045	21.4778	30.6524
OS03G0319000	11497788	11498619	2.69308	1.16882	1.4298	14.151	3.43397	3.54993	11.6378	6.59496	11.308	2.83385	9.22391	12.0082	1.40008	11.9959	10.7797	0.576863	8.85501	0.724092	1.24856	0.960035	1.86543	9.59741	0.204097	15.4102	3.63334	3.47182	1.73668	6.01661	5.29537	5.91712	11.2354	8.11064	1.61477	0.94081	3.14193	4.59102
OS03G0319300	11522676	11524356	482.443	466.723	339.201	475.441	552.448	558.51	359.409	400.624	378.389	531.366	321.609	386.547	280.616	344.072	297.137	272.936	326.755	265.496	571.106	487.841	596.493	278.144	318.465	403.171	441.762	430.391	389.333	498.517	385.347	394.462	372.419	291.907	208.882	210.043	230.98	224.972
OS03G0320600	11568470	11569520	8.82353	7.22271	5.81931	27.0346	13.585	14.6927	39.2779	34.5721	24.7356	21.5046	21.3678	22.9273	12.3838	69.5091	50.5321	4.16881	24.5789	2.27412	11.6088	5.1329	6.82895	30.1113	0.719484	35.6127	18.8676	11.0682	8.00592	26.2695	15.3321	16.8432	62.8353	46.8641	11.5214	4.02409	14.2406	19.8196
OS03G0322900	11699460	11700672	1.30198	3.25481	0.555507	0.64315	0.334493	0.432236	0.0905542	0.867234	0.238301	4.70715	1.90605	1.27502	4.77013	0.679035	0	3.88768	2.09807	3.89527	4.82295	4.31334	6.22691	1.41981	6.12815	1.26653	1.33228	4.81355	3.55735	9.48465	5.94209	5.81756	1.11086	1.22591	5.90308	15.5882	3.49221	2.6935
OS03G0324200	11769398	11773492	1.09746	2.98609	2.61485	3.00601	1.79608	1.97935	1.94494	2.27407	2.04731	2.06654	2.15928	2.54377	0.661322	2.2226	2.87225	0.960661	1.04155	0.578805	2.64065	2.2809	3.32637	3.58014	0.308163	4.63834	3.18358	4.68568	3.66633	2.39504	2.61497	1.98919	2.02579	2.75725	1.20472	1.92188	3.86693	2.55948
OS03G0324300	11774230	11778954	51.5627	25.9763	37.3345	55.1649	35.7259	36.1186	43.8401	39.8562	46.1067	34.8679	28.3213	30.9699	7.75213	30.3722	25.3947	4.48309	15.4179	5.79626	30.5805	36.5506	37.2395	45.7643	2.69858	56.9601	31.4504	30.0441	26.6644	40.2757	30.7077	35.4857	28.423	32.8092	9.95756	4.04062	10.4173	8.62358
OS03G0327800	11973989	11976381	2.50319	3.54512	5.16174	11.8771	9.20222	9.59498	15.8923	11.0984	14.8901	10.6675	17.6708	16.3445	31.7293	36.0735	37.9469	19.5497	28.3955	18.2026	5.45143	3.79246	6.29503	32.9577	25.4322	36.2525	7.23457	8.3168	5.08287	14.3179	10.9216	10.5318	46.9653	26.5932	23.2325	42.0423	38.0128	85.1734
OS03G0329900	12126320	12131242	27.9154	17.5714	24.6481	23.8816	19.5215	18.2459	25.9113	24.6273	21.0099	17.1142	18.8018	22.8405	33.572	30.5434	28.8168	26.0847	29.3634	24.2784	21.019	21.3106	21.5438	28.4551	21.0113	26.2601	18.664	19.4014	15.3289	23.8191	21.5691	24.7636	31.5346	26.9861	29.5496	24.1843	24.4417	24.1295
OS03G0332400	12263473	12266428	86.7409	45.8938	94.3822	70.265	58.5931	60.2124	66.5028	65.5038	55.5181	58.2948	47.3802	58.8462	18.747	75.6587	65.1234	7.9272	23.1123	6.67691	51.0937	66.085	47.1945	76.2174	5.82629	75.2253	56.4434	50.6548	41.2192	62.124	60.895	65.631	65.2138	67.7213	15.81	20.1523	25.3536	58.5151
OS03G0335200	12394575	12396889	0	0	0	0.556932	0.223628	0.264206	1.52217	0.38978	1.01964	0	0.496483	0.374694	0.159855	1.63631	0.496068	0.0724501	0.24046	0.0330695	0	0	0.0720876	0.562506	0.0341775	0.215047	0.38612	0	0	0.291333	0.07094	0.194469	0.721457	1.07718	0	0.0315092	0.300652	0.46128
OS03G0335300	12401939	12408443	84.6935	59.1766	97.9071	102.613	71.9619	74.6124	87.0696	66.8838	65.768	59.9859	56.3759	75.8489	63.8864	86.8623	76.1774	76.2795	70.1333	81.7298	102.461	88.494	88.4794	125.929	84.5368	113.075	57.0229	59.3429	58.0732	89.8807	58.9941	63.0422	69.6215	63.5476	61.4622	81.659	90.3227	69.4598
OS03G0336100	12447241	12449022	1.49629	1.92726	0.514849	2.94065	1.70506	1.32198	1.93031	1.60752	1.36933	0.681661	0.883272	4.72682	445.668	2.95304	6.41843	1224.01	372.86	1040.37	1.61679	6.19147	3.32279	2.58305	1385.58	3.95623	1.02188	2.52957	3.82613	1.32519	0.860497	0.775066	7.51576	6.30585	473.854	1216.44	405.534	175.908
OS03G0336400	12469445	12470602	4.77866	4.87996	13.654	8.65538	5.6871	5.08593	9.09107	5.34174	3.3442	2.64655	2.43169	6.51139	14.5899	4.17257	9.52005	18.5272	10.4184	18.128	5.87103	3.69094	5.19425	5.79016	5.45645	6.68417	2.52925	6.42834	11.4257	3.08704	3.4077	3.80729	11.9918	4.16864	14.7619	9.74928	10.6724	6.01581
OS03G0336700	12492933	12500010	3.59428	1.18521	5.89827	4.00066	3.75619	3.48307	4.22463	2.98969	3.32605	2.24972	2.28822	2.32566	18.3112	3.12159	3.92176	32.5929	21.0526	34.2427	3.14541	3.67091	3.83775	3.95364	78.1961	4.72048	2.21413	3.46312	2.96329	3.49154	2.29105	2.35518	4.36873	3.92313	30.0466	40.9746	23.8192	9.07805
OS03G0337600	12529090	12532682	41.9868	29.1626	50	39.1727	44.906	44.8037	30.0085	49.5265	29.9378	24.9796	24.0584	19.0924	8.81058	19.9668	22.7844	8.34141	15.2694	9.38851	28.2776	41.1816	31.0321	33.1433	11.7891	34.5699	41.907	38.6051	29.6662	29.9387	25.9459	28.5429	20.0154	21.1355	9.66236	13.9282	18.9062	32.026
OS03G0339100	12599500	12605800	25.7441	14.3822	18.7319	27.4158	25.6732	24.5693	30.2879	29.8697	27.3874	18.3692	15.7125	20.6586	53.0113	21.6793	22.1753	58.4189	50.0084	56.7164	19.833	22.023	20.7281	32.2342	51.6403	34.8306	28.8513	31.7046	23.9399	22.1279	22.1541	22.8531	28.8954	32.0151	64.3437	48.9761	55.764	34.0976
OS03G0339400	12618079	12619711	1.94889	5.31105	0.66938	3.28366	1.96492	1.80558	1.65494	2.48616	1.07841	0.853436	0.226197	2.00584	0.291319	0.409115	0.18834	0	0.136942	0.075332	1.51816	2.33466	0.944237	0.777983	0	1.63292	1.11946	2.07295	5.46552	0.248871	0.808003	0.253142	0	0	0	0.107666	0.684883	0.121245
OS03G0339900	12630705	12635182	12.5972	7.15422	5.02075	15.4476	11.1538	10.9475	4.84488	6.07035	4.5856	7.03977	6.36229	8.02553	1.35452	17.2061	12.568	1.16527	6.09997	1.27133	5.07499	6.48004	6.37693	17.2118	0.321778	15.2411	3.70413	3.59953	2.36946	7.11432	2.92203	3.37846	9.15648	7.53269	1.62933	1.19898	5.39584	2.83959
OS03G0343400	12794533	12797944	36.6833	27.3131	33.5502	39.7046	37.0691	39.5658	35.3222	45.6107	35.7191	34.7217	31.4623	31.8402	39.9789	42.4824	36.0769	37.5805	32.151	34.9572	32.0602	27.5991	32.8439	38.4228	39.9374	44.6422	38.1123	35.2337	28.0749	41.7183	35.2567	38.5415	42.4617	44.4033	43.3946	41.88	38.0022	47.9761
OS03G0346800	12954637	12959631	10.0105	8.1405	7.4932	7.31626	9.4751	10.8154	7.05404	6.98443	6.65385	7.37461	3.85658	5.72188	3.55585	6.94005	6.16684	4.41269	2.9362	3.56125	8.37428	8.76283	8.17673	4.11408	3.22805	5.56814	8.14893	6.86113	5.53899	5.04679	5.94881	6.76826	4.75752	5.0849	3.6376	4.17199	3.35051	7.04725
OS03G0348900	13095799	13098282	5.7613	5.17951	6.24664	3.7692	2.9322	2.94583	4.06966	5.3915	4.61338	2.66372	2.69563	1.79219	2.56245	1.80574	3.90112	0.702436	1.45063	0.897745	2.88867	3.6889	3.77418	3.94747	1.28128	2.22397	2.90413	3.92123	3.07991	2.35384	2.38435	2.26256	1.86529	2.54283	1.30036	1.22198	1.70039	3.85307
OS03G0351400	13164567	13167540	11.2302	9.43279	12.4006	9.13082	8.47787	7.95266	9.73914	12.6971	8.71781	9.28452	6.52958	8.39139	7.69869	8.37757	7.69081	5.56954	7.4841	6.84881	9.30249	10.835	9.81812	7.95452	5.20674	8.22803	8.35401	10.3814	7.79771	8.51354	8.84006	8.48414	9.50426	9.00904	7.51754	5.86204	7.46666	6.701
OS03G0351500	13181396	13184453	1110.61	537.569	1056.23	495.47	362.987	362.027	502.992	461.478	433.877	810.034	561.657	877.168	784.674	1063.58	1030.83	503.145	786.017	555.814	716.577	724.904	625.04	449.652	161.96	442.792	291.656	402.173	317.906	790.049	741.786	836.252	901.078	944.419	678.721	427.757	561.671	602.716
OS03G0353400	13283192	13284513	158.297	247.774	288.106	266.11	156.22	154.883	202.947	262.14	188.889	237.976	312.676	329.911	173.681	349.904	404.08	80.4286	158.964	88.0728	238.588	242.995	249.948	279.61	109.079	370.43	161.763	187.809	171.197	310.576	273.777	255.553	405.51	373.408	129.713	184.724	287.939	378.095
OS03G0356414	13633732	13637491	7.95707	4.88952	4.58957	11.8048	9.83547	8.04254	14.863	9.53064	10.5984	3.93125	6.09441	6.34277	38.6437	6.63737	9.61687	33.9598	25.2322	41.0189	5.89883	5.3712	6.49393	12.2108	15.8341	17.3854	7.47091	10.6974	7.90598	3.6771	9.41026	8.60801	11.3011	12.2397	29.1025	21.4913	27.3443	11.9779
OS03G0356700	13777133	13788685	59.0884	32.4243	57.9043	50.4463	41.3178	41.8449	45.7326	44.5368	40.7793	36.5701	30.646	37.166	30.162	38.4676	38.8308	30.726	34.8826	31.2948	34.9922	45.3597	34.3622	47.0826	35.2583	42.9625	32.9926	34.9735	36.2052	37.6959	40.5285	44.6613	42.7395	40.7095	31.276	30.2968	34.3134	42.1188
OS03G0358100	13879058	13882301	113.185	54.2467	83.7296	82.3671	56.3319	56.961	67.9011	75.3283	72.8787	81.3829	64.2438	77.6256	79.8459	108.77	78.9904	44.9921	67.4427	55.8169	60.7153	65.8167	62.106	84.2492	65.0198	72.7504	50.8338	57.007	36.7841	76.7264	56.0637	62.7699	91.4059	77.6368	63.2536	48.0076	49.7634	51.2076
OS03G0364400	14206981	14209160	7.70589	26.7554	14.3052	48.6921	46.4773	44.7157	79.8348	46.925	62.3223	50.3628	132.949	85.2896	29.4604	88.2363	86.8594	8.15509	65.71	31.8601	28.4059	16.3448	22.8015	53.2015	4.63304	170.801	100.18	72.3252	57.5371	54.4786	64.3961	53.1496	131.872	90.6962	34.9275	78.638	198.381	132.161
OS03G0366800	14342962	14345343	0.881658	2.62387	0.258359	1.14065	2.47743	2.35202	2.73751	1.29543	1.55606	1.24513	2.51438	2.43129	4.65501	1.07376	0.915934	8.37024	5.39122	7.32709	1.7372	0.636075	0.62748	2.16199	7.84304	3.80043	1.38882	1.14013	1.00903	1.15267	3.31199	4.22085	3.22388	4.0025	5.03267	6.08377	5.59085	2.52703
OS03G0369600	14504838	14509625	0	0.119034	0.0375064	0.413974	0.183496	0.189692	0.158963	0.0895522	0.250995	0.516449	0.228135	0.172173	0.697811	0	0	0.540978	1.01284	0.303909	0.270206	0.13851	0.207027	0.0461558	0.588923	0.0823453	0.201617	0.217783	0.501122	0.0836675	0.162985	0.191483	0.438764	0	1.41647	0.941103	0.992953	0.489136
OS03G0379300	15000100	15002140	17.9082	12.5794	10.9991	16.6187	9.10022	9.36457	9.4045	11.0017	11.7941	14.6678	12.8725	13.5488	24.7014	15.9367	15.2706	19.5069	15.6384	18.6249	11.1161	16.6241	14.1585	9.35473	15.6037	10.4426	9.3597	9.71564	7.98736	10.3261	12.3644	13.2978	9.38403	12.1225	13.9702	13.1149	11.9762	10.7537
OS03G0386000	15329520	15334903	5.66308	7.49485	21.2252	2.71973	1.61376	1.37812	1.61075	1.64362	1.16767	10.0712	8.9122	8.95339	3.38443	9.90468	6.19193	1.36842	3.71438	2.16434	4.8732	11.1926	8.28026	3.05321	0.255212	4.5183	1.49559	1.44896	2.01932	6.89428	8.38213	6.01604	9.39515	9.29847	2.66532	4.60885	5.41451	6.06293
OS03G0386500	15381800	15384276	39.1936	63.0175	102.021	44.9002	24.2625	22.1804	32.9938	31.657	27.3008	63.0498	112.537	61.9975	8.76982	27.2324	23.6879	3.92518	7.5114	2.16287	66.6642	60.7338	75.6831	15.2573	3.46978	28.0248	20.9362	44.4525	43.8285	80.5541	90.1978	83.365	23.0337	25.0079	4.783	6.85913	16.8022	17.8384
OS03G0387100	15420151	15424562	44.3955	26.4401	37.0219	42.1378	33.8544	37.1474	46.2533	42.6246	41.1499	29.898	33.4377	36.8775	59.1443	48.3199	54.2479	41.6892	63.0262	48.39	28.121	27.8883	27.4973	39.2827	24.8722	45.2135	27.8297	30.6535	23.4153	33.5183	34.7711	36.6735	57.2379	52.3132	63.0693	33.9238	51.3719	46.0552
OS03G0387300	15436640	15437717	0.816696	0.661646	2.90379	1.43442	0.830531	0.994142	1.13604	1.97331	1.34532	1.02523	1.13221	1.58932	0.831159	1.52902	2.20596	0.148697	0.109672	0.0452481	0.965523	0.934876	1.13431	2.14406	0.0467642	1.8145	0.816491	1.91956	0.55097	2.1426	2.03837	1.74857	1.39363	1.47388	0.221993	0.905377	0.56564	6.26303
OS03G0388900	15530630	15532454	204.571	150.445	157.678	534.422	431.71	427.9	550.283	376.938	378.303	545.537	366.932	289.66	88.0062	836.342	412.369	33.2623	260.92	14.1487	378.116	170.269	416.832	663.051	12.2858	447.468	462.685	337.411	298.546	789.782	427.727	439.3	609.347	537.865	136.39	52.9703	83.0022	214.168
OS03G0389000	15563374	15564927	8.2861	12.1073	11.1425	22.0955	20.1053	18.2244	26.9344	24.5301	26.1614	22.0173	12.0616	15.6049	2.29314	24.4703	12.9602	0.712426	7.00085	0.382568	40.4995	38.731	51.2048	15.5249	0.751235	12.439	72.8507	63.0325	58.1135	33.4084	44.4397	41.7487	28.1318	28.3906	7.16987	2.22356	7.65188	6.7731
OS03G0389100	15567899	15572135	66.885	43.9496	40.7932	104.608	64.5431	68.8563	101.145	149.557	111.334	55.5062	42.7318	49.236	3.29086	57.8183	32.0945	1.15035	20.4504	0.869086	56.4504	49.2037	52.5331	83.9024	2.09582	46.8609	104.588	78.1809	63.0543	81.7881	33.364	33.7372	37.8742	67.5417	7.5328	1.86318	9.34166	9.71373
OS03G0389400	15584826	15585200	57.2846	62.6305	46.1034	76.4132	82.9342	78.3304	66.4035	84.9356	74.1955	71.4696	56.7624	54.8253	9.30571	69.2277	45.0402	1.42485	21.2807	2.99168	75.2484	51.8521	56.8507	77.9124	0.537726	74.012	60.7495	68.0067	76.6849	84.2244	71.1528	70.6997	52.7484	81.9752	12.6355	4.21382	10.7909	9.90925
OS03G0389501	15586221	15587152	11.6292	46.0777	26.4926	30.4125	46.243	47.3504	26.4652	30.4885	28.5467	38.3857	39.1477	39.2927	9.34352	34.5793	14.7108	2.30417	13.7104	2.61511	27.2272	21.4881	30.424	19.7547	1.76265	45.4103	49.2407	54.6229	80.5887	28.2972	52.1963	41.9803	28.3802	27.0524	8.75791	4.38759	11.1124	11.1629
OS03G0390000	15622204	15624515	166.384	102.595	155.034	216.238	173.614	172.387	222.523	210.636	205.187	111.933	97.5937	116.024	378.093	148.123	174.771	387.106	421.93	385.567	134.752	148.934	143.445	291.717	165.016	210.475	178.897	200.885	140.456	123.538	136.223	139.573	197.455	157.248	357.574	277.531	316.299	218.202
OS03G0390200	15628109	15632425	14.0787	13.1529	14.6993	16.0126	10.3791	12.5444	16.242	19.3145	15.7277	22.9347	20.4537	17.7723	4.5308	28.1254	21.959	1.81599	7.80448	2.16789	15.3442	17.2034	15.9146	18.0116	0.691927	14.7886	11.6748	13.9634	10.0608	26.0147	20.6537	20.703	23.1568	17.9699	4.09796	5.61965	6.8838	11.8016
OS03G0395000	15924075	15927434	27.9605	29.2073	39.7658	41.9473	39.639	40.9776	37.3978	44.1026	30.3994	21.6	16.6579	19.0826	34.4079	21.5718	23.387	35.4182	36.344	37.7747	38.6122	48.9995	44.809	58.154	54.0655	36.1192	41.6984	47.9566	36.5573	35.9993	35.0208	34.5038	28.8008	32.2337	53.669	44.6215	46.6303	34.4371
OS03G0396500	16025189	16025924	125.612	218.55	64.667	101.678	188.576	197.712	66.2002	102.79	88.5043	181.165	31.8075	100.382	0.0893131	0.668945	0.461932	0	0.223913	0.0923815	170.515	139.223	167.751	0.673455	0.095477	3.50436	212.004	154.963	133.207	16.9893	103.745	92.5872	0.355665	1.04667	0.362589	0.440114	0.209972	0.0991242
OS03G0397400	16061184	16065089	6.99499	6.47996	4.17194	10.0419	7.64518	8.36682	6.41354	4.86542	5.48695	5.64499	5.30502	6.50368	2.99899	5.09966	6.16773	1.15051	2.78249	1.80748	6.86245	7.18392	7.08152	7.92363	2.49913	9.95368	6.92236	7.70145	6.3945	5.97127	5.94704	5.45818	4.85856	6.60707	2.87602	2.32729	3.41423	4.63883
OS03G0399000	16151375	16153554	35.957	52.3843	18.1486	35.0109	98.5928	88.0607	94.0991	73.7147	270.851	49.5252	113.752	102.315	0.045105	2.1959	3.55761	0.0766599	0.508865	0.139964	55.8054	57.0708	107.397	0.878615	0.0482179	4.29802	132.273	89.1455	123.253	21.4756	158.906	169.279	1.10765	0.561628	0.206004	0.155587	0.212081	0.0500599
OS03G0400700	16250380	16251580	43.9712	27.3352	18.0793	116.872	65.986	62.1454	80.44	60.4531	78.3388	64.4394	113.294	37.916	1.33168	38.9188	15.497	0.710059	8.24835	0.486154	82.2216	37.0267	52.0166	105.533	1.00489	58.9251	38.0143	37.5321	33.9562	116.352	49.7979	57.382	29.4268	36.7204	4.77027	2.23888	3.8674	3.04288
OS03G0401200	16293784	16297120	3.59183	2.45589	3.17762	4.44397	3.30255	2.7146	3.05291	2.77143	2.44233	2.64492	2.754	2.81533	4.62706	3.01883	2.981	3.81787	4.2036	4.48586	2.6688	3.6076	2.92633	4.45747	2.7231	3.77741	2.42502	2.61947	2.41978	2.68114	2.9334	2.59173	3.57392	3.73151	3.92711	2.5105	4.43461	3.52496
OS03G0402800	16407695	16410007	47.84	42.1457	33.7068	82.4963	45.937	47.0931	47.8407	43.4108	43.7806	66.7333	48.5041	46.6613	23.4448	49.8437	29.4737	16.6839	21.2865	17.3668	62.889	31.5402	58.9856	57.6298	17.9896	79.9203	32.0393	32.4311	25.4101	170.946	51.5544	48.2224	35.6392	25.716	24.0279	25.33	31.9199	19.3984
OS03G0406100	16645952	16646434	28.7998	29.1124	13.0615	40.2183	39.512	33.383	42.9981	64.0393	40.5905	20.2506	6.87333	15.1041	0.976342	2.43756	4.92345	6.41626	1.34626	3.43361	25.5001	16.4468	19.923	11.2884	0.834979	10.9453	35.6959	46.0844	62.2024	14.6798	18.1976	17.8163	3.24001	3.57558	1.48639	6.44698	1.72151	1.30031
OS03G0407900	16749318	16754223	0.0315725	0.219244	0.0259054	1.09173	0.405566	0.393058	0.494078	0.123706	1.12685	0.326982	0.735333	0.713511	0.126835	0.31666	0.0655998	0	0.254387	0	0.311049	0.414561	0.629167	0.892627	0	0.455003	0.501319	0.932611	0.212998	0.548992	0.225146	0.396769	0.101017	0.483079	0.0772378	0.0500011	0	0.394151
OS03G0410900	16941149	16943327	39.5753	13.318	38.067	57.3448	45.4597	37.4948	41.7111	38.1693	47.361	19.49	18.2318	25.4551	165.638	22.9606	45.2885	183.243	192.302	149.571	24.5932	23.7375	19.854	53.4852	60.8707	62.6272	24.0615	27.7312	20.5375	21.1738	22.7942	23.5493	67.5321	33.5369	192.44	114.454	109.6	72.86
OS03G0424200	17702709	17710049	1.24398	0.701166	2.54511	1.5695	1.51754	1.54197	2.0366	0.96533	1.19756	0.623633	1.85447	1.27786	1.19418	1.66896	1.37626	1.38249	1.13898	0.577327	0.970897	2.03971	1.39021	2.36534	0.818689	2.41555	1.22562	1.23152	1.13078	1.40459	2.14572	2.74085	2.10207	2.81417	1.50185	1.26648	1.57158	2.8092
OS03G0424500	17714875	17716765	385.123	213.147	378.602	443.158	367.988	368.463	402.937	339.473	368.808	245.264	209.475	272.738	1451.84	319.731	411.369	1533.68	1750.64	1450.34	251.535	318.262	295.311	492.925	646.854	496.569	300.296	370.806	257.607	263.389	312.693	332.489	575.893	387.653	1514.71	998.64	1210.24	695.968
OS03G0426900	17832202	17839082	37.5964	24.0703	45.3679	26.667	25.0608	25.0185	27.6489	31.3577	24.4936	36.2273	32.879	31.3894	143.479	43.8135	47.8249	131.191	110.573	145.949	27.423	32.9063	30.8796	26.0711	78.5386	27.3593	23.4433	21.9026	19.8796	39.2101	40.2865	45.1689	53.5299	53.4903	157.622	95.7446	96.5314	63.6999
OS03G0427300	17864282	17866204	3.40456	0.985073	1.30944	5.10958	1.19584	1.14792	0.154161	0.590558	0.584189	0.367287	0.855471	11.0535	176.918	4.30388	8.40019	2022.86	356.286	1577.56	7.37213	16.0474	4.94704	4.51194	4788.09	6.61221	0.84467	2.66961	6.37011	1.88244	0.948366	1.70842	3.02584	15.6944	520.868	3615.64	521.134	188.067
OS03G0429800	17985619	17998481	32.6689	16.6524	42.7731	23.3565	17.2065	17.8416	24.2111	22.2855	24.77	24.9927	27.7022	24.3213	18.2532	36.2121	28.0682	18.4729	15.3852	17.987	24.5159	29.4437	26.1693	25.2908	7.31559	25.7581	15.5584	16.9456	14.2553	35.77	34.6514	38.5442	27.2516	32.2783	16.8791	18.5311	17.4265	31.6291
OS03G0437200	18435990	18437086	0.374524	0.232209	0.1756	7.75267	0.472506	0.799301	0.744245	0.314453	3.0847	0.352616	0	0.705327	0	0.643943	0	0	0	0.0444644	0.896089	0.0540402	1.11466	0.810356	0	0.530103	0.566364	1.32552	0.451189	3.96616	1.1923	1.53152	0	0.692692	0.0436296	0.169466	0	0.143129
OS03G0437600	18451136	18456308	93.2153	51.1977	24.1503	97.6438	65.599	24.6684	111.255	103.94	92.8731	108.669	67.772	19.5478	26.6683	48.6596	52.024	3.15854	50.7267	15.3781	92.9173	19.9165	42.7936	136.57	0.695336	119.273	33.5646	97.3618	84.1179	26.8308	92.3687	14.4935	129.326	128.7	31.4048	17.0336	56.7434	46.7687
OS03G0438100	18485682	18486983	224.507	264.455	292.055	253.264	144.404	143.686	191.487	198.938	182.112	270.686	243.544	284.198	115.394	284.923	255.75	55.6504	113.004	56.6198	288.507	229.954	273.244	252.5	39.7238	265.216	184.415	214.962	190.942	470.809	266.444	254.769	233.799	219.324	71.2852	89.4622	122.52	224.423
OS03G0444900	18889278	18890595	6.20844	3.12473	4.36634	6.70066	5.61272	4.97955	7.84686	7.35904	6.68428	4.07696	4.77359	3.09497	2.97615	5.70357	7.37121	3.37215	3.52052	2.38468	5.34551	3.79406	6.9941	8.37598	4.16738	9.53932	8.19198	8.94825	7.5673	6.68448	6.51071	6.92063	6.34317	6.6317	6.807	2.7679	5.32154	4.97789
OS03G0563600	20264124	20269616	0.58526	0.616877	0.514511	0.894852	0.906187	1.28375	1.09033	0.614236	0.459085	0.905257	0.417272	1.14156	0.839696	0.628922	0.260577	1.21782	0.463137	0.0347418	0.78252	0.0844475	0.378665	1.68843	0.107718	1.35553	0.258138	0.597506	0.881329	0.765165	0.484428	0.321048	0.312093	0.541227	0.170448	0.165513	0	0
OS03G0567600	20515441	20519238	0.786321	1.51134	1.22124	1.38724	0.676388	1.25861	1.9532	2.09064	1.2593	0.634565	0.373748	1.24286	1.37636	0.591488	1.10864	0.664704	0.848514	0.980217	1.27268	1.33314	1.29732	2.72218	1.23015	1.92239	2.25432	1.73934	2.01297	1.23364	0.700914	0.627405	1.01832	1.09074	1.05342	1.08963	1.29962	0.726215
OS03G0568900	20574259	20579351	53.2727	39.7984	57.1666	72.5399	61.5631	59.6017	83.4446	69.6336	64.6451	35.3339	40.1192	49.7407	14.9239	66.7969	63.3065	11.7865	26.7748	11.5344	59.0826	48.995	50.5377	108.697	9.25205	82.9059	65.1149	67.1119	70.3418	53.841	41.5468	41.5318	54.5331	48.2749	13.2887	14.7083	33.4226	47.3193
OS03G0575200	21002797	21007629	0.586124	0.403504	0.713086	1.44766	0.616606	0.989692	1.38814	1.6828	1.22075	0.761157	1.04232	1.06576	0.243581	1.27708	0.860874	0.0735977	0.488538	0.15117	0.557532	0.653247	0.366148	1.69384	0.0173594	0.98304	2.06815	1.88733	1.29534	0.758367	0.162143	0.197549	1.01311	0.785003	0.13185	0.432112	0.95442	1.29763
OS03G0576600	21082861	21084621	1.05185	0.639117	0.776745	0.779388	2.28008	1.30949	1.28025	2.26673	1.63642	1.98065	1.39988	2.07996	0.338045	2.21543	2.84113	0.191512	1.48313	0.524489	2.38343	1.27489	2.38193	1.16829	0	1.89483	1.29902	2.30522	0.532209	2.50283	0.562561	1.46872	1.45835	1.9808	0.94351	0	0.298025	0.281385
OS03G0576700	21086470	21088562	76.5085	99.4755	85.1539	115.525	106.778	104.846	149.928	128.311	132.089	73.1921	59.2209	102.056	501.918	60.5565	119.998	459.656	311.682	500.157	121.584	121.051	101.459	252.363	325.062	175.169	208.415	235.929	186.345	100.196	108.101	104.388	172.66	141.515	359.015	368.063	299.312	202.014
OS03G0579800	21267989	21273094	1.05524	0.915968	1.6421	2.2768	1.69439	1.84221	1.51848	2.20988	1.6983	0.890738	1.21068	1.37055	2.45581	1.20435	0.907254	2.61694	2.63865	1.99585	0.716976	0.624796	0.626242	1.0655	0.375042	1.31099	0.770368	0.485413	0.644392	0.399612	1.20011	0.889156	0.582117	1.15633	0.385742	0.432201	0.962254	0.908526
OS03G0583900	21500778	21515569	13.143	6.27955	16.7063	10.4972	7.2404	7.57999	13.2335	11.4472	11.5634	13.4529	10.8778	11.4665	3.90567	20.372	9.352	3.03963	6.44541	2.10834	2.54774	5.73645	4.99623	4.56131	1.86971	4.4669	2.93094	2.2146	2.62246	4.04432	5.39814	5.01648	4.66074	4.81597	2.17553	1.51637	2.00955	2.49574
OS03G0587000	21681989	21685007	87.8865	43.4024	39.0132	38.1778	35.8338	39.3353	52.0496	56.4408	49.0341	54.8268	26.3667	40.5359	38.7774	48.9192	41.6946	46.2642	46.2916	33.9913	24.3284	23.8058	21.8586	30.3031	23.4494	24.9592	30.0819	32.8349	31.2149	19.4177	20.5992	22.3805	29.281	29.2448	27.8915	27.6913	26.4609	19.9229
OS03G0602600	22547535	22552000	3.60081	2.1879	4.95445	5.13094	4.71439	5.21843	3.41948	4.5039	4.10642	2.39921	1.93532	1.74748	4.16159	2.94475	2.76244	4.61446	4.49137	4.60382	2.51053	3.49706	3.26163	6.20888	4.87703	4.91484	3.6162	3.7214	3.31683	2.05327	3.06157	2.41726	2.895	2.80363	5.21758	3.83827	4.97037	4.14946
OS03G0605300	22703015	22705531	40.0383	177.696	62.6229	139.879	117.87	119.876	118.111	95.0214	78.8089	69.9916	73.7841	98.0409	37.0401	70.1634	76.6246	18.3626	63.0587	29.3401	125.756	99.5102	93.0223	162.064	13.2188	171.493	135.002	144.827	169.272	83.8263	55.5816	49.3292	73.5894	64.9909	27.5343	20.4221	80.5833	49.0522
OS03G0606200	22740588	22741268	446.879	299.995	437.879	394.665	298.022	312.092	427.325	447.614	397.208	361.827	208.689	306.203	564.641	508.972	466.67	641.889	577.417	662.829	360.445	399.567	351.386	469.413	291.441	382.481	341.214	363.317	287.088	356.441	330.888	347.315	476.51	394.498	549.812	466.671	424.251	362.905
OS03G0610900	23068746	23071156	4.01353	3.38793	4.92458	12.2472	10.0806	10.5127	6.81858	6.45619	5.89697	3.98676	4.5023	3.43254	3.69803	2.9175	2.18041	4.42473	2.78136	4.25349	2.5756	2.90088	2.80165	8.40255	5.75593	13.5315	7.1134	8.70125	7.0486	2.42625	2.72422	2.59644	2.08133	1.86352	2.73238	2.65327	2.1561	2.06855
OS03G0633500	24198989	24202050	2.0289	1.32084	1.01073	1.25279	0.34905	1.9846	1.51192	2.34229	1.25993	1.43267	0.843817	1.02347	0.232876	2.54364	1.65611	0.395792	1.60554	0.0602191	1.07082	1.39057	1.24707	0.438993	0.124474	0.717929	0.958799	1.93326	1.52764	0.862086	0.904265	1.06238	2.31841	1.6204	0.295443	0	0.205306	0.839986
OS03G0634400	24226372	24227930	13.2897	33.1366	22.0867	33.8471	13.3295	15.5294	5.5315	8.44502	7.33859	39.593	31.5034	49.0636	6.20093	30.3587	30.2724	5.14098	18.5795	3.87967	30.8222	28.1771	32.9082	32.312	1.94016	44.9647	6.07752	8.7531	3.04783	39.5538	22.2495	25.3907	29.0701	20.3386	5.28044	9.18192	27.4497	31.6913
OS03G0635100	24252686	24256939	7.68799	4.44887	5.9689	8.03099	5.64133	5.00852	9.70237	8.98827	10.44	7.7831	7.08246	8.25119	21.9182	13.8462	13.0538	12.041	12.905	12.5722	5.61952	4.92626	3.29471	9.68257	4.11815	10.7221	5.97966	5.51389	4.25243	5.06884	6.5582	7.44519	15.0762	9.04854	15.3697	6.48046	6.16786	9.21436
OS03G0643300	24810090	24818067	61.6398	28.7942	51.7457	53.4086	42.1615	44.3347	47.9284	40.1749	41.5786	36.6461	37.3568	37.0985	106.457	47.475	48.8294	92.8029	96.7828	110.233	43.9182	36.5773	39.1739	40.5971	105.273	47.0869	26.1601	28.6199	21.4413	58.5424	52.2759	54.5481	65.8409	55.7117	128.432	115.87	129.537	95.5214
OS03G0644000	24835605	24841302	3.8162	2.42919	4.69683	3.87498	4.49362	3.56848	5.02089	4.51068	3.95804	2.73066	3.13198	3.04246	4.37437	5.38403	5.33895	8.45369	6.40585	8.35158	3.08295	3.57183	3.50283	4.52123	12.3025	3.36856	2.51357	3.15147	2.8749	3.63219	3.33367	2.23804	6.05078	4.52151	5.6015	7.83666	4.42116	6.69249
OS03G0644400	24850181	24854377	15.9454	12.2488	12.0153	15.3198	18.4782	16.917	10.1849	13.272	9.23191	10.2777	7.94815	9.05338	7.86748	7.06168	8.05215	12.4692	10.7262	12.5386	14.6017	15.4779	14.6042	11.7692	54.8839	16.5205	13.6484	13.0796	14.2449	9.34049	8.59664	8.69531	6.84655	5.95399	21.2531	29.7503	19.8932	15.6696
OS03G0648400	25127262	25130981	87.6337	84.8819	77.903	98.9849	80.1395	83.52	171.4	198.091	167.923	68.7882	51.6927	81.0366	110.265	96.1428	150.802	89.5771	80.0278	100.804	149.162	153.744	119.666	301.959	201.255	170.442	249.022	289.309	220.417	148.366	94.3629	90.9585	137.54	159.494	108.186	104.008	150.953	208.898
OS03G0650900	25268199	25272892	2.14685	1.56401	0.534742	3.50343	1.8467	1.87725	1.43316	2.14048	2.70143	1.15501	1.69007	1.37176	3.44978	2.19166	1.35412	2.8967	4.13136	2.48507	1.35968	0.774424	1.56264	1.89676	10.1746	2.55523	1.28508	1.53424	2.16603	1.75423	1.43525	1.71297	3.47534	2.12069	4.15781	3.06602	2.57069	1.29904
OS03G0654900	25538864	25540143	0.275125	0.358219	0.714848	0.151006	0	0.114171	0	0	0	0.172688	0.0762826	0.172711	1.39998	0	0.333457	1.29405	1.15455	1.14322	0.225875	0.185257	0.539953	0	0.315074	0.0413013	0.0808987	0.305848	0.193342	0.083929	0.245242	0.224095	1.76054	0.539689	7.81492	2.06963	2.07873	1.18577
OS03G0655400	25563660	25564431	1659.72	761.979	1156.89	870.187	1042.77	1053.98	562.454	699.384	700.004	1632.63	1365.09	1238.92	134.692	1350.04	739.089	60.8554	505.757	53.4267	1438.04	1290.42	1207.84	646.16	29.1558	1485.28	549.787	636.424	422.67	1688.06	1018.56	1050.85	855.324	1128.16	168.405	158.349	333.581	400.691
OS03G0656500	25613825	25616179	15.2528	33.7265	34.3753	19.7187	22.7905	19.5059	17.5724	24.95	14.3691	31.7012	28.3182	32.9023	10.8332	29.896	25.6846	8.41752	12.2745	5.94443	32.5337	34.8141	35.8946	24.1838	5.45861	23.8625	22.7107	29.6375	37.5997	38.7977	28.3474	28.9191	25.1186	24.7574	12.1331	12.137	17.8656	27.9134
OS03G0657400	25651039	25651556	1.36814	1.06881	2.35739	0.563194	0.329522	0.34065	2.02206	1.87621	1.25205	0.772867	2.84504	0.257657	0.109924	0.137219	0.142133	0	0.413379	0.341101	0.539152	0.829121	2.72639	1.93402	0	6.03827	1.44826	0.912555	1.38449	0.250418	1.34149	1.24174	0.145914	0.322052	0	0	0.646069	0.243998
OS03G0659300	25801633	25804431	92.0229	36.9583	62.3577	40.105	27.4203	29.0302	38.2107	32.9169	28.2391	50.3461	43.6417	57.854	14.8608	62.1732	55.0773	8.83586	25.8217	8.90322	40.1431	34.4965	30.0243	44.2862	5.03332	29.3607	20.7585	22.5102	18.4546	52.7928	33.7905	46.8587	54.2963	50.1128	11.4241	9.93325	11.5881	21.1473
OS03G0661600	25972352	25973470	4.87799	5.64557	8.73647	55.7064	29.6037	28.7315	46.0568	21.7331	60.4811	24.5435	26.9627	86.9264	21.1976	43.4007	43.974	12.2239	19.9685	12.5104	10.645	4.50311	8.07684	24.4683	0.360406	27.8738	13.0479	69.0211	16.6754	26.9293	11.4081	8.27604	12.6425	21.2365	2.78017	15.4089	50.4294	90.4098
OS03G0663400	26032958	26033800	11.2791	23.751	11.7111	144.45	131.471	127.532	119.064	69.1547	111.631	95.9676	54.033	86.5397	22.4878	57.1912	38.6971	10.3314	20.8965	8.79499	89.1712	12.5878	51.651	154.382	4.24584	73.9994	82.5454	187.682	66.0526	149.611	42.5124	38.2067	29.9248	47.2827	5.84787	41.1834	58.3917	149.19
OS03G0667100	26259737	26267256	3.11087	1.96385	2.03485	5.10444	3.00405	3.43049	5.18216	4.32579	4.34004	3.54336	3.69142	3.81013	1.66047	4.71286	3.77422	0.83178	2.32246	0.578532	3.25769	2.54882	3.46812	5.90883	0.168164	11.0512	3.03205	1.59612	0.752155	5.21617	3.89769	4.19191	4.50105	4.32712	1.04664	0.568461	1.9724	0.87294
OS03G0667500	26286254	26292018	0.668393	1.01531	0.548421	0.722251	0.436002	0.520067	1.30746	1.023	1.83503	0.747288	0.625463	0.826061	1.40968	1.00556	1.64915	0.228179	0.378661	0.798492	0.20578	0.295356	0.151358	0.970159	0.358803	1.27931	1.54773	1.07475	0.951158	0.229386	0.484083	0.291654	0.712849	0.442507	0.340653	0.562343	0.670716	3.05458
OS03G0667800	26308766	26309724	128.465	65.2691	120.686	149.818	120.548	123.837	142.835	124.221	164.159	78.5624	80.3877	88.3391	460.21	107.332	123.664	334.54	397.174	350.257	105.43	112.374	119.354	197.547	123.904	235.666	123.512	113.65	87.0643	91.8972	103.166	113.058	218.21	160.91	391.351	206.062	294.973	199.682
OS03G0669000	26380709	26385454	12.3626	8.02311	15.9643	14.5727	11.4465	12.044	11.672	10.5478	10.4042	9.98596	8.16884	9.92202	22.7803	13.0481	11.8109	21.478	19.27	20.836	8.10448	10.4794	10.0259	13.7661	12.2457	15.0272	8.64278	8.91742	7.32689	9.60095	10.1135	12.3255	14.7128	11.9939	27.2849	13.522	15.8878	15.9485
OS03G0670700	26460057	26461156	5258.41	5589.94	6418.59	16097.5	14735.5	14673.7	10960.9	12885.2	11141.3	5474.47	4657.61	7619.38	56571.5	5022.03	9148.95	49912	35363.2	53521.3	9245.85	9035.34	8153.29	21785	27935.3	21417.2	16408.5	18595.5	17467.5	7445.84	7701.16	7735.8	13958.9	9434.25	49845.5	32629	32575.9	15677.9
OS03G0676400	26752033	26752699	5.80773	5.34674	2.96025	29.1961	11.021	7.23026	8.87431	9.30913	12.321	5.46801	4.75765	7.54023	0.919108	7.59006	3.83951	0.560755	1.50663	0.658167	7.80235	3.73291	11.8764	10.5733	0.07558	23.3814	3.80357	5.70166	2.37459	50.7349	16.5504	13.4544	7.50789	5.48914	1.86567	0.975508	1.57904	2.19708
OS03G0679800	26959732	26970464	2.62601	2.04127	0.900454	4.1465	3.52429	3.51319	1.38004	2.41872	1.43474	0.645776	0.472723	0.811942	1.21239	0.432413	0.183231	0.838498	1.04608	1.48205	1.06188	1.08865	0.887556	2.25579	0.807936	4.0245	1.12367	0.858972	1.1403	0.609781	0.244559	0.218911	1.00322	0.184522	0.958832	0.387947	0.92542	0.52425
OS03G0680800	27057033	27063684	64.777	41.5484	62.0559	57.7658	43.0766	44.0419	57.5979	73.4539	60.7275	53.1909	43.6712	44.2896	14.2333	66.3935	57.8845	6.22153	22.0257	7.39457	59.5139	53.1374	56.4662	66.787	4.51174	61.8456	71.0667	72.1427	58.6713	71.4723	47.612	52.6157	48.3055	53.4978	14.0307	17.4232	31.184	48.1793
OS03G0681900	27134606	27138691	40.4342	27.1069	36.3899	47.7777	52.5525	50.7814	49.8776	44.8382	46.6847	27.5821	30.2063	34.7696	132.809	37.9014	39.6813	133.765	105.266	120.549	33.5219	32.2096	38.3301	59.3667	117.467	61.6156	42.9814	45.0708	37.0573	31.0465	36.9038	36.7163	47.3546	49.2062	140.516	80.306	94.5814	47.258
OS03G0684000	27269707	27274116	13.5599	9.28501	17.26	13.8811	9.00293	8.61388	13.7248	15.0353	13.5374	11.1943	11.1468	12.2442	13.6424	20.2605	18.3421	14.6612	15.5392	15.5652	10.7343	12.1697	11.7063	12.4471	11.4759	13.9686	11.5757	11.2535	9.62411	15.6486	10.9174	13.8812	17.0064	15.398	17.9968	16.5311	15.9613	16.453
OS03G0687700	27444695	27445609	2.18095	1.55903	0.315791	15.4208	12.7718	11.7124	138.973	16.8393	11.447	9.30059	24.7572	31.6504	126.938	150.931	221.043	38.3659	147.751	53.2021	10.5537	1.10142	4.88069	67.8784	4.84835	107.927	5.54532	4.15629	3.46198	20.664	8.06215	7.25502	104.465	57.6801	39.9109	5.58728	81.3619	43.872
OS03G0688300	27467413	27472746	1.30369	0.84872	1.09197	0.156527	0.0654165	0.202877	0.519482	0.159628	0.323123	1.35529	1.28773	1.50892	0.392796	1.7434	1.72118	0.123628	0.437673	0.0451434	0.883015	0.466357	0.910269	0.356517	0.0933121	0.293562	0.239589	0.0776398	0.183232	2.68449	1.81576	1.93415	1.2166	2.07784	0.132888	0.236574	0.436074	0.750794
OS03G0692400	27705348	27711024	6.01755	3.61025	11.2545	9.72633	9.60906	9.36435	9.34763	9.21007	7.73402	4.74907	3.68043	5.62465	4.12382	7.94362	9.37724	3.12173	4.43404	3.14397	5.42714	6.12262	4.22832	13.2691	2.92628	9.96338	6.32309	5.88146	5.37305	4.35305	4.8315	4.57192	5.80432	6.22321	2.54372	2.90803	2.42374	6.5496
OS03G0693900	27788230	27788913	0.0858088	0.372418	0.281627	26.2804	1.03337	1.56679	6.71411	0.924587	25.8356	0.888684	2.21264	2.50481	0.0689434	1.29095	0.802303	0	0.172845	0	3.88875	0.17334	6.52899	3.55238	0	17.9311	9.23475	39.9008	2.67739	9.42361	2.6771	0.658993	0.183032	0.908951	0	0.543579	0.567294	1.07124
OS03G0694000	27791020	27792047	0.856419	0.297355	1.07747	29.1436	2.01688	1.84806	6.40323	1.45409	19.646	3.01027	1.99463	2.95691	0.137619	1.48886	0.593143	0.0519766	0.230012	0.0474489	5.84991	1.38402	8.99868	4.55434	0.0490388	19.9018	8.41094	26.5488	6.78877	9.87554	4.4786	6.57711	0.974273	1.14238	0.605255	0.542521	0.37746	1.42554
OS03G0698800	28008697	28012203	16.9536	10.8082	18.2087	17.251	13.3693	13.0429	20.7194	18.0986	15.1321	13.9292	12.4453	13.4583	10.7976	20.0084	18.4299	10.9088	14.0408	9.72211	15.7132	18.5605	15.6598	14.195	16.4446	13.9438	13.3609	14.783	15.8916	17.3688	15.3061	17.9941	15.2075	20.1509	10.0309	12.2452	12.3289	17.7593
OS03G0699700	28049600	28053580	0.124526	0.270227	0.289494	0.427175	0.383239	0.39618	0.415003	0.304946	0.303892	0.0781613	0.293477	0.175886	0.450229	0.457948	0.53903	1.28479	0.81521	0.87965	0.224917	0.146738	0.206793	0.27243	1.21217	0.373873	0.201388	0.19776	0.280031	0.341889	0.129501	0.289798	0.199213	0.195418	1.13392	0.690238	0.509636	0.333125
OS03G0700400	28090924	28092246	4.63368	26.4119	13.5603	13.0978	18.2287	23.3309	19.6052	23.1483	13.7109	25.0124	22.8687	22.3978	10.4242	16.2659	15.7251	0.984273	5.75575	2.05379	13.0865	9.67235	13.2912	13.5683	1.32663	25.459	35.9701	40.1788	29.567	14.8422	19.1375	14.8813	10.0485	9.63488	3.4007	12.4751	13.5664	47.7925
OS03G0703000	28240368	28245227	142.304	72.5122	158.648	182.698	145.555	145.498	201.042	123.049	75.5412	64.6719	51.0525	118.391	52.1181	135.575	143.026	17.6991	85.9861	20.2807	167.534	64.442	90.5164	220.32	16.2568	144.131	43.1189	82.7517	163.642	91.049	60.6066	64.6093	94.1111	92.3954	34.705	11.6117	37.175	19.1719
OS03G0706900	28448846	28456395	27.0825	17.083	24.5078	29.0362	23.5375	23.5615	21.9301	18.9936	16.6027	16.2063	18.3742	18.9691	27.1469	27.8906	23.1597	35.7534	32.2754	39.4658	22.7922	23.1617	21.6918	38.6887	34.9542	33.2306	15.2867	15.8763	19.6562	24.0945	17.3618	19.7186	23.7757	23.2317	23.9072	31.4667	33.0074	24.2534
OS03G0707600	28512754	28515086	148.96	312.712	311.738	213.959	193.274	199.07	226.156	255.722	218.305	256.901	185.825	247.341	83.0559	188.713	157.364	39.3926	84.2736	43.6969	219.399	218.782	225.944	178.529	44.945	214.749	298.711	345.819	388.517	197.821	228.2	190.836	153.823	169.784	72.4798	85.1828	126.737	144.517
OS03G0710800	28664068	28667703	518.79	217.674	456.641	325.042	219.473	219.416	376.054	310.234	352.84	306.801	303.363	357.732	118.817	406.153	319.054	78.0543	202.364	84.1349	235.532	280.101	225.202	264.618	28.2117	347.365	202.602	211.559	168.006	314.601	344.391	376.825	355.001	413.952	125.81	79.9672	112.329	157.86
OS03G0711100	28686958	28689501	41.9146	26.3871	47.6609	9.45431	11.2938	12.0459	5.57417	5.49928	7.88179	17.1787	39.3751	28.7451	4.12626	25.3065	31.0509	1.48099	13.5896	2.70397	31.2376	55.4804	38.5444	14.5905	0.219182	24.8814	3.96755	4.19449	3.92736	47.117	37.6748	42.6922	34.4964	48.0934	8.27175	5.45588	20.2149	11.6622
OS03G0712300	28781652	28786598	65.6858	34.1582	52.6139	30.6836	25.3227	26.5483	33.6301	36.1423	29.8178	38.661	35.7029	39.927	30.6612	62.0753	61.2842	21.6708	28.9197	20.3394	38.6227	38.2441	32.074	40.4858	25.4295	32.6307	22.6393	21.5484	18.1295	37.1032	31.0329	35.2125	49.5064	48.1548	26.9336	24.8579	25.9248	39.5351
OS03G0712700	28813619	28820086	35.1731	31.9068	23.4464	25.8893	28.101	28.1611	26.5938	31.2642	18.5055	33.8417	22.3079	23.761	68.7051	33.3867	51.2725	46.6457	43.9681	31.6163	38.071	28.1266	33.1018	37.9809	63.7691	20.2202	30.9517	31.3515	36.5255	28.7785	23.6005	25.2445	41.9903	25.8169	45.2066	48.4775	40.3	66.1287
OS03G0715500	28964321	28975276	11.6332	7.61151	9.17024	8.88315	9.6924	8.89668	10.4805	10.8788	8.31425	8.18973	6.72383	7.7606	9.5303	10.5044	10.1503	10.0145	8.47761	10.3981	8.76017	11.4305	9.91664	9.12027	14.2783	9.10113	9.71947	9.67831	8.07635	8.42708	8.14535	9.0911	10.1205	11.2514	11.0483	10.0744	9.7754	9.13557
OS03G0718000	29067766	29071481	15.4234	9.18412	13.1733	7.4975	5.66306	5.8106	10.3427	7.37348	9.53826	12.2415	9.85174	15.0189	7.40137	22.9661	25.1009	3.45031	7.10418	2.97477	8.29763	9.35754	8.43959	11.906	1.71807	9.62488	5.85082	5.4171	5.37125	16.7166	10.7921	13.0099	20.1546	14.9932	3.7345	5.58546	5.91613	28.6331
OS03G0719100	29126803	29134828	3.62533	1.67832	3.34072	4.23985	2.62699	2.88544	2.29518	2.84094	3.40278	1.7679	1.91757	1.89068	6.24383	2.79698	2.33702	4.58665	4.98071	5.20684	1.88656	2.91059	2.82916	3.41655	2.39524	3.95195	1.86961	2.05495	1.67755	2.77335	2.83383	2.92047	3.48973	2.99778	4.65427	2.95904	4.38966	3.08356
OS03G0726100	29526118	29529001	545.779	452.103	764.372	528.344	460.799	464.495	495.22	445.752	517.902	434.338	356.179	482.524	3531.77	489.967	785.504	3375.24	1876.54	4077.37	538.886	642.007	491.055	896.349	2547.58	553.391	370.745	386.346	377.291	547.122	539.052	532.496	741.871	602.055	2075.86	2290.94	1821.76	1111.94
OS03G0726300	29543831	29550120	1.37258	1.0136	0.285755	0.809584	2.13816	2.09134	1.1755	0.943158	1.85605	1.15728	0.460092	1.00311	2.51835	0.041094	0.127696	2.33124	1.3205	1.65145	0.706402	0.765598	1.07628	0.0413711	1.26689	0.350593	1.10237	0.605139	0.725588	0.0562456	1.5522	1.23004	0.480675	0.0723353	2.78984	2.02775	2.61201	0.895128
OS03G0727000	29596367	29605885	456.359	268.911	108.975	181.58	157.522	166.49	212.801	234.613	150.846	184.484	131.228	213.319	32.3038	226.09	186.014	8.19918	79.512	8.12958	242.165	204.789	185.1	210.513	2.92403	208.552	155.744	212.168	229.598	173.448	176.199	181.901	161.502	180.867	31.8024	5.255	29.3443	30.2421
OS03G0727600	29660662	29662922	0.446903	0.439642	3.59353	1.05474	0.932866	0.741822	0.777065	0.963073	0.572575	0.448812	0.123911	0.813581	0.191502	0.209173	0.495229	0.0542456	0.210047	0.198081	0.645751	1.11342	0.944549	0.360999	0.0255898	0.536708	0.394227	1.16395	0.276371	0.572592	0.42492	0.270409	0.794379	0.736388	0.0971811	0.0471838	0.196969	0.239106
OS03G0731900	29950669	29953904	103.752	82.8158	114.247	53.429	37.667	38.5993	65.9193	74.2714	67.6599	162.964	157.672	153.824	48.2452	223.72	221.82	17.5431	80.4878	32.213	94.2743	82.9441	83.3407	48.8674	8.6003	49.5191	66.5522	84.0399	54.0095	183.333	119.063	120.646	213.716	227.068	54.1268	96.7918	161.926	182.536
OS03G0734900	30094435	30099093	31.9921	29.5854	22.7666	25.326	47.3687	45.5471	31.2903	33.7482	42.9028	27.3404	19.0882	24.2157	6.32719	19.0053	20.0694	5.15277	7.49758	5.72649	31.5184	28.7711	34.3843	15.5925	2.74782	20.4481	40.758	28.0219	21.9461	16.1031	25.1171	24.7411	13.9105	12.9616	6.42169	5.50502	7.72804	9.38126
OS03G0736500	30192888	30194132	4.95003	9.20724	1.93406	8.96577	9.61359	10.0556	27.7064	13.4842	18.6809	12.8718	10.7053	23.5719	28.4459	17.5419	19.7373	14.3773	44.869	12.8114	11.9828	3.09505	6.14916	16.7558	2.59145	17.3247	9.48171	8.89434	4.92967	9.27601	15.4223	10.8944	35.3962	24.3029	33.138	7.65268	12.4668	10.2153
OS03G0737100	30215438	30215712	84.9451	33.347	71.099	69.2323	56.7174	41.9817	72.5515	53.5203	61.9164	33.7588	39.5893	50.4441	109.405	63.1484	49.8887	95.9832	112.852	143.317	31.5404	41.3897	36.9253	58.833	44.3624	70.3594	37.0898	34.5728	22.6779	37.8932	44.518	48.4278	64.418	62.0466	91.3723	68.7845	92.3206	55.573
OS03G0737200	30221765	30223263	2.18539	0.81298	2.04929	2.22761	3.00777	1.81378	2.53327	2.03874	2.57136	1.76362	1.29843	1.95984	3.09365	2.19186	2.81091	2.2737	0.838484	1.29727	2.97322	2.41753	1.50822	3.46758	4.46913	2.99947	2.6622	3.86726	1.6674	1.2381	1.11315	1.01717	3.66259	1.34731	2.46097	2.88415	2.85026	4.73265
OS03G0738400	30299613	30304241	357.061	273.77	437.862	233.643	265.429	256.506	298.449	486.224	294.048	337.727	435.943	324.482	93.5677	447.288	413.392	51.2008	154.358	69.4262	405.268	388.386	347.044	394.923	32.7731	394.799	434.031	336.969	275.735	673.346	426.908	484.442	456.882	567.115	134.35	181.42	316.713	458.039
OS03G0738600	30315456	30318959	0.761989	1.40987	0.42778	0.87498	1.70649	1.56441	0.941398	0.982107	1.02765	1.05725	0.583782	0.962978	0.0161111	0	0.0624958	0	0	0	2.13358	2.12662	1.92533	0.121484	0.017223	0.162553	2.49412	1.75786	1.38662	0.403731	0.893717	1.28798	0	0.0708031	0.0327036	0	0	0
OS03G0741100	30406830	30409342	22.9604	11.7337	21.1635	64.0339	16.4786	16.9526	40.0959	12.7058	19.5113	20.6816	24.2244	23.5858	2.11629	25.5706	17.3993	1.71923	11.3121	1.77598	23.9914	14.5068	27.2801	42.8046	0.811029	75.9189	14.7303	11.0811	10.1841	65.8583	25.8712	26.8903	26.0247	28.3106	3.89054	2.83342	10.2323	7.00198
OS03G0741400	30422191	30425386	13.2501	8.37753	9.34172	17.7773	12.9493	12.1647	19.2277	18.8757	18.1139	11.1814	9.1437	11.953	28.2576	21.8209	17.7419	17.6319	22.3404	23.9537	9.70181	9.18642	9.00895	18.5985	25.4588	23.3976	14.9784	14.1843	13.0222	10.3597	10.1487	10.6212	22.6452	15.0174	18.3283	18.523	16.2837	17.5626
OS03G0743500	30517480	30519662	11.5494	6.26142	7.11538	26.027	14.3992	14.4274	18.9853	17.3366	21.6439	10.7625	9.90188	11.0609	3.45208	19.6883	17.4858	0.717689	5.31979	0.88448	11.1842	11.1079	10.8186	18.3086	0.677123	24.9594	14.326	15.1742	10.2381	18.7947	10.4707	12.8519	18.035	17.908	3.08578	1.37337	4.43015	9.38491
OS03G0743900	30532225	30535298	128.682	73.5684	80.718	141.046	52.4266	52.0218	128.98	107.789	115.094	101.519	60.5501	102.61	41.4628	100.555	100.973	16.4328	40.9331	15.6149	99.4283	83.256	76.7042	166.349	24.8889	151.05	129.503	135.771	120.065	115.773	88.7106	93.346	114.289	118.957	38.8312	29.201	42.603	81.2055
OS03G0745000	30604067	30607159	7.80187	10.9838	8.70874	0.544729	0.464798	0.617778	0.359516	0.162027	0.0252292	22.322	5.91629	7.58012	57.59	6.41483	3.35091	4.99434	5.41431	5.31535	9.77767	7.23972	7.14189	0.0278366	0.426216	0.0993249	0.194552	0.23642	0.116241	11.3787	34.9443	32.0082	3.44004	31.1818	166.988	5.34834	2.1871	2.40915
OS03G0746500	30679685	30689225	6.35097	4.73579	4.40663	7.08864	7.4943	7.32286	5.6697	7.05609	4.95392	4.61503	3.15545	3.8932	5.30819	3.89027	3.71961	10.2828	4.97976	9.42252	2.77152	3.18582	2.66402	5.16462	6.55317	6.75698	4.2488	5.32054	3.52255	1.13124	3.11554	3.27343	4.04585	2.70903	4.41426	5.53527	4.99176	3.34474
OS03G0747800	30760118	30763677	51.8838	26.3123	48.3384	42.1371	33.4367	32.5968	41.5551	40.9677	38.7167	34.1239	26.8953	35.4936	37.8388	59.3518	54.768	30.1155	36.4148	31.0336	24.3675	27.6887	22.5233	38.5039	32.3375	45.9014	23.5623	26.4144	25.1923	26.415	26.2374	29.6595	42.0281	40.5898	41.879	40.3186	35.9317	41.7995
OS03G0751100	30959746	30963711	2.93596	0.744242	2.75007	0.449209	0.479769	0.237203	0.519534	0.432657	0.166441	1.29649	1.31831	1.2722	0.584509	1.22477	1.16066	0.118265	0.811203	0.151147	0.511944	1.12843	0.87078	0.865743	0.089264	0.72547	0.320873	0.321844	0.284834	0.832231	1.62119	2.19489	1.55176	1.80422	0.317807	0.205737	0.34354	0.254853
OS03G0758000	31323426	31325253	3.87915	5.56315	8.16475	9.71995	8.25984	7.76888	8.79781	12.4732	8.56629	8.09845	6.66376	5.4791	5.28487	9.30371	11.6518	7.13961	6.87955	5.74677	5.5664	7.49544	9.01354	12.6873	8.03982	11.0137	10.0426	8.59791	8.17813	7.25455	6.16393	5.00442	8.18438	5.35967	6.12024	8.54731	7.08838	14.5132
OS03G0758300	31344785	31350801	6.85908	6.60663	9.05897	4.63158	5.16865	4.41937	7.58478	7.66174	6.5799	11.4145	9.80921	12.2659	19.4817	11.7674	20.3146	11.4204	12.574	11.0256	7.37991	7.38368	6.45824	7.4118	8.16512	4.28128	3.60913	3.86985	3.06968	15.4178	8.76887	9.6195	13.2509	11.8616	14.621	12.1014	8.92151	19.0197
OS03G0758800	31388386	31390881	311.936	183.075	266.218	379.841	280.541	260.437	337.254	338.581	344.058	229.151	193.891	217.393	358.186	210.728	255.168	334.754	439.322	292.768	190.508	223.857	216.476	315.157	166.726	358.002	267.459	301.484	239.01	240.269	214.024	216.916	269.161	211.472	405.839	289.309	329.084	272.741
OS03G0758900	31391410	31394044	5.18311	4.68913	6.61876	6.28066	9.78772	9.14883	4.76001	12.2279	7.31538	4.26134	2.4289	2.95584	3.63651	5.01542	3.6403	4.25329	4.22762	3.42777	4.85463	6.15679	6.21577	13.7103	6.67769	12.1972	16.4534	14.8859	11.9737	5.77899	5.82398	5.27508	7.16284	5.02636	8.09601	6.67659	6.44646	7.64884
OS03G0760200	31443454	31446045	27.5852	27.4119	12.6719	31.7486	15.9598	16.4726	23.3533	29.609	23.4023	21.4703	14.5468	22.806	9.90657	23.5973	28.821	3.95156	8.26824	2.37875	15.2152	13.1526	13.9892	18.0396	1.21572	22.5515	25.4159	39.3824	32.3604	26.1088	25.3741	24.2439	36.5653	31.7266	8.95162	39.4025	46.283	132.807
OS03G0760700	31460436	31463570	19.3098	13.63	26.7081	26.4146	26.2696	27.8259	19.7025	22.8224	17.2829	15.7429	8.68397	14.2664	81.8689	14.8977	18.2528	66.6837	73.8594	56.7836	16.3061	20.7466	17.6447	27.468	106.692	26.3373	21.7508	19.2488	17.2858	12.1567	16.3423	15.8517	31.2306	16.7331	114.411	60.859	65.3729	48.364
OS03G0761100	31472117	31474811	49.1783	47.9462	52.6904	62.3169	46.1203	43.123	65.0931	53.3036	58.2787	75.8273	63.7309	62.0458	45.7257	63.1204	48.9429	40.2605	41.4187	36.5165	60.2817	48.376	52.2608	52.7511	29.4452	60.3767	42.2186	45.6037	37.0239	73.511	53.9383	57.1992	45.6841	58.972	30.048	32.2821	37.1571	43.1539
OS03G0761700	31495921	31500606	3.77644	3.25687	6.47707	4.01179	3.4818	3.59938	5.33785	4.3197	3.87964	2.98207	3.01964	2.84481	5.24623	4.69178	5.92286	4.81309	3.99977	5.50746	3.88854	5.06937	4.23728	8.19216	7.28241	6.45185	4.94325	4.82886	4.23249	3.79057	3.82234	4.60975	4.83315	5.33372	4.88749	6.54021	6.71911	5.36629
OS03G0762400	31530815	31533502	1.59329	0.523298	0.317993	2.80076	2.17804	1.92993	1.53494	1.34979	0.866973	0.932487	0.429824	1.05426	6.19307	0.518273	2.05785	6.58589	3.25274	9.55509	2.16363	1.13084	1.83326	1.26094	13.8327	2.32718	0.949654	1.88747	1.96093	2.28573	0.806077	0.541154	2.02074	0.861603	7.69018	6.99015	3.45692	1.65115
OS03G0764100	31604982	31606215	21.6413	15.5648	29.6598	67.2358	17.1838	17.3693	23.0326	237.425	22.3731	30.4512	36.7145	39.5023	6.45834	30.6739	29.5981	2.46809	15.9519	3.75515	40.8142	19.1682	49.1579	24.9255	2.73711	36.886	19.3003	24.1563	23.5845	62.2027	40.3198	39.5827	24.8562	30.6215	6.16694	10.395	15.7224	24.1754
OS03G0764800	31654824	31658145	79.6437	49.0033	68.3225	74.6556	60.7318	66.3664	72.9027	78.0144	78.2521	58.5726	54.1419	66.863	42.3174	83.6758	81.7431	30.5741	40.6437	31.6322	45.7446	51.2594	49.205	67.2843	20.5127	66.6943	46.6494	53.6407	40.1898	64.8868	53.2211	56.1625	49.1225	61.5511	19.4316	23.2169	24.9724	35.4146
OS03G0767800	31790621	31793202	83.4062	82.3436	130.834	92.5286	68.1348	67.0794	85.6477	106.237	78.1793	86.0893	60.7341	66.0036	33.7998	86.8079	87.8741	19.5321	35.2416	21.8915	125.442	130.307	114.062	109.568	16.2572	87.924	89.5289	93.871	93.5914	139.195	96.4758	106.58	76.5541	85.0117	29.404	27.3964	45.1949	59.5496
OS03G0769500	31858526	31859454	0.505431	0.219362	0.103678	0.676196	1.01446	0.524359	0.933761	0.371319	1.6189	0.118967	0.315312	0.594913	0.456852	0.633661	0.656352	0.51764	0.572679	0.525053	0.56019	0.0638129	0.572278	0.510347	0.596911	0.56906	0.390125	0.301004	0.479504	0.636017	0.394217	0.132327	1.34762	0.446159	0.669754	0.600336	0.477354	0.4507
OS03G0773150	32041607	32043400	244.437	92.584	227.543	220.942	173.537	160.909	191.916	188.178	201.046	139.038	111.955	127.515	287.584	168.209	178.272	326.6	403.346	274.74	128.537	149.872	124.264	191.597	126.333	198.618	111.244	145.544	80.2065	138.709	136.784	152.308	202.246	148.842	398.463	259.164	288.851	203.36
OS03G0773700	32079178	32082438	14.3197	12.6988	26.0744	19.7021	15.7746	16.5968	18.3287	15.2605	7.41235	8.08194	6.65665	9.87114	18.4021	12.0883	13.2257	29.2826	20.6672	30.7416	18.7465	13.5435	15.6387	27.6265	45.136	22.0085	12.7686	16.4142	33.6778	12.8745	9.01621	9.22634	10.8289	10.6505	22.8327	31.8535	23.6078	13.6503
OS03G0776000	32175291	32182089	43.5895	28.032	33.1114	40.0536	32.1475	32.93	37.5334	41.4713	35.6893	24.6828	25.1916	30.1146	21.902	33.1749	31.0295	15.7921	26.5878	17.7767	26.8561	27.9548	28.7562	37.3758	19.3133	41.8461	28.925	29.4547	26.7055	27.0005	27.4845	28.065	31.7158	32.2375	19.7403	18.4871	21.5572	24.5405
OS03G0780800	32375907	32378463	22.5068	17.3855	11.8172	19.4648	25.7367	27.9339	18.4901	17.1921	17.2429	12.2476	10.0905	14.3394	103.978	8.74982	19.8424	105.971	81.729	103.304	15.9181	13.4519	15.4304	20.6929	54.4466	23.5734	16.12	12.838	16.4985	9.77917	14.1264	14.8124	25.3802	16.6473	100.059	64.6249	62.2094	28.7235
OS03G0782500	32432551	32435839	60.7737	59.8999	57.4148	12.3519	16.7973	16.7565	8.33046	11.6822	7.32084	46.4592	142.221	43.651	18.0577	50.932	85.1763	18.0596	48.6068	24.1574	36.4901	56.3817	71.6913	8.69876	12.0807	25.6806	8.16822	4.63495	3.63247	81.9529	113.439	104.868	84.4732	101.534	27.7899	31.9508	164.997	48.3136
OS03G0786400	32645695	32646899	104.187	284.583	136.801	48.4022	46.8871	47.9853	95.4485	114.985	87.3225	191.553	324.608	236.389	37.3345	154.227	171.793	12.2384	62.6943	24.4494	130.572	133.422	205.555	52.4278	2.76115	105.863	148.923	114.499	124.868	247.354	248.088	232.024	156.778	175.596	34.6749	38.9936	95.2246	147.979
OS03G0787300	32708413	32711325	34.0421	24.06	20.8168	8.97855	8.99873	9.5226	14.3206	15.0222	12.8218	41.5341	20.8197	27.705	39.7947	42.6882	48.8981	13.5476	17.0475	13.3115	40.1038	24.8603	25.2789	11.241	7.8057	7.23066	11.4907	13.0976	11.0806	31.7782	29.872	33.2842	42.9294	62.1722	36.3131	20.8093	20.8498	39.3038
OS03G0788500	32751815	32755644	0.978591	0.424717	0.729946	1.15358	0.482109	1.08907	0.812105	1.41607	1.16015	1.08887	0.850988	1.04713	1.30447	1.87375	1.47874	0.587164	1.11999	0.757816	0.744986	0.673916	0.94685	1.66182	0.955131	1.14185	0.686673	0.593385	0.48764	2.15754	0.892126	1.05588	1.75528	1.75384	1.2514	1.32084	1.2183	1.07095
OS03G0790500	32851444	32852765	2.93022	15.1453	3.53354	15.2788	4.95455	5.3061	4.40023	2.52236	5.4038	39.3341	5.20706	32.9012	0.356712	7.92613	0.645727	0.080835	0.581294	0.295174	16.8836	5.73988	31.1266	7.88992	0.076266	3.79897	4.19058	11.2107	2.35871	60.9469	7.51926	9.57793	0.947005	2.87399	0.434448	0.773428	0.545102	4.82994
OS03G0790900	32879395	32886450	28.3633	22.7788	56.0369	39.8609	31.8737	33.2861	54.3296	42.9494	54.1894	42.1348	31.5635	35.9855	22.3548	57.2233	51.5604	11.9011	21.3615	11.1528	37.3653	50.7326	39.1399	59.4587	7.31998	50.99	51.8092	44.168	47.154	61.7612	61.4962	54.7756	57.8879	57.3248	16.5723	33.147	37.6593	108.372
OS03G0792500	32957909	32964555	62.276	41.1977	58.4637	52.1997	37.6521	34.6136	51.7272	43.4151	45.4608	52.8722	48.486	55.1158	127.629	76.1881	71.3885	111.665	117.74	129.939	43.2689	46.2303	50.9768	48.5331	109.986	55.6214	35.5111	35.213	31.2317	58.1724	53.1794	54.8895	89.9457	71.7809	120.344	95.8209	105.657	77.8602
OS03G0792900	32974324	32976911	97.8221	52.3986	84.0481	64.5128	44.8836	50.2694	75.6596	72.6352	74.4003	66.2834	58.9391	74.2626	98.7534	105.025	91.094	82.5011	85.1474	94.5642	74.0028	70.6471	60.1431	75.078	83.7585	65.9223	52.9376	46.7504	42.8277	86.1381	67.4534	73.4267	85.625	85.0677	74.851	77.46	76.0644	82.6644
OS03G0793000	32982204	32982969	11.7233	5.78638	17.4778	10.2195	6.76682	6.10502	6.72814	6.60488	3.71643	8.65692	7.90311	8.80238	2.89346	7.5313	7.40298	4.39453	4.32159	2.54713	15.3996	19.0384	15.408	6.88577	2.82991	9.80017	7.36748	6.13294	5.62155	15.0064	12.5673	16.0486	7.43646	11.7238	3.06165	4.91456	6.94718	7.9258
OS03G0793700	33020035	33022850	0.103515	0	0.0283117	0.056816	0.0277024	0.0572757	0.209989	0.0675985	0.0631546	0.0974603	0.258311	0.747296	5.29515	0.346074	0.143386	20.889	2.39789	16.3739	0.475918	0.871284	0.12502	0	257.068	0.0621584	0	0.131515	0.145489	0.315782	0.0307573	0.168631	0	0.609173	6.41532	48.3066	4.04095	0.892293
OS03G0793800	33023016	33023942	2.27659	2.40839	0.0583736	2.16717	0.742524	1.59424	3.21626	1.04532	0.911492	2.07644	0.769298	2.14371	1.14321	4.28125	2.14337	0.388596	0.859828	0.0591242	1.33171	0.503	0.32221	3.01708	0.0611053	1.28159	1.1924	1.49137	0.839923	1.56261	1.52198	1.58943	3.18676	2.26081	0.812198	0.225338	0.470338	1.26879
OS03G0794700	33045524	33047408	164.318	89.8232	163.966	220.097	203.233	204.085	231.361	199.152	215.806	96.2277	111.522	134.159	489.216	118.49	178.712	397.918	483.526	399.128	124.153	139.105	134.512	264.494	161.587	259.371	199.127	211.063	153.714	120.208	137.019	144.533	217.885	185.964	477.105	258.715	284.989	192.766
OS03G0794800	33049423	33060417	16.9604	12.4216	21.4793	20.3571	13.7461	15.0327	18.3514	16.8843	17.2295	15.0788	15.3727	15.4931	21.7549	21.9105	17.3565	23.0552	20.3078	22.081	15.0066	16.6186	15.4463	20.7087	15.5174	23.7034	13.7417	16.9514	15.041	16.9769	16.6794	18.7431	18.4572	21.4265	22.3618	19.178	19.7834	20.6104
OS03G0795900	33105843	33109034	25.2089	17.7151	30.3737	16.8994	16.5742	17.7449	17.8199	20.8854	17.7067	22.9303	21.2137	22.9888	21.0587	38.2208	29.9827	22.9492	21.5334	22.7612	22.0213	25.2239	23.2078	19.9529	19.6032	21.5123	14.5739	17.3981	16.0183	28.7304	25.516	27.2018	32.3821	34.7654	24.183	22.6434	26.2005	22.059
OS03G0799700	33334437	33338509	6.75694	6.69159	8.08937	10.7214	13.5127	12.4395	9.34565	12.9065	8.62892	5.84119	4.72625	5.84198	6.71208	8.22476	6.54102	6.71045	7.17648	5.69198	6.59636	7.41415	6.50995	13.8934	8.28326	10.7889	11.4333	10.6234	8.00319	6.29621	5.03744	6.15412	8.84416	6.50677	10.0933	6.32327	8.38307	9.4487
OS03G0802500	33482291	33484111	0.934708	0.503592	0.952057	16.1604	7.99594	6.98192	11.9652	11.3975	8.93741	4.27878	3.53891	3.73305	1.91633	7.82309	3.81722	1.17368	3.01896	0.857155	3.65171	2.0835	1.98528	16.5978	0.581356	15.6768	6.85217	3.16334	1.658	7.04985	2.70067	3.01536	8.4219	9.37003	1.86611	0.79119	3.07452	3.13278
OS03G0804500	33586465	33587320	0.205701	1.60697	0.956413	23.0884	18.6065	18.8364	26.8251	23.7089	25.0995	2.6468	3.82126	4.84235	1.54253	5.29529	5.19998	0.998728	3.17664	0.683796	1.41858	1.80063	1.05584	48.1866	0.294462	35.6967	18.8108	24.4352	11.3909	1.56877	0.488955	0.670191	2.9251	1.69473	0.670958	1.41165	3.17313	12.7175
OS03G0808600	33805847	33810079	13.0371	4.75292	9.26366	5.88194	3.26565	3.54906	8.36475	6.10427	7.6835	7.29108	5.89927	7.31661	2.40919	9.25765	8.64107	1.23432	4.01791	1.08346	4.41837	6.63665	5.8337	5.79213	0.806231	6.81077	4.39318	4.64605	3.3642	7.39739	5.71758	6.71731	8.53722	8.22457	2.72159	1.67239	2.26557	3.27836
OS03G0809000	33834638	33835499	38.1983	22.7546	8.10086	15.6402	6.94253	7.96813	6.03803	16.6075	4.54878	7.11585	2.15219	3.52634	0.218827	0.546331	1.69768	0.123972	0.0685767	0.396105	18.0449	38.5128	18.5028	0.962525	0.175447	2.63715	8.34889	26.471	14.7568	3.11569	6.13009	5.79959	1.5976	2.88502	0.444192	0.269582	0.707378	0.242866
OS03G0809800	33891972	33893270	7.50811	4.38656	7.64134	11.3524	9.85325	8.26862	11.4231	10.6075	10.4387	5.09779	6.78568	6.72998	12.6449	8.9061	6.60001	8.87246	10.9792	9.35951	6.61456	10.2085	5.7546	14.3604	6.57276	17.5569	12.1637	10.2498	9.55816	4.88915	5.92039	7.86282	8.62345	7.22241	12.1862	6.68843	8.86378	8.30449
OS03G0809900	33894809	33899621	28.4755	14.3923	23.2658	44.0685	39.5012	35.3007	32.2772	29.1288	30.8973	20.0226	18.2891	27.1529	21.6721	21.209	23.3415	12.5787	18.0909	14.2788	15.8025	19.6596	17.4676	38.8825	9.44254	40.0416	24.0593	25.3587	18.5925	22.2665	25.4897	29.1917	30.6258	32.9492	24.6412	9.65673	16.5107	16.1245
OS03G0811100	33955293	33961962	13.6215	12.5643	16.1734	18.8202	23.4546	21.9025	17.8787	29.02	18.3351	10.3595	8.22246	8.80954	15.0572	9.94397	9.13862	15.052	14.9042	15.9902	9.5359	15.3034	13.3245	17.8832	11.4974	17.9929	23.1755	24.5012	20.0959	13.0584	11.5913	12.55	9.6641	10.6996	15.4501	11.9976	17.7551	16.1341
OS03G0815100	34166100	34167521	67.5903	62.2945	129.465	167.8	38.6668	39.106	47.9491	155.448	61.855	125.991	87.7869	91.3857	26.5875	92.9217	52.0151	8.71937	10.698	9.39334	170.521	133.648	152.668	39.601	15.6733	55.973	38.7613	77.0342	55.9647	278.751	199.238	183.685	53.5439	99.1593	16.8423	23.9389	32.9252	48.5327
OS03G0818400	34347178	34349415	154.235	110.993	163.274	222.385	174.476	179.483	267.197	224.805	244.265	115.78	109.181	146.178	571.688	167.283	195.577	579.865	471.451	566.236	189.181	188.942	170.241	457.632	287.698	323.64	238.941	259.595	200.999	177.517	172.79	176.97	249.518	240.783	478.975	428.126	403.028	248.925
OS03G0819600	34394508	34395638	164.766	148.019	144.868	165.119	102.225	107.783	165.064	117.873	71.7218	147.317	109.22	184.526	113.431	419.635	421.839	49.0001	126.099	27.1239	121.052	111.639	96.6404	526.038	18.9044	215.848	101.433	81.6685	70.716	197.163	118.877	114.268	339.823	260.988	57.1992	83.3419	111.707	722.638
OS03G0820300	34424180	34425030	1.51733	2.57428	2.3202	1.58991	0.941327	0.57242	0.959385	1.1485	0.946762	6.68834	1.09001	4.74092	0.55414	1.24513	0.716511	0.502298	0.0694632	0.229271	6.72689	11.7032	4.24817	0.417843	0.35543	1.24244	0.486723	2.62875	0.348969	8.89983	3.25836	2.60021	1.61825	1.78586	0.224967	0.546134	0.195415	0.922519
OS03G0820500	34430457	34431364	12.78	13.353	11.7806	3.37735	2.47009	2.68445	2.46906	1.62277	1.08292	95.4424	26.5759	27.3366	1.58459	29.4336	5.90081	0.143634	1.11234	0.131122	59.6894	18.6452	41.6599	3.18624	0.135516	1.70535	0.556722	10.4486	0.731788	103.747	50.6305	46.2648	9.08667	17.2701	1.4796	3.81053	3.42729	14.2099
OS03G0820600	34431700	34434224	431.8	203.697	400.751	298.043	203.14	198.294	303.549	298.027	265.433	280.498	236.427	303.19	294.358	396.157	350.553	263.1	333.686	301.886	241.308	256.61	221.112	333.596	209.841	312.524	222.194	219.457	170.698	301.978	246.617	267.005	326.257	315.499	250.978	249.377	239.751	265.757
OS03G0821100	34446327	34450665	39.9093	17.9352	40.8321	39.594	29.7687	28.916	28.1645	23.3146	22.8415	27.8844	29.879	28.9058	40.3142	33.1628	35.1522	48.3488	54.0078	32.8034	26.8206	28.0947	23.564	23.6952	5.01687	26.6994	13.551	13.8529	13.0411	29.7184	35.6663	40.8876	36.1971	41.4603	54.8699	32.0503	36.5501	35.6336
OS03G0821300	34474697	34478370	6.18185	2.26562	4.56503	5.28743	3.36387	2.79337	4.06068	3.73415	2.9858	5.17355	3.34233	4.36577	2.67657	6.3035	5.60157	2.21982	4.11613	2.39749	4.19554	2.87912	2.64423	4.05728	2.00585	5.53713	2.60542	3.37065	1.82458	4.46312	2.78581	3.74048	6.00697	6.5887	2.60453	2.55632	1.91371	1.62311
OS03G0821900	34502981	34507740	4.88245	3.78719	2.07407	4.53286	3.94766	3.96601	5.9005	6.95337	4.75336	4.66205	1.9874	3.06498	9.45928	6.11246	9.02934	10.119	8.02125	6.9641	3.51379	4.05707	2.8229	7.30748	13.1755	4.58481	5.95643	7.39088	5.66497	3.77111	3.36442	3.02193	7.97697	6.03179	13.8644	11.0226	8.14321	9.17066
OS03G0823000	34545492	34547856	5.70801	12.4513	10.1611	12.6066	9.66344	8.13599	14.6933	14.9748	10.788	5.23393	5.73877	7.45467	2.75167	5.97383	8.35345	1.19742	2.79944	1.34061	7.79953	12.6084	11.3298	17.5161	0.831316	20.3863	18.9587	15.2054	15.9474	10.97	5.9729	5.21531	7.70221	3.00857	1.53805	1.67038	5.76594	5.8202
OS03G0826600	34724328	34727241	142.689	153.026	150.783	204.284	168.984	176.851	205.334	174.728	139.16	163.069	103.349	194.33	119.37	241.675	199.696	101.203	129.95	105.218	194.447	141.522	132.662	273.864	116.531	166.985	186.645	183.046	273.517	165.489	115.559	114.57	157.113	130.229	65.8972	127.833	138.9	312.933
OS03G0826800	34733490	34734706	5.31379	2.25382	3.12136	29.1821	17.8403	18.6933	8.55704	10.1144	9.50476	4.09333	2.46113	2.84297	3.29907	8.59993	8.46876	1.86902	3.28406	1.55566	10.7677	4.02533	5.79779	32.1928	3.11184	33.7753	23.7569	49.3097	13.7997	12.8208	7.32024	6.95604	9.59564	4.051	12.2609	2.72544	5.0186	4.41531
OS03G0827500	34756011	34758767	10.667	9.0438	9.93288	13.7246	11.0336	10.0885	13.0264	15.4545	15.4828	9.01537	9.98702	8.50268	13.8323	16.4211	18.2461	16.8019	14.3411	16.2042	7.96731	9.8219	10.606	16.131	18.196	17.2942	10.8102	11.4406	8.7025	11.2605	9.19881	8.55572	14.4455	12.3212	12.2183	16.6182	15.8848	9.06949
OS03G0831000	34904763	34906089	6.44032	13.5435	3.10522	10.9326	9.48831	12.068	8.13897	6.3736	4.8609	6.25113	4.19727	5.37669	1.28029	0.399551	1.37953	1.20887	2.34045	1.43463	13.0824	11.4675	14.6143	1.40786	0.399189	2.45192	21.4363	26.6347	27.3233	5.34715	11.5408	9.64174	2.97407	1.25032	3.03196	0.946344	1.00331	0.710465
OS03G0832900	34991908	34994895	35.7585	18.709	36.0984	29.5617	23.0065	25.8302	28.5152	24.4947	24.9156	17.7854	18.4206	18.7631	26.8282	27.9495	25.9784	37.5371	31.0965	44.7605	18.1733	24.8587	21.6679	36.4548	27.3664	39.1384	18.0125	21.4307	18.3008	18.8678	20.5316	18.5604	27.9846	23.6847	27.1484	23.6286	30.2318	23.7938
OS03G0833200	35004548	35007531	3.19998	1.51188	3.75561	2.36775	3.02437	2.58861	3.27504	3.3329	3.33621	2.13565	2.56065	1.71638	3.4172	2.84382	3.66103	4.75688	4.16117	3.8039	1.43662	3.02752	2.16474	3.0266	3.06159	4.48756	2.25109	2.81756	2.69851	1.55694	2.99683	2.5169	4.01761	3.52791	3.86461	3.56027	4.28465	3.86482
OS03G0834050	35053006	35055367	5.02816	1.75397	3.16171	23.0197	11.9596	10.6474	49.3114	15.5584	75.3873	9.29111	11.2573	15.089	4.07765	36.4797	37.4442	2.39567	21.4398	0.97633	7.31482	6.97716	9.61986	10.6286	1.93736	11.8091	14.633	32.9559	10.7788	23.6963	13.9487	14.8949	50.5688	45.0211	10.8446	1.82332	7.05668	6.15983
OS03G0835600	35105148	35112495	30.9788	17.5564	28.4118	27.9815	22.8671	22.7628	30.4383	25.0785	24.8942	22.8995	21.6686	22.119	26.0728	32.547	29.0247	30.4451	29.8789	31.6495	22.6063	21.851	24.4082	31.4416	30.9508	38.0495	21.5965	21.6205	17.0832	28.4974	23.4491	26.2756	31.6057	29.7188	26.3579	26.9632	28.472	27.3674
OS03G0836200	35134125	35137266	60.8823	37.1413	65.2774	88.168	72.5224	69.01	70.6531	57.8946	65.0127	31.1401	34.8233	39.9368	101.597	61.0969	71.635	133.237	143.339	128.823	38.145	54.2729	45.9769	96.7703	116.717	102.681	37.1719	39.7287	29.9396	39.2843	35.641	41.0013	73.4676	56.802	126.404	123.205	131.12	95.4642
OS03G0838100	35219477	35222805	13.7451	27.98	21.2327	48.4919	34.0089	32.3093	48.6634	39.0325	33.4805	18.573	19.1228	24.5613	12.4598	23.5468	27.5654	7.59655	16.072	8.5867	17.7721	19.7355	20.0089	55.0228	5.70153	56.193	48.2683	55.2297	71.381	18.208	15.7289	12.974	21.439	16.5969	7.63035	13.0667	28.1237	41.2012
OS03G0839900	35312453	35317359	12.0366	9.08065	7.20687	14.0399	15.6981	17.2229	14.1412	11.4717	14.337	6.80272	8.27448	9.4477	2.46242	6.30229	7.54184	1.49634	3.15569	1.33754	9.26062	6.72718	12.7794	8.83428	0.632354	9.25304	9.92307	11.5344	13.3701	8.30476	8.50095	8.94139	6.519	6.69039	1.8011	2.00655	3.71923	4.96199
OS03G0843300	35441296	35443615	131.897	110.428	138.148	129.56	91.1483	91.1346	106.385	101.577	86.8921	133.358	76.492	118.774	205.126	131.984	151.2	158.048	220.922	154.648	125.634	117.821	107.82	122.071	136.8	122.859	80.624	111.729	97.3837	142.71	95.64	93.4466	150.741	106.246	196.286	154.177	168.671	165.588
OS03G0844100	35480696	35486307	17.5006	9.7855	13.8308	17.3547	15.4008	16.6337	15.3082	15.7403	18.1117	11.1531	13.783	14.3897	82.6691	19.1677	22.94	67.0506	59.9782	86.58	12.7283	15.4712	12.2214	18.1044	51.8873	22.7903	12.2177	13.5042	11.7099	15.2955	13.3029	13.5675	30.9168	20.345	93.1844	67.0218	71.2175	39.7957
OS03G0848200	35664361	35667157	0.854608	0.423894	1.15199	1.18104	0.637111	0.709289	0.742987	0.926816	0.558637	0.402309	0.330042	0.718505	0.122614	0.122449	0.3805	0	0.276661	0.126826	0.721673	0.462419	0.442347	1.14029	0.104861	0.797247	0.726952	0.668908	0.823637	0.446923	0.244859	0.852364	0.390621	0.287385	0.174224	0.145011	0.115305	0.1633
OS03G0852300	35890202	35894172	4.54245	3.80458	5.23103	6.62665	5.43835	4.72909	5.26554	4.83983	4.41227	3.9391	2.81722	3.71451	5.37843	5.99462	4.63626	3.91762	6.18019	3.87438	4.04337	4.02459	3.42881	7.36274	2.12188	7.57275	4.39368	4.25239	3.96501	3.71954	4.68839	5.03524	5.60951	6.89396	5.23132	4.0071	4.29011	4.58354
OS03G0852800	35907129	35908400	0.0461425	0.48063	0	0.949725	0.48159	0.574445	0.802316	0.180794	0.633407	1.12953	0.0767623	0.477941	2.07611	1.71233	0.431427	4.32664	1.48712	6.09718	0.772806	0.139816	0.417961	0.605686	2.41755	0.415611	0.162815	0.395707	0.544761	0.337827	0.246784	0.0644299	0.492115	0.162925	0.52678	6.32103	1.35095	0.411459
OS03G0853500	35953560	35955166	0.33829	0.146821	0.601399	1.29973	0.724253	1.07627	1.71561	0.717966	0.309585	0.955504	0.797266	0.74327	0.1812	0.622035	0.585735	0.102655	0.170355	0	0.555467	0.62642	1.17463	1.42325	0	1.42194	0.596832	1.50427	0.903375	1.44477	1.55799	1.73199	0.541185	1.06175	0.27586	0	0	0.0502763
OS03G0854500	35989130	35992565	29.5855	18.1064	31.5916	35.0551	28.6617	26.8014	32.5323	31.7254	33.0205	21.9781	21.6157	21.5612	10.0814	32.6756	31.4304	7.56687	15.6844	8.23103	21.7429	26.7944	25.4717	44.9545	11.543	39.9576	21.8282	22.9715	22.4784	21.0428	20.8932	22.4564	27.4435	25.9754	11.4785	11.121	16.9336	22.7184
OS03G0857500	36184687	36186335	3.40251	12.9548	3.99732	10.0591	9.00217	7.83002	22.0513	7.65052	10.8275	9.97447	12.6072	19.0778	6.58587	11.3236	12.3718	2.53432	8.33348	5.14123	9.52307	4.92065	7.63497	18.3492	2.59033	12.398	6.4122	6.11582	8.47748	7.92626	6.41053	6.2087	9.73182	14.5624	5.23389	3.67399	8.76406	6.20604
OS03G0858400	36228699	36232916	27.7682	16.1365	25.9018	42.0171	35.8106	35.8555	42.3872	37.7366	33.3833	17.5577	16.1439	21.3583	61.483	21.1664	28.6048	44.9701	68.0037	50.235	24.5925	19.7214	22.2402	61.0939	39.6165	49.7591	37.078	42.0563	37.2202	23.5937	18.1342	21.8764	34.2289	31.9255	53.8206	32.8202	50.5188	35.2914
OS04G0101800	121735	125238	8.41971	28.6177	23.9988	24.1409	21.419	19.1967	32.0676	24.3348	22.1527	20.2328	27.3421	38.3507	21.3368	19.0496	23.2916	10.8736	14.8399	12.1639	17.4099	22.1505	21.1506	22.0695	11.1839	34.1709	32.9478	52.6848	65.3885	14.8286	19.5048	21.3602	22.1883	18.4368	21.0967	16.4934	23.671	44.6987
OS04G0103800	250467	251388	4.71074	5.35991	2.03706	2.72532	6.74627	6.70992	2.49049	3.74138	6.2335	3.71597	0.423608	4.67555	0	0.0638472	0.0661335	0	0.0641141	0	2.06963	4.24362	3.5174	0	0	0.0573381	4.38011	3.33618	2.41572	0.291294	2.9507	1.95554	0	0	0	0	0	0
OS04G0103900	258818	263006	0	0.0900119	0.17017	2.21974	0.416269	0.200819	0.691182	0.372449	3.47964	0.227809	0.230016	1.59488	0.0555445	0.312017	1.54413	0	0.139254	0.201085	0.0340542	0	0.156551	1.29138	0	0.871755	0.487869	6.09329	1.04937	0.727582	0.36974	0.120664	0.147461	0.691616	0.0281871	0.136855	0.0979376	1.07881
OS04G0104900	316562	319162	3.24219	1.77962	4.89015	88.5184	14.0102	14.4042	25.3271	14.1046	109.171	5.1175	8.92339	35.7824	6.01438	15.9242	28.2833	1.99664	7.92337	2.4567	0.939465	3.03394	3.71418	35.2407	0.163808	26.5832	30.7875	223.979	29.5123	18.9812	7.77761	7.22347	14.2382	16.1056	1.20529	4.94586	10.8974	52.5927
OS04G0106300	396563	400802	35.4198	21.5657	27.3895	40.4898	34.881	37.5393	56.2334	38.4809	51.2644	31.7885	38.0463	38.5912	87.5584	56.6096	68.4315	90.7802	78.8746	102.92	29.4141	23.5928	28.198	61.1509	102.319	51.1443	25.6628	24.483	21.3812	30.1999	29.4905	32.1415	61.1476	56.034	101.507	82.8631	69.4312	51.3151
OS04G0107900	483234	485978	18.562	15.212	4.16917	0.512248	0.333016	0.774588	0.631079	0	0.569395	33.2927	2.67393	5.37051	3.58262	2.28812	1.29276	0	0.20888	0	8.4795	2.09478	7.13871	0.628241	2.04854	1.12083	0.731804	0.494051	1.04937	13.3812	22.5541	27.5837	3.98144	25.3864	23.0852	0.656905	0.489688	4.25358
OS04G0111900	681115	687690	2.94824	2.04281	3.68162	3.9603	2.51233	2.39326	4.01338	3.82523	3.57376	2.42272	2.73199	2.7518	2.56617	4.11123	3.57333	3.28432	3.21678	2.63284	2.77719	3.05619	2.63539	4.04755	3.86502	4.37927	2.69199	3.32676	2.59527	2.68632	2.96228	3.39447	2.85472	4.15486	2.54124	3.40967	3.04092	3.62062
OS04G0117100	1008146	1010166	607.581	277.546	540.008	484.457	319.302	329.462	447.495	415.319	388.36	349.587	311.558	403.016	969.188	479.723	452.958	750.668	845.608	768.895	450.88	584.226	471.567	610.963	251.199	690.298	405.37	476.866	356.177	553.409	510.465	587.576	728.875	680.345	669.86	374.484	510.241	412.675
OS04G0120100	1201627	1202712	7.23615	6.4362	3.81161	24.7126	6.31158	6.37643	12.8151	29.4026	6.94916	7.23343	9.13997	5.29961	0.717767	9.76639	8.9096	0.243981	5.12854	0.519699	18.2185	8.39154	10.6006	25.8885	0	16.3345	15.9975	12.7686	19.9639	9.15682	4.77792	4.61542	5.04968	6.83442	0.801337	0	3.29052	0.159323
OS04G0132500	2034480	2038824	0.014773	0.0897627	0.0121214	0.121626	0.0711629	0.061305	0.025687	0.17365	0.108156	0.0834533	0	0.0973752	1.09199	0.0148168	0.0460421	1.33143	0.6993	1.24	0.058217	0.0447638	0.133815	0.0298334	1.47188	0.159675	0.195476	0.239303	0.261617	0.0540796	0.0921791	0.0206279	0.0315112	0.208649	1.06011	0.725274	0.962712	0.592799
OS04G0165700	4457411	4461765	10.0617	7.2426	4.6648	43.8434	26.1714	27.2249	27.8783	28.0852	63.2578	11.9377	17.3169	15.5211	4.00919	22.6854	23.9651	1.86174	14.9122	2.85527	11.3633	10.741	11.0034	27.0095	0.737734	19.3043	22.2254	30.9058	13.5207	16.8069	9.51572	11.0225	19.4552	26.9581	6.63727	3.72456	13.8292	8.68038
OS04G0178300	5318070	5326425	0.393914	0.128222	0.525215	20.695	2.76721	2.06376	7.59844	3.40035	18.4976	0.579488	2.31407	5.37837	1.60224	4.88913	7.85207	0.24654	2.3308	0.245524	0.460846	0.845467	1.15963	6.36392	0.0211459	8.60398	5.23398	30.3327	4.77515	5.00194	2.85292	2.42358	6.51177	5.85328	0.501905	2.28091	4.34812	49.8568
OS04G0178400	5332365	5334476	1.12174	0.372292	1.27231	6.6548	1.32439	1.28696	3.35593	2.58539	7.30665	1.02506	1.01539	2.45426	0.980787	2.54793	5.17551	0.360418	1.32913	0.219348	0.747585	0.866406	1.43446	5.39672	0.0283372	5.31926	3.84166	12.7006	3.14389	4.22712	1.70571	1.45114	3.83534	5.3975	0.564978	1.54136	2.55508	23.1239
OS04G0179200	5385722	5387215	0.742952	0.483672	2.93369	24.3522	2.98239	3.16018	4.84436	1.72841	20.0149	1.13668	1.39047	4.89711	0.634236	1.95603	2.17079	0.338177	0.654734	0.347308	1.00643	2.06362	2.81806	12.3779	0.0398828	10.456	11.3053	51.0153	9.98524	6.84181	2.02816	2.69076	4.40754	6.06638	0.265057	1.6546	2.89443	17.3078
OS04G0179700	5428347	5434023	0.95904	0.0924959	0.524599	11.9489	1.1635	1.14973	4.63211	2.44249	11.9752	0.280915	0.673635	1.36463	0.513696	0.897756	1.72696	0.0582047	0.579541	0.070846	0.0839856	0.581198	0.540526	2.96966	0.018305	6.64181	2.5004	15.5352	3.10919	2.18447	0.721893	0.848116	1.61379	1.75585	0.156411	0.641281	1.34858	8.62791
OS04G0185600	5811361	5813082	0.0681687	0.266272	0.195765	0.0841847	0.109458	0.0565772	0.207428	0.233709	0.405498	0.51345	0.68043	0.738183	0.301237	1.26486	1.77047	0.372348	0.514923	0.396565	0.402955	0.0688527	0.185243	0.275327	1.02463	0.368402	0.360802	0.259821	0.114972	0.779828	0.516498	0.428335	2.47189	1.40407	0.72265	1.0256	1.64173	1.58046
OS04G0189400	6053705	6054979	74.9232	66.0093	17.2532	32.2707	34.7471	31.6846	27.2441	38.095	45.1189	40.556	9.76417	15.571	0	1.12615	1.59065	0	0	0.0848304	32.9849	65.5712	27.7381	0.412272	0	0.643582	25.6625	33.3614	23.8439	4.67083	16.2869	23.66	0.435458	0.961117	0.0832377	0.323311	0.0964047	0
OS04G0189800	6069813	6070580	1.60803	0.558321	0.263881	0.794335	0.387302	0.667301	0.279601	0.787569	0	0.302795	0	0	0	0	0	0	0	0	0.316844	0.649667	0.582626	0	0	0	0.992948	0.612894	0.949228	0	0.430013	1.0104	0	0	0	0	0	0
OS04G0201900	6940275	6942746	0.427378	0.226705	0.603926	0.390955	0.514679	0.591177	0.928894	0.511665	0.847413	0.469442	0.730733	0.380075	0.686757	0.952542	0.246663	1.10236	0.478262	1.20365	0.467832	0.551573	0.645202	0.671275	0.550615	0.940975	0.293225	0.180992	0.360404	0.28248	0.423287	0.530452	0.810318	0.922188	0.290423	0.601631	0.784848	0.995092
OS04G0202500	6966605	6969072	0.356725	0.268358	0.565878	0.841915	0.439141	0.651348	0.992427	1.18805	0.87055	0.470203	0.870388	0.627021	0.267505	0.715565	0.889425	0.173199	0.239518	0.158112	0.468591	0.936793	0.53854	0.768415	0.26554	1.15671	0.755229	0.838445	0.421153	0.54411	0.551164	0.398484	0.380452	0.531817	0.349072	0.451955	0.831041	0.36051
OS04G0209200	7301574	7312295	0.474608	0.836421	0.767038	3.26804	1.37405	1.30108	3.22593	2.09909	3.64579	0.663499	0.741703	1.48969	0.935982	2.106	1.67341	0.890314	1.47747	0.645426	1.04851	1.39453	1.0943	3.06413	0.741169	3.53647	1.63661	3.17936	1.94052	1.32937	1.16662	1.46599	1.36514	1.91278	0.797499	1.13884	0.855736	3.65504
OS04G0209300	7317239	7325788	2.16244	1.42573	0.833824	2.26677	1.9638	1.31418	3.70865	2.98632	2.95221	2.89261	2.98803	2.80398	0.674083	4.38511	4.37027	0.344236	2.58256	0.392812	1.23401	0.823529	1.2095	3.40049	0.47702	3.20366	1.42806	1.50879	0.916767	1.9682	0.979584	1.00649	2.9112	2.60077	1.15631	1.37547	2.86817	1.77023
OS04G0228400	8599014	8600248	17.2201	17.7304	49.6857	35.3794	50.4015	52.6186	46.4865	51.1607	55.4166	17.9169	24.3459	28.4372	0.124645	3.83803	0.590948	0.235383	0.677067	0.171903	68.319	32.8533	59.8629	4.856	0.133247	3.49333	43.7466	43.9529	118.091	56.7907	30.93	28.3773	2.81273	1.27814	0.506027	0.245688	1.41634	0.138337
OS04G0233400	8948360	8949943	12.4111	5.88012	8.23599	2.11689	1.86581	1.55947	4.90068	4.02012	4.3441	6.98315	7.32107	6.09944	1.78777	2.82681	3.44173	0.225071	0.896408	0.287651	8.03789	8.64011	5.77779	2.3466	0.0849399	3.91928	2.3554	2.30868	4.29489	10.7701	11.592	13.9468	3.63875	12.5706	0.846753	0.156617	0.887297	0.705477
OS04G0243700	9291339	9291856	6.00529	3.04894	6.32193	4.01129	1.18259	1.31657	10.4419	4.10661	3.42187	6.61413	2.63896	6.18824	8.64854	22.9559	29.6635	2.16616	5.02119	0.56499	5.46985	2.40333	1.74479	30.2041	0	10.4098	2.59875	0.647798	1.05106	13.4805	5.05002	6.8032	21.3893	15.0696	1.94034	4.84499	6.09974	40.112
OS04G0249600	9671368	9674023	2.57299	0.927071	2.19082	1.67868	1.75391	1.20876	1.47722	1.33151	0.710841	1.64546	0.888386	1.78282	26.3285	1.36334	0.806949	10.1207	12.8592	17.6712	0.813076	1.76523	1.40717	2.8431	105.952	2.14261	1.07062	1.01769	1.31005	2.66574	1.81751	1.38964	2.84767	1.42846	53.3248	26.1403	26.0428	9.09089
OS04G0269600	11236469	11243987	103.139	144.21	118.495	203.489	210.048	211.628	262.868	220.145	185.816	102.373	100.368	157.448	60.2019	180.437	187.67	28.8843	79.1623	29.5098	147.51	111.413	125.351	315.957	3.77244	203.767	193.723	176.4	218.344	126.527	123.861	117.364	159.848	121.855	38.2751	78.5213	161.51	233.941
OS04G0271000	11316236	11328577	29.8427	17.6889	31.187	25.8262	24.5106	22.1077	31.0875	28.2977	26.3675	18.432	22.982	22.531	28.0552	28.3619	28.2277	32.5872	29.1722	28.0994	17.7082	26.596	22.296	28.6687	31.9909	32.2075	19.7271	22.9815	19.2768	23.3648	25.955	27.2561	29.3449	30.9469	23.5263	28.1938	30.5276	28.1425
OS04G0287400	12425564	12426962	27.158	64.3473	88.4767	108.231	86.837	87.3864	94.1979	87.4605	93.5562	110.875	142.978	128.883	52.8298	118.678	106.596	24.2093	61.1515	28.5937	66.82	52.1987	75.9312	80.0801	36.6264	154.315	91.9248	96.8287	78.7085	108.635	107.364	85.9638	112.845	123.646	40.6844	56.7999	82.2822	117.602
OS04G0298200	13176753	13183064	45.6055	25.4879	36.869	21.854	23.8437	23.2842	28.4166	32.5758	25.4284	34.6915	31.5982	30.7778	48.1549	42.8461	33.4683	39.5622	47.5879	35.2235	33.6894	33.7932	30.5795	19.9241	32.0514	24.2414	23.4157	23.7904	22.1017	41.9213	31.6482	36.1276	42.8051	35.8633	74.1323	40.4705	41.8677	34.3232
OS04G0301500	13466455	13468869	18.2815	16.6641	11.0527	3.47043	0.846057	1.33096	0.796679	0.403929	0.377374	30.9301	2.47725	37.7078	0.110439	30.3297	0.666394	0.458822	0.553753	0.837708	23.6081	9.85722	19.5061	1.94308	0.078707	3.38407	0.565849	0.087317	0.0386381	199.679	51.4605	46.7354	3.76266	0.916756	1.23297	1.23356	1.64437	0.694566
OS04G0307500	13863222	13868260	9.14747	3.78028	7.74478	6.10589	1.6824	1.64847	12.6578	4.10533	7.52081	6.46787	17.2336	18.5483	1.74223	31.4531	19.2712	0.59719	13.0302	1.43864	1.75932	2.92638	4.12641	3.73505	0.109557	10.537	1.84854	1.80576	0.645392	5.33644	3.96326	4.21097	13.9342	12.289	1.99114	2.02007	7.81324	9.9118
OS04G0320100	14711428	14716700	38.8353	21.3306	79.3934	37.4695	41.146	43.0541	42.7779	51.9826	38.9718	26.3461	37.2418	28.6235	12.3257	45.1334	35.4458	14.5347	24.063	13.6464	22.0549	49.4974	36.1293	37.9221	12.786	65.9158	38.468	37.4107	35.9357	33.2531	37.8839	37.2882	38.1763	36.446	17.3748	29.8742	44.915	48.6897
OS04G0322100	14863727	14864824	0.160364	0.835193	1.49124	5.23709	4.33451	3.85977	2.7419	3.14167	5.03865	2.26475	1.06712	1.61071	0	1.07226	0.222131	0	0.0538371	0.0888478	5.16098	2.32161	3.77672	2.69873	0.229562	16.996	4.19671	6.77435	11.7653	3.32658	1.763	1.60476	0.11402	0.188744	0.17436	0.0423279	0.201941	0.667328
OS04G0339400	16001505	16005150	0.332674	0.123757	0.077989	3.13017	0.343397	0	0.619764	0	0.217461	0.0894899	0.039531	0.447509	0.267288	0.285994	0.296235	0.129794	0.143595	0.236975	0	0.240009	0	0.0479871	0	0.128419	0	0.633985	0.0400773	0	0	0	0.354801	0.503419	0.0775088	0.0376324	0.224424	0.127136
OS04G0345400	16421633	16424929	1.40824	0.283765	0.103167	12.6292	5.89526	5.6143	0.393527	0.172428	0.0460265	0.923368	0.355593	0.449906	0.22225	1.51329	1.38461	0.274714	1.06373	1.31662	0.619367	0.558786	0.54668	15.0064	0.172791	29.9889	0.044366	0.0479234	0.0212063	2.62359	0.0672471	0.0351135	0.455934	0.207182	0.0820252	0.398252	1.425	0.44848
OS04G0346100	16457952	16459772	197.435	103.642	225.197	261.514	190.697	190.337	237.913	211.749	237.837	127.465	113.617	141.33	394.902	173.773	171.135	401.595	397.086	423.929	170.164	195.821	182.305	314.628	183.421	261.425	198.452	194.015	142.71	168.826	170.962	183.976	211.569	194.041	350.748	264.658	290.863	193.122
OS04G0352400	16813905	16817974	94.0558	38.3574	98.4558	1.47582	1.39555	1.32997	1.18064	0.771533	0.497112	140.413	36.0565	63.4002	229.96	129.339	97.5432	22.1541	13.2122	21.3303	106.497	83.3681	41.0605	0.740458	30.2564	1.5412	0.838561	0.646999	0.824542	126.345	172.933	190.134	84.9883	265.9	363.802	25.9586	10.6197	55.0986
OS04G0368800	17906318	17909802	0.669505	0.774856	0.732444	4.08298	2.90654	4.07485	12.9347	3.06044	6.21772	1.96106	4.95015	4.48303	1.03599	13.1811	9.01617	0.158016	4.17064	0.432753	1.4169	1.20217	1.52733	8.03707	0.319467	16.6169	3.04045	1.84295	1.15008	4.83363	3.77964	3.06422	11.5303	9.42667	1.55697	3.02379	10.2107	7.23041
OS04G0382200	18740622	18743199	0.887912	0.592864	1.66256	0.731016	0.493517	0.906991	0.851114	0.55753	1.06259	0.514445	0.606	0.493076	1.8841	0.936211	0.804171	2.01043	1.5363	2.27048	0.852333	0.781844	0.701163	1.44827	1.29061	1.33292	0.64267	0.759282	0.614373	0.958445	0.892941	0.604011	0.849843	1.07184	1.83798	1.62251	1.18262	0.832366
OS04G0393900	19365855	19371100	5.22233	3.02205	5.52284	4.0129	2.44576	3.87681	3.70786	3.15456	3.05338	3.16864	3.08901	3.79741	25.8514	4.36484	5.48565	20.0733	14.4934	22.7371	3.11558	4.36631	3.28501	5.27312	14.204	4.99128	3.02	3.06863	3.64549	2.97382	3.59478	3.80808	7.98321	4.33672	18.6194	12.5667	11.4263	9.75347
OS04G0395600	19453774	19458208	43.1763	28.0364	50.6057	58.9886	50.4115	48.788	48.1197	42.2635	45.5512	29.1051	32.4303	32.5703	50.4254	33.4225	31.3953	47.809	48.1584	47.9511	33.9583	43.7008	38.2087	50.989	47.0735	64.5081	36.6253	38.5572	37.7822	36.0946	43.9656	51.2218	35.6045	52.5549	42.7512	45.4024	46.2129	30.1452
OS04G0395800	19492605	19497140	1.72439	0.498934	1.10046	3.52293	0.256375	0.477058	0.832872	0.18768	0.993602	2.1647	1.00935	2.76638	0	1.66545	0.0663494	0	0	0	2.45391	0.322536	2.31402	0.451413	0	0.690303	0.112677	0.851982	0.107716	9.93632	2.04946	2.98747	0	0.0751689	0	0.0505724	0	0.113901
OS04G0398000	19651665	19656024	1.42185	2.43209	3.20826	8.53856	3.47495	3.19315	3.45393	3.70721	5.85542	5.07912	7.20051	5.67047	3.47758	3.14573	1.39024	11.0976	3.93807	9.99182	5.00579	1.87963	6.43961	4.60262	19.414	4.04921	2.98809	10.5597	3.08575	14.0649	4.95784	5.63494	1.51642	2.28873	5.81433	17.6996	7.4845	6.67505
OS04G0401000	19835206	19836892	568.065	811.333	1226.47	738.687	588.613	611.559	520.804	753.178	620.912	293.257	260.512	242.369	19.8534	90.7468	82.4138	6.09954	29.4216	8.86458	139.042	459.423	240.09	142.558	1.28907	123.45	244.974	238.926	270.033	62.3972	85.047	88.5037	6.17395	9.77848	2.09805	12.7756	15.4908	30.2076
OS04G0401700	19886674	19892355	3.90009	4.5323	4.8438	29.1792	9.78708	8.0127	12.9514	8.18339	15.0568	3.47131	2.71227	5.79967	2.55136	6.77592	8.10344	0.679055	2.66159	0.956421	8.88148	6.30707	8.16581	23.413	0.457624	21.2307	10.5092	20.7338	21.1173	8.87441	4.31236	2.94609	7.95532	6.89799	2.46781	3.54392	4.12625	18.9282
OS04G0402100	19913312	19916747	299.844	136.164	260.985	177.116	132.098	134.61	296.57	177.844	177.396	216.214	206.545	271.031	272.978	322.396	329.672	278.309	381.595	209.678	432.832	228.078	269.261	276.921	57.6711	205.154	80.5966	116.812	126.411	339.977	272.369	298.316	269.835	358.48	408.228	238.484	296.011	197.627
OS04G0403400	20009913	20015529	1.49946	1.1931	1.83083	0.867092	0.859885	0.99263	0.993232	0.769365	0.424737	0.924361	0.81665	1.22704	1.27646	1.23535	1.00142	1.23504	1.31243	1.03845	0.949666	1.06376	1.11568	1.53207	1.5792	0.948624	0.362174	0.510279	0.918255	1.2089	1.09792	1.19642	1.44689	1.36564	1.92145	1.22975	1.33187	2.13298
OS04G0404400	20065198	20066517	0	0	0	0.0424996	0	0.0428434	0	0	0	0	0	0	1.78343	0.103548	0	5.16932	0.363933	7.25012	0	0	0	0.104246	11.3948	0.0464958	0	0	0.174126	0	0	0	0	0.0607566	1.34703	5.96789	1.95014	0.506344
OS04G0405000	20099595	20099956	39.7233	27.8659	35.7861	42.3151	41.9149	47.6364	58.78	67.0217	51.9324	29.1565	30.3444	35.878	5.99237	58.2167	36.046	2.80444	21.0652	3.6381	30.0302	37.5017	33.6318	47.9678	2.22815	65.425	53.9205	45.73	41.9754	53.8629	35.1197	38.4871	40.982	45.7991	12.1637	9.88578	16.6911	18.6507
OS04G0405300	20109577	20110741	2.39224	3.28377	5.52336	18.3211	6.96776	7.80331	4.69161	6.48494	11.659	10.8949	7.21901	6.54827	0.670483	2.28773	2.08067	0.455818	0.952534	0.601049	7.78296	5.28201	13.5557	7.75207	1.38573	15.1832	6.23265	23.4839	6.94344	18.0237	7.53779	6.71952	3.38202	2.68464	0.771231	3.12777	5.56954	10.1699
OS04G0413900	20443290	20444608	4.53882	10.2357	5.2576	14.6541	11.0391	14.2557	11.7606	13.5123	10.71	5.94914	5.44099	6.74606	4.61205	3.57041	6.14836	4.21298	5.33318	3.36524	8.50483	10.9665	8.78688	14.2881	9.55493	18.0761	21.9034	34.8958	26.0423	7.08592	10.3129	8.20169	10.2035	9.47955	7.65642	5.35584	7.06042	6.19004
OS04G0414400	20485333	20485689	14.6322	4.28124	11.3313	8.93348	4.48778	4.36643	6.71788	3.22087	3.91187	5.72723	5.60687	6.03762	6.86885	8.0798	6.14875	2.69405	8.94149	5.60189	4.04931	7.6386	3.12733	5.31218	1.4121	6.66374	2.32045	1.56657	3.05014	7.07167	5.56889	7.00174	4.90957	4.64405	5.49672	2.34333	4.19239	3.07868
OS04G0415800	20543471	20543934	0.126494	0.109799	0	0.520712	0.101555	0.419939	0.769808	0.247813	0	0.357285	0	0.238222	2.23591	0	1.05129	0.23031	1.01919	0.315371	0.249242	0	0.458316	1.14952	0	0.569674	0.111584	2.65169	0.426685	0.347292	0.451019	0.176627	0.134907	0.44664	0.515751	0.200328	0.238934	1.12797
OS04G0416400	20559959	20564905	1.7509	0.875544	2.48286	1.55119	1.08484	1.29522	1.96895	1.75237	2.12483	0.895915	2.15293	1.61286	0.489311	2.57687	2.19463	0.675696	1.45674	0.55357	0.63749	1.90303	1.98247	1.42203	0.637504	2.58843	1.1416	1.06993	1.54071	1.35854	2.64645	2.48469	2.57776	3.24794	1.17947	1.0549	2.48045	1.88375
OS04G0417600	20624277	20626071	3.48637	3.71259	4.24665	4.79373	3.72241	2.83388	5.96828	7.14696	5.32853	6.26032	7.26483	6.83651	2.36797	6.52477	8.40134	1.70145	3.9095	1.76232	4.07212	3.04942	4.29745	6.35101	1.82137	8.83793	3.26567	3.66451	2.60662	5.55895	4.90183	4.76773	6.3632	7.9106	2.31542	3.18758	4.31105	3.5255
OS04G0423400	20934960	20936052	28.1169	27.7538	32.8393	36.6327	35.6779	40.5941	22.6464	25.6252	19.5924	35.1033	31.2918	39.3714	3.50311	73.3877	37.0496	2.64615	22.5193	1.9511	673.843	398.263	316.557	448.939	8.54601	844.693	208.826	209.219	166.446	535.611	228.805	226.39	335.103	337.046	40.3406	47.8039	116.092	88.625
OS04G0423700	20949658	20952802	28.0119	20.7309	24.7654	26.9009	23.6323	25.0507	29.9542	26.4277	25.2441	27.0436	20.8429	25.9747	52.4765	24.0609	27.7327	63.898	49.2908	51.8834	26.2645	20.0963	20.376	30.6563	40.5374	28.2763	20.9424	21.7398	23.1719	20.2285	23.9541	24.6511	25.9651	25.8894	46.4685	39.0635	40.9106	28.0573
OS04G0423800	20954485	20955826	0.131207	0	0	3.70877	0	0	0.22814	0	0	0	0	0	0.421675	0	0	0	0.176194	0.908671	0	0	0	0	0.112694	0	0.0385806	0	0	0	0	0	0	0	0.213987	0.0346319	1.03265	0.428997
OS04G0430000	21324278	21326956	20.1402	11.1549	23.0938	14.951	13.0236	11.0155	13.7733	12.3817	12.7245	8.29098	10.0936	12.1406	9.03877	14.9598	14.2261	8.82222	12.8156	9.10419	9.1323	11.4479	10.1139	21.6124	6.98455	17.3815	7.35928	9.03336	11.5833	11.1825	10.704	10.7665	13.2564	14.0838	10.2389	10.4763	10.0678	14.1646
OS04G0431200	21380985	21385639	15.9767	11.5539	18.4563	14.8771	16.3309	16.6693	17.6329	18.3581	16.5368	13.4989	10.8089	12.9428	7.21958	16.3608	14.341	9.20496	10.4025	11.423	14.4171	19.0493	15.4199	9.67128	4.51196	10.3526	13.2051	11.366	9.7592	13.8805	17.0052	16.8074	13.7115	16.2009	6.03908	9.07001	10.7247	14.6693
OS04G0432000	21414495	21419953	20.1984	17.4147	18.5424	35.7568	32.3598	31.0846	37.7586	34.2471	40.2847	13.7724	12.4689	19.2327	41.0443	24.6642	21.9247	43.1249	35.623	47.9118	10.3066	10.3378	8.32748	22.727	33.2578	29.6146	15.1011	17.4339	18.0261	11.232	11.3841	10.7186	17.9194	17.1635	25.0757	27.2544	18.3492	11.671
OS04G0434800	21622953	21627231	46.136	22.3517	43.9195	78.8137	41.6024	39.1815	101.536	65.0051	98.2616	25.1046	26.6085	37.0445	26.947	60.1425	65.8052	17.1836	33.2587	13.0447	29.6363	37.6484	30.2718	105.768	12.6286	128.138	46.3067	60.6975	34.9518	34.8763	33.7571	37.6482	55.7313	65.4321	27.4792	20.9567	31.7509	62.1177
OS04G0444800	22182599	22186919	117.274	135.036	166.408	22.6022	32.8621	33.71	34.1945	44.7974	36.7575	196.912	197.983	177.242	56.9546	213.111	298.53	24.7461	91.9387	32.2186	219.66	182.923	176.44	13.2001	7.24041	8.91246	41.0582	31.6144	34.0804	338.047	201.759	197.082	260.557	278.602	73.9614	92.0418	192.524	254.211
OS04G0445800	22223723	22227030	2.77796	1.11291	3.09755	2.5803	1.65841	2.01	1.48623	2.37226	2.60742	2.41427	2.54769	1.74387	2.74703	3.35771	1.55398	1.94534	2.3674	2.60462	1.61402	2.08639	2.77437	2.08575	1.40713	3.72113	1.00534	2.10403	0.961077	2.47713	1.71431	2.98379	2.58289	2.26355	2.43955	0.95885	3.02727	1.96901
OS04G0448900	22369763	22376615	54.1683	35.077	56.5279	4.34984	5.16575	5.6224	3.77474	2.28023	3.63831	63.6574	51.4968	49.4057	19.9431	83.0278	77.2785	7.71477	25.1573	10.7163	43.3423	37.9628	35.7985	5.30841	0.898607	4.45259	1.84582	1.57013	1.89688	56.2519	38.446	40.667	74.1736	70.1885	21.6273	71.5987	59.7309	159.438
OS04G0450100	22428835	22431568	181.08	108.459	132.525	65.0984	86.8164	83.419	111.673	103.413	109.428	196.147	125.354	188.404	82.7638	244.496	233.186	49.0504	96.4445	56.6213	183.941	130.055	135.091	74.6007	54.0625	59.115	108.292	92.3771	71.3704	195.867	131.436	150.992	236.522	217.614	71.767	78.8954	119.957	196.531
OS04G0450800	22461303	22464042	96.9569	61.7926	110.676	90.7526	67.6909	67.238	107.567	103.436	123.238	61.6482	83.6708	88.0159	74.981	74.3741	76.6907	53.837	85.4396	59.2848	23.9625	31.1952	27.0357	32.4586	10.3817	51.2293	32.2491	37.9792	33.9871	32.0998	37.3796	41.7281	34.0863	43.1152	32.6838	21.403	31.4457	29.5907
OS04G0457000	22835913	22837163	121.193	60.9486	73.9467	8.80892	8.9618	9.22174	5.00881	4.78684	4.14263	37.8732	45.4834	46.5971	3.38904	17.6447	26.6131	0.655607	8.54835	1.70999	311.47	439.083	343.17	42.3315	0.662732	38.8732	13.7946	11.9107	11.7557	344.413	225.138	283.61	99.2446	202.7	24.1196	13.4011	35.4653	41.8334
OS04G0457800	22867357	22872511	36.5474	35.7335	47.6566	93.3723	77.609	73.295	112.242	81.115	83.8021	34.7614	53.426	52.0691	38.7792	54.7451	63.6215	38.3114	49.0215	32.0384	45.0077	44.7018	45.5038	123.261	20.3923	143.912	62.9811	57.7066	54.5367	50.0776	38.2093	35.5232	50.679	43.455	30.8276	33.566	60.2766	51.3684
OS04G0458900	22910423	22912423	481.103	1012.01	298.961	472.595	1072.19	1091.09	535.213	483.903	799.467	830.64	298.439	635.451	0.471337	8.47263	16.9121	0.774376	1.6248	1.02381	658.547	644.134	778.34	8.50014	0.60464	30.6468	968.746	659.156	939.845	109.845	562.48	482.124	2.40878	4.55702	1.98527	0.650339	1.1635	1.02007
OS04G0459000	22914766	22921280	1.58517	0.986302	0.437383	7.03349	7.0615	7.29996	7.79312	2.80317	4.68576	2.07357	2.24034	3.80426	2.96424	3.20786	6.63089	0.638527	2.9387	0.781092	3.57945	1.04849	0.864052	8.00291	0.253023	7.40423	1.86856	2.87386	3.85648	2.19531	2.23828	3.0165	3.75522	5.84474	2.31072	0.588726	1.25863	1.03825
OS04G0460600	22994561	22996624	9.6362	12.6157	14.735	6.22876	6.23388	5.2877	8.82765	6.82577	8.7821	11.9593	6.16057	10.1611	12.5732	9.74463	14.5198	4.13246	9.54473	4.30195	6.9436	8.00349	9.52202	17.731	1.40223	11.4052	6.39286	6.4122	6.24569	13.1553	9.68987	9.14625	13.4197	8.57645	4.35106	2.74316	7.0325	10.8652
OS04G0461300	23040201	23048445	0.712218	1.26454	0.185939	0.69298	1.55946	0.886667	0.450323	0.285401	0.148133	0.914396	0.242354	0.396291	0.0520213	0.129878	0.100896	0.0294716	0.0326052	0	0.38273	0.39238	0.49851	0.0980651	0	0.0583185	0.342693	0.277628	0.327604	0.0296274	0.0577145	0.22602	0.0345268	0.152411	0.105597	0	0	0
OS04G0461800	23078330	23081438	0.299019	0.259554	0.753567	0.386858	0.874529	1.36496	0.315671	0.209216	0.41047	0.442402	0.426383	0.522909	0.995314	0.364171	0.0443778	0.73887	0.279647	1.06501	0.441887	0.496175	0.34824	0.215662	0.311864	0.557899	0.414503	0.488442	0.468298	0.136827	0.514044	0.551734	0.159454	0.377076	1.11468	1.11624	0.443784	0.247594
OS04G0462500	23104041	23107581	16.6796	5.46346	12.8788	9.23041	7.26407	5.97485	9.71297	7.12876	10.5122	6.48157	10.3073	12.5574	72.6008	6.58901	13.936	45.0877	56.6567	70.0277	8.99141	10.1717	7.30479	6.43483	17.4009	16.6888	4.58064	6.03497	5.14195	11.7366	9.57297	14.007	35.8716	20.3259	47.5409	36.1653	50.6028	44.4799
OS04G0463500	23139191	23142817	20.3087	11.1215	21.7672	54.0559	30.262	27.6217	36.7914	33.4331	42.0362	21.7236	20.4305	25.0305	17.2568	25.9143	22.5343	19.311	19.865	19.1752	22.103	16.7537	22.1038	42.6229	9.04125	54.4938	20.3067	31.2561	15.1983	41.7942	18.9085	21.7507	22.2265	23.2145	15.6504	12.2505	15.2641	16.9244
OS04G0464200	23171516	23176332	39.6418	22.6816	33.8648	39.7574	24.018	23.3986	47.6825	35.8461	40.503	28.4559	27.8793	33.2126	32.1471	50.7795	49.5922	26.0295	32.3619	22.9947	26.0163	25.8019	20.9926	55.0065	24.3996	55.1389	28.5347	29.415	29.1989	39.4339	34.2387	39.7956	57.7718	48.1425	24.3701	28.0026	23.4288	48.4678
OS04G0465100	23235808	23237158	18.8114	20.9293	48.3721	42.2058	38.3322	34.831	35.1261	25.661	13.8755	16.9339	9.90149	24.5042	44.7139	21.1329	25.5454	54.9348	44.1927	40.6539	42.2017	24.3535	29.514	40.3136	56.6434	37.9569	19.6217	35.8493	84.9959	25.4061	19.0142	19.4726	29.7463	24.4414	56.6121	39.2862	32.8247	22.2367
OS04G0466600	23315118	23318842	44.9866	29.5191	35.4954	54.9734	40.2198	45.8762	50.0968	46.1631	51.2485	44.5981	38.4536	43.3687	34.8409	67.9396	49.8202	33.0335	47.3601	34.6607	53.1641	43.4852	45.0336	60.3447	59.1598	61.884	36.8213	39.8723	37.3254	62.4669	50.6871	54.5	64.4381	56.1582	60.1086	50.6315	53.6719	52.4915
OS04G0467400	23357015	23361819	3.11086	3.03782	4.72608	5.12234	4.13656	4.86121	4.77522	4.88032	4.44828	3.20348	2.40566	3.08948	6.42433	3.8026	5.50417	8.47389	6.4131	7.17019	2.87325	4.83585	4.05064	7.33745	6.28321	6.58906	4.69514	5.21055	3.91455	4.4929	3.63953	3.71596	5.33954	3.63279	7.07521	6.88961	7.09263	5.82973
OS04G0471700	23579872	23587188	3.18722	7.78196	15.9508	2.86955	3.89065	4.06844	2.36582	2.84815	1.62043	4.22917	2.41856	3.66811	50.392	0.710369	2.42041	43.9299	21.2687	43.8207	5.56389	8.99869	7.41165	2.22075	24.8937	1.93063	5.40934	9.76806	11.3797	1.84223	5.64884	5.08802	5.7051	2.8299	51.1599	27.9978	21.9865	13.5124
OS04G0473900	23698938	23708819	0.156892	0.251942	0.16735	0.393965	0.440861	0.358088	0.41602	0.345785	0.2728	0.243729	0.28058	0.347176	1.50636	0.228167	0.415628	1.73536	0.924384	1.64287	0.216396	0.213929	0.383706	0.277231	1.58337	0.473403	0.373678	0.358791	0.509376	0.208196	0.41256	0.405283	0.309555	0.378547	1.17703	1.52187	1.13355	0.53163
OS04G0474900	23762465	23767401	13.1592	15.8262	8.66379	30.5961	32.4328	32.6595	46.8922	33.3276	35.0542	8.20989	10.9985	15.4367	7.05704	18.9227	29.2522	2.48252	10.922	3.76833	16.0258	17.0064	19.2438	44.9843	6.37297	46.1254	20.3352	18.9745	15.4824	20.1103	13.7932	14.6111	20.3922	21.0488	6.23159	5.77498	9.61312	14.4204
OS04G0475500	23790794	23792871	6.68393	4.66861	7.79786	7.17952	8.97157	7.54097	7.67225	8.59319	6.83359	6.53877	5.55967	5.94961	4.90872	8.43203	6.56404	5.56187	5.67991	5.03397	5.14449	8.28051	5.91244	10.3343	3.67773	9.17154	8.56777	8.35913	7.26579	6.45148	5.39939	5.43206	6.90572	5.71571	5.36528	5.20994	6.36194	6.84486
OS04G0476100	23829769	23832791	61.1355	66.094	55.4627	151.841	106.514	107.495	103.39	101.094	114.491	63.4934	57.471	64.4292	84.0286	69.5738	71.083	85.4194	79.3862	97.0311	66.6723	64.8921	72.7178	187.855	122.917	129.007	75.5778	79.4983	60.1586	90.9543	93.5408	103.956	106.709	111.919	102.854	91.2988	99.1092	76.7149
OS04G0477300	23885590	23887923	8.09427	4.58215	4.62011	5.79478	5.11715	5.35486	7.44502	6.51148	4.54467	6.51634	4.35842	5.4126	2.5448	6.31419	4.4279	1.31711	2.59925	1.03989	6.6646	4.068	4.07324	5.56711	0.436612	5.52959	4.76014	6.18508	6.56202	4.07959	5.12377	4.23151	4.62909	4.60228	2.32772	1.14564	1.25564	2.58027
OS04G0479100	23960070	23963329	12.631	8.75477	11.1888	11.977	10.5696	10.4571	11.2544	12.3418	10.2653	9.61429	7.89288	8.55047	16.7121	10.557	10.8371	17.7058	16.5188	16.8684	10.6795	11.2344	9.87587	10.7551	20.5911	10.6128	8.12105	11.4368	8.84983	10.2081	10.1948	11.1876	12.2647	11.2052	20.8818	16.7692	16.5289	10.7589
OS04G0481100	24068038	24072167	12.6453	9.67456	17.8706	12.4593	11.8488	11.8812	11.3493	12.9208	10.7925	6.73903	9.78118	9.05076	9.8039	9.50352	10.8707	7.04358	6.24773	8.07292	8.12626	17.6263	12.5348	17.2079	10.6269	16.3325	13.4098	13.5107	11.8996	10.2313	11.0288	11.8506	11.2326	16.2872	8.6996	8.06988	12.0394	17.4155
OS04G0481700	24096146	24098246	39.0823	58.3426	18.3831	45.4701	107.319	111.5	43.5225	45.9174	68.0807	60.7571	38.0621	45.6397	0.426458	0.896596	1.39305	0.127158	0.309493	0.0928652	41.2833	31.5175	43.0682	0.310283	0.0479884	1.45941	62.1006	42.9099	38.753	6.03362	29.1597	26.3886	0.0595878	0.164399	0.227804	0.176967	0.211072	0.149465
OS04G0481900	24101427	24102538	0.422253	0.0916308	0.129923	2.1293	0.550883	1.00755	1.19308	0.517019	0.724545	0.198777	0.96588	1.68983	0.593707	1.1117	1.69984	0.336352	1.54162	0.131594	1.664	0.213245	0.717149	1.49226	0.226672	1.80656	0.465604	0.150881	0.0890206	1.69066	0.846878	0.700154	1.85765	1.55306	0.946904	0.25077	1.04684	0.658926
OS04G0484900	24237179	24240711	12.3318	11.9508	12.9617	16.4758	13.5851	14.1216	18.6467	15.1988	15.9139	10.8756	7.29716	10.1422	34.3396	14.0592	16.1519	41.8361	30.9715	38.9441	16.2092	14.7259	14.9596	22.9175	44.6735	20.9213	22.5828	25.3454	21.5095	10.4001	13.5526	12.642	22.808	16.5719	48.6509	38.6641	32.8763	27.5051
OS04G0486400	24296458	24301208	3.32344	1.74177	2.77836	3.74289	2.51719	1.92562	4.14324	2.79478	3.15621	2.18442	2.86875	2.83423	5.03817	3.71064	3.02921	5.45166	4.95767	7.71267	2.224	3.23012	2.49919	4.4638	4.28177	6.24109	3.2636	3.58504	2.40603	3.41455	3.46552	4.15903	4.2467	5.9412	3.93734	4.29506	4.61939	3.97005
OS04G0486800	24312618	24319681	0.175623	0.24391	0.2882	0.983213	0.902391	0.932863	0.641276	0.584903	0.900037	0.19842	0.33599	0.562266	0.818409	0.228986	0.492617	1.40695	1.04359	0.846527	0.242231	0.248339	0.254528	0.957588	1.90063	0.474557	0.387307	0.368158	0.592405	0	0.485298	0.45367	0.786677	0.268714	1.53238	1.14034	1.02837	0.469817
OS04G0488700	24416321	24418415	12.5698	24.5715	12.5217	16.9394	18.8706	16.2	16.4958	14.1479	12.6879	24.1823	25.6997	30.5366	11.0572	16.2969	13.5186	4.77569	12.2481	4.98249	12.6857	10.838	13.6691	10.6971	2.10659	13.2855	15.4754	18.6963	18.7583	17.7386	15.3341	13.8415	15.186	15.0349	4.27783	10.0613	11.8715	27.4901
OS04G0493100	24655178	24660067	27.2748	9.56487	9.2655	8.39731	7.67693	7.67163	8.98618	4.86166	4.66707	22.7213	20.5661	18.8655	167.044	23.5194	24.5036	199.8	134.185	227.691	14.9831	6.62268	12.2497	12.7815	171.611	17.3485	6.22587	6.68168	3.95503	22.3359	17.5747	16.6898	33.7995	36.4962	118.039	177.106	124.455	54.1241
OS04G0494100	24708801	24709910	47.7816	40.4782	94.62	59.6697	66.7173	68.7797	89.1729	78.7006	46.5652	66.0741	36.9739	72.8427	54.4939	75.2831	103.156	31.1599	32.7957	18.7569	26.5923	18.0399	22.0566	31.9515	1.77576	30.8297	8.81495	22.8741	14.7227	17.8698	11.7742	9.86345	26.2148	18.3178	5.80709	39.1999	97.6852	122.753
OS04G0497000	24858099	24859658	1.30429	0.819833	0.442834	1.29599	0.324977	0.559919	0.547419	1.01328	0.452753	1.94786	0.187053	1.05876	0.108408	1.08261	0.794311	0.20472	0.271785	0.149509	1.55084	1.13567	1.1407	0.817435	0.0772595	0.16204	0.317396	0.599978	0.417203	4.69231	0.521178	0.345403	0.527638	0.0529351	0.0366756	0.0712276	0.29734	0.0401054
OS04G0497400	24878145	24881728	22.0664	18.9581	23.9865	21.7449	19.2565	19.1105	17.3198	20.9516	15.1842	17.2156	13.2849	18.4933	23.3519	15.2828	16.475	19.2149	25.1799	15.4306	20.572	19.0387	17.7897	18.463	8.19192	18.7572	17.4741	17.3157	16.5619	16.5276	17.3053	19.9371	19.7421	20.7905	28.2568	14.0769	18.1755	15.9026
OS04G0498600	24915054	24918786	3.46661	1.32296	1.02986	2.58341	2.56722	2.30667	2.33832	1.87348	2.21525	2.02583	1.01917	1.8854	1.92087	3.23709	3.57033	1.06102	1.56511	0.943759	3.59192	2.74678	2.24677	4.67715	1.25773	1.83038	1.76626	2.90454	2.11691	2.70761	1.5184	1.89865	2.99599	2.91938	0.877302	2.17708	1.38299	4.10386
OS04G0503600	25140210	25145151	6.19044	3.71648	4.3035	8.97409	6.35928	6.11503	7.92551	7.98604	7.559	5.12289	4.73369	5.91311	1.33302	7.44338	6.11604	0.698351	3.97082	0.815429	4.30605	4.70293	4.13682	8.89861	1.97663	10.0589	6.51517	6.22162	5.05485	5.25717	4.3413	5.05679	5.08006	5.85817	1.222	1.42677	2.99909	3.30888
OS04G0508300	25397069	25399815	1084.65	600.692	620.594	880.844	765.296	726.529	897.296	891.586	891.841	824.85	604.424	838.946	309.115	1034.95	690.838	253.639	427.513	255.209	768.364	604.823	650.687	729.682	229.185	631.528	537.811	600.649	525.101	866.932	633.297	713.922	618.651	763.982	239.559	282.912	216.797	258.034
OS04G0508800	25424202	25429268	2.17382	1.26443	2.46399	6.86361	4.1742	3.42237	4.30585	3.77576	3.56856	2.97505	2.25556	2.86994	8.12064	2.71971	3.74837	9.18075	7.35811	9.31223	3.44427	2.19564	3.69453	4.79724	13.5125	4.66284	3.08397	3.99323	3.09937	3.95835	2.41715	2.80067	5.42555	2.53215	11.6228	7.79036	6.87882	5.25574
OS04G0509300	25474093	25481475	8.62989	4.87342	14.0387	8.50402	5.67119	6.33282	10.0954	7.311	8.84289	4.439	5.43224	6.65154	7.12112	10.4768	8.79232	10.647	8.20503	10.1902	4.49725	8.19484	7.18319	9.03343	5.17998	10.189	5.5993	5.47677	5.05772	5.85478	6.34115	7.08352	8.36878	6.68645	6.72482	8.12637	7.9774	11.8254
OS04G0509600	25500515	25502557	24.7583	13.9529	9.44972	16.8595	7.02128	6.77279	15.8757	10.7987	14.6541	26.1224	24.8202	32.1862	5.56684	57.4155	55.3446	2.57909	18.3914	3.76195	32.2189	16.4534	23.2909	24.0352	0.290939	15.782	11.572	9.85904	7.42691	57.3782	23.6063	24.1651	57.1781	60.853	12.2542	6.19355	13.4074	12.4666
OS04G0511200	25563419	25565153	17.8064	17.6714	28.4296	29.2267	21.6259	24.4741	16.3682	17.7755	17.541	51.2023	38.4435	24.0827	6.46989	15.2998	3.06348	6.14338	4.4549	3.95875	52.2931	16.725	42.5317	11.0512	23.4281	16.5493	14.1569	18.5341	14.6334	71.4118	26.2349	28.9019	3.50785	4.40512	20.7169	16.5248	6.31986	6.97834
OS04G0512400	25611673	25615824	1.93279	2.1449	1.52565	3.84723	4.38022	3.45194	4.02007	3.40306	3.6943	1.8658	1.79084	2.32681	6.91929	2.06121	2.87211	9.37676	7.54007	6.77069	1.49441	2.00161	1.86154	4.64428	6.93452	3.26141	2.41718	3.31037	2.31075	1.65689	1.96275	2.11805	3.26162	1.8717	7.96032	6.14126	6.37742	2.44344
OS04G0517100	25843041	25844875	5.85333	3.74813	7.2959	25.5962	7.01048	6.66319	9.51026	11.1539	10.4499	7.67918	3.4587	10.2403	1.51623	10.9393	6.11412	0.931783	1.96507	0.584798	9.29597	3.0691	9.47402	11.5944	0.494503	13.3389	4.54267	7.71086	5.23276	22.9494	8.21125	9.35669	6.17442	5.0822	1.69537	1.44367	2.17502	7.75794
OS04G0518100	25906878	25910059	59.0909	62.3788	96.3164	36.1115	15.7949	16.2894	70.9785	36.4112	27.1669	61.7132	50.8056	109.081	103.43	186.714	249.441	50.1736	53.011	30.0947	43.2586	50.3508	25.1096	218.821	32.3086	63.4009	44.6558	25.5002	33.0233	111.24	78.175	68.9544	132.13	130.974	29.3198	115.477	70.147	726.489
OS04G0518400	25927077	25929716	5.96373	1.6789	0.453431	2.18008	0.591563	0.515987	0.840779	2.7517	0.990392	4.94283	2.12598	1.99474	0.203504	5.28857	0.956847	0.10481	0.371052	0.210495	2.63146	0.604683	1.81456	1.23225	0	1.03699	1.15778	2.06242	1.49515	2.54981	1.35465	0.964553	1.57168	1.11114	0.244096	0.455826	0.260962	1.06769
OS04G0520700	26074703	26075861	6.78593	4.00013	3.90584	3.37712	2.39878	2.05948	4.05048	4.7125	3.42947	3.71897	5.64451	3.62409	5.28943	4.1141	5.47145	4.88679	3.67226	6.27079	4.68979	4.60345	5.27518	2.04535	6.5244	2.91925	2.4123	4.1016	5.16734	4.72725	4.24324	3.3588	6.04907	6.31795	5.24455	6.01501	8.41773	5.73501
OS04G0522100	26120339	26120817	0	0	0	0.132753	0	0.267654	0.140185	0	0.442689	0	0	0	0.906871	0	0.670056	0.440373	1.78639	0.402012	0	0	0	0	0.415482	0	0	0	0	0	0	0	0.34394	0	1.18339	0.766088	0	0.143785
OS04G0526000	26310603	26311543	1.18509	1.46181	1.02355	0.359463	0	0.155302	0.0542266	0.610973	0.228323	0.11745	0.0518819	0.0587326	0	0	0	0	0	0	0.245798	0.440994	0.112996	0.629798	0	0.224721	0.990385	0.891497	1.10457	0.114165	0.222394	0.217733	0.332609	0.0734115	0	0.14817	0	0.61181
OS04G0526600	26323989	26324804	0.287712	0.187304	0.472139	2.01342	0.519725	0.537275	1.876	0.140913	0.526598	0.541765	0.418806	1.35459	113.039	0.144282	10.1625	252.427	100.333	168.45	0.99208	1.52564	0.71668	1.37992	201.833	3.10975	0.3807	0.685375	2.24428	1.31653	0.320577	0.803479	21.2492	1.94711	150.624	192.397	92.1161	56.3783
OS04G0529700	26504423	26506105	1.15085	1.08977	0.457832	1.2059	1.87591	2.02609	1.27341	1.26395	0.351065	1.08353	0.783222	0.788127	0.700495	1.36412	2.42741	0.0634961	0.561979	0.173895	2.16454	0.59881	1.38992	2.14801	0.0299536	2.73281	0.615272	1.16306	1.44104	0.861731	0.83933	1.38783	1.11581	2.21648	0.398136	0.11046	0.922231	0.155489
OS04G0530500	26532649	26535961	69.8281	62.8458	36.748	54.0262	94.7997	96.5223	72.0233	76.2527	128.938	63.3673	30.2969	61.0924	23.5389	22.8321	25.6548	11.6235	17.4947	13.86	68.9891	73.178	73.4264	51.3189	19.3401	34.8129	110.972	80.306	72.6573	28.533	64.1405	62.5026	22.6426	22.0754	25.1012	17.7126	20.0044	20.4761
OS04G0531400	26572754	26575020	3.26678	7.27811	5.3385	29.5401	20.0857	20.4929	19.9518	13.4665	16.2185	8.68884	16.9378	14.227	5.83998	17.2287	17.3083	4.03961	9.51404	4.86417	9.76251	5.3068	11.2691	29.632	3.43717	23.0981	11.8391	23.0087	16.2766	10.3891	9.05134	6.4241	12.8039	12.2717	3.55189	5.28136	11.5956	14.2253
OS04G0535600	26765388	26771869	39.3884	34.4151	26.1689	47.4138	65.1733	62.554	42.7343	61.4016	42.43	17.7785	12.0635	20.8971	0.182477	2.53822	1.48309	0.17722	0.588191	0.350529	47.1159	37.0964	40.7037	3.21054	0	5.90319	39.3251	50.4545	101.864	24.0513	18.3649	16.3321	0.761269	0.76374	0.238118	0.33399	1.31764	1.62018
OS04G0537900	26903901	26908676	32.4457	20.3403	24.6499	38.1942	26.9883	29.212	48.8553	33.9193	30.3293	22.3898	18.3078	29.5693	108.569	46.1802	45.2385	130.701	77.3949	140.787	38.944	31.9408	25.7803	59.6472	112.557	43.6655	24.3812	25.0705	27.6545	34.6424	20.0422	24.794	40.371	34.689	86.8525	102.718	74.7565	52.9862
OS04G0540900	27058378	27059975	8.62094	9.90916	8.8823	9.26901	5.34109	5.71748	4.72285	9.56281	5.47577	14.3431	14.2108	17.1992	4.68094	12.2788	3.10805	3.04609	2.22021	1.63573	18.7705	9.42312	22.8205	5.52495	0.676215	5.49576	5.06987	7.31434	6.53964	43.0869	22.001	17.3144	8.7745	6.85706	2.92114	5.17439	3.60628	8.17884
OS04G0541500	27111204	27118461	11.14	6.134	9.77776	8.60999	6.63172	6.43112	10.5744	11.0791	9.34515	7.50951	7.09147	9.38369	6.94117	10.3939	9.13248	6.20901	8.75821	6.70729	6.66339	9.08942	7.5165	8.68492	10.4957	10.1534	6.61813	7.45567	6.00719	10.091	7.22795	9.80125	9.49664	10.4133	6.53502	6.73587	7.15722	7.33199
OS04G0542000	27137079	27144180	34.1009	142.14	86.7356	35.6232	28.6958	26.9914	43.2991	54.1249	34.467	105.125	81.2564	125.205	55.7178	78.0339	73.1057	16.5794	37.3396	14.6204	70.64	57.4677	61.3006	28.3967	6.41122	39.6144	76.6928	96.0048	104.11	57.4278	77.0003	63.7042	90.5427	72.2882	38.845	58.3219	61.4879	133.454
OS04G0542200	27154339	27158799	11.9376	11.4665	17.8054	8.01875	9.04544	8.08363	6.9994	9.40457	4.55194	11.3047	9.08295	11.4587	5.81799	13.6204	13.1468	4.94935	7.01343	4.03755	10.8719	10.6086	11.9657	10.4886	5.40482	7.39745	6.20404	7.14238	8.0574	11.0732	9.87798	9.86882	11.4979	12.1714	8.3574	9.6909	8.82728	18.6493
OS04G0543700	27222677	27226323	1.61712	2.48345	3.65737	4.1136	3.17918	4.49102	4.05551	3.4727	4.0982	2.71323	2.77646	2.67454	6.39647	2.47446	1.95999	9.72005	4.73991	7.49495	3.24763	3.09917	3.81223	3.83091	8.8145	5.54614	4.0235	4.85974	5.8919	2.5994	4.93429	4.12524	3.80314	4.24584	5.86648	6.89506	6.59866	5.06552
OS04G0543900	27233362	27238105	19.2891	15.3304	11.8004	23.701	22.6442	23.1064	14.1508	18.2282	18.2082	16.4453	8.5679	12.3528	19.1479	10.1117	12.3666	23.2217	16.6133	23.1168	16.1793	14.5506	16.1078	14.1537	17.2352	13.5228	17.1227	16.2502	9.77207	11.65	11.4121	12.4153	11.426	8.63503	19.1764	17.6401	16.9097	12.0879
OS04G0545000	27284275	27290982	1.38334	1.88692	0.445909	1.83038	0.436312	0.451046	3.26437	3.436	3.02927	2.09318	1.52051	2.18651	0.714505	2.87398	3.07955	0.224882	1.54252	0.451643	2.92041	1.79643	1.07403	2.34462	1.01842	2.44749	3.96594	3.71902	2.54143	4.61186	1.76156	1.86261	5.58526	3.89594	0.886328	0.665061	1.72644	1.36571
OS04G0549600	27505498	27509994	148.63	79.7135	111.278	72.2599	47.9299	44.4072	90.4421	123.252	85.0691	73.8866	51.4615	72.7299	45.1665	90.5529	127.863	41.7657	46.6744	46.3965	41.9186	59.0475	38.611	76.7774	26.2368	42.7529	66.5973	69.9451	59.1268	42.1992	27.4705	28.0841	42.2819	56.6859	18.4375	20.9694	34.9928	41.8079
OS04G0553000	27690861	27693987	6.72589	4.18884	8.31508	6.10854	5.59358	5.60725	4.90344	5.76107	6.09998	4.91263	4.54089	4.45888	8.50576	6.20132	5.85937	10.7633	7.74607	9.47476	4.84344	7.06755	4.89027	6.15176	9.35184	6.62859	5.8533	6.12146	4.70537	4.94086	5.88782	5.87497	6.0474	6.10576	7.15712	7.69027	6.58014	6.50858
OS04G0554000	27726325	27728086	0.817805	0.436842	0.671015	0.414337	1.86871	2.08844	0.273458	0.431348	1.49682	0.296142	0.366287	0.355417	2.27447	0	0.653538	1.03084	3.04119	1.41157	0.557789	0.826011	0.569825	0.317599	1.08064	1.24657	0.610425	0.959084	0.901846	0.460575	1.23366	1.66896	2.48241	0.370205	1.94935	1.49441	1.96064	1.23411
OS04G0555700	27819155	27820134	113.383	139.792	45.0592	83.5219	188.062	180.495	66.5916	91.2333	83.9913	123.108	35.7517	77.602	0	1.66677	2.04035	0.068767	0.304315	0	86.0291	72.7103	90.6604	1.52546	0	3.12976	97.953	71.4017	59.2417	8.50308	37.0335	39.8172	0.483375	0.889064	0.0615981	0.239259	0.285368	0.269434
OS04G0556300	27838701	27840702	92.5209	30.0494	50.2489	27.4886	18.764	16.262	26.8886	28.4881	24.605	45.2503	29.5995	54.5228	22.6609	51.2003	38.4289	14.8778	26.9903	22.6362	41.8099	37.9832	30.0046	27.5915	11.6219	25.958	16.5091	20.4283	18.3756	60.8711	30.8583	39.3825	45.8233	39.4006	21.0649	13.2192	15.4348	19.274
OS04G0559700	28046582	28048410	247.368	51.0342	279.855	9.53997	6.71434	7.65191	16.7755	14.4101	14.7077	114.125	89.6795	116.18	25.0966	76.8052	87.6157	4.67816	19.0786	4.77307	146.868	214.637	103.454	15.8207	1.73088	10.074	13.866	16.658	16.5268	169.95	158.976	218.921	91.1821	121.973	26.3342	14.6808	25.5514	53.5056
OS04G0560200	28065102	28066907	24.0073	19.4856	27.3088	28.236	26.1579	28.7879	30.1556	36.0378	35.5946	20.0345	15.6901	23.2666	80.9127	25.8765	29.6373	65.0692	60.6832	67.0447	18.8907	22.2013	19.063	37.6992	36.6875	31.7335	28.2597	32.531	25.5694	19.9022	18.829	21.2234	35.6629	29.9073	70.8709	43.6986	43.8014	35.6563
OS04G0560300	28067392	28070371	3.93647	2.61069	4.39121	3.85994	3.60426	3.46901	3.88376	4.41917	3.72388	2.97746	2.42817	2.47808	6.46769	4.36956	4.6409	7.50946	6.79334	6.52449	3.8346	3.84195	3.96631	5.76116	5.83136	3.88425	2.77018	3.05552	3.17039	3.40017	3.58776	3.18061	5.14173	4.91943	8.38571	5.88393	6.34949	4.5751
OS04G0560600	28079507	28082320	2.01198	3.27456	1.70243	2.01881	1.86771	1.80032	1.28456	2.5867	1.29463	2.39746	0.915227	1.3321	0.707233	3.65752	1.76361	0.744098	0.886539	0.679279	1.4247	0.666805	1.19599	1.26972	1.51209	1.33085	2.30173	1.28808	2.94269	2.38795	1.7374	1.71196	1.84405	1.33202	0.871611	0.995737	0.712579	1.20542
OS04G0568700	28574427	28575697	2.81165	0.740885	2.01861	0.124009	0.201547	0.375036	0.0873007	0.0983619	0.321634	1.37086	1.4617	1.8911	4.80044	1.05749	1.77344	1.2341	1.21361	0.876242	1.92912	1.57207	1.40984	0.202785	0.129372	0.180892	0.0442901	0.382731	0.46574	1.24063	2.14822	2.52384	1.65997	3.54561	3.7667	0.755384	0.995797	1.07451
OS04G0571200	28744397	28747841	7.30177	3.83514	7.05964	6.96879	6.27294	6.60057	9.78494	7.92686	8.21442	4.948	5.95753	5.91212	7.02502	8.81607	8.06881	5.4194	7.40085	6.72526	4.58194	7.56294	5.68718	10.1434	1.83752	11.3523	7.83602	7.71095	5.29468	5.66089	6.09412	7.11098	7.73783	10.674	4.17178	4.78754	5.09524	5.97196
OS04G0572400	28820861	28821520	0.177858	0.077192	0.510769	0.14643	0.0713965	0.147615	0	4.52971	0.0813833	0.502364	1.03559	0.167477	0.357252	0.0891926	0.184773	0.161915	0	0.14781	1.4018	0.718572	1.61105	0.089794	0.0763816	0.320398	0	0.338949	0.0749931	2.36019	0.87197	0.807131	0.379376	1.15134	0.0725177	0	0.0839889	0
OS04G0573000	28862600	28868988	10.1764	8.81445	27.3816	6.03802	2.70013	2.64725	13.9405	10.3933	14.1183	16.0366	12.6158	12.6267	4.04455	18.5197	19.7014	1.46172	3.54023	1.2262	16.7594	18.4969	18.7305	5.54299	0.0559096	5.21817	8.05816	8.00132	7.374	22.3397	18.7224	21.0719	15.8749	13.9182	3.11411	9.1062	11.3939	39.7998
OS04G0573200	28874420	28882313	18.7009	10.7504	19.5345	23.9477	17.272	15.9919	24.5163	16.9408	21.8555	17.9554	14.8987	18.9336	9.45525	25.3631	21.6322	6.46843	13.89	7.62724	12.8822	10.8148	11.7324	18.8579	5.00092	20.3107	10.5335	12.436	8.8838	17.092	14.7784	15.2783	17.4188	21.8653	10.9645	7.93159	9.71645	14.7399
OS04G0574200	28910272	28911853	20.4796	17.6156	10.3196	64.7246	66.2742	67.6193	107.635	38.5949	29.9801	14.3215	18.8556	44.9965	398.065	49.0435	65.2919	883.113	364.133	722.813	59.6151	14.2397	24.8012	129.916	718.385	101.521	19.833	35.069	76.9025	33.5461	24.1087	21.473	68.1762	32.0948	426.036	771.701	383.929	168.36
OS04G0574700	28929773	28932030	5.11353	6.24335	5.23308	3.09964	2.50383	3.1014	4.73877	6.49509	4.98818	6.37514	17.6213	6.1908	1.06098	8.08754	7.9685	1.22773	4.75395	2.80196	2.96179	2.66756	3.97017	0.397174	0.265452	1.64494	4.01511	4.20319	6.01812	4.06266	4.90875	4.39394	3.0864	3.63754	1.76417	4.02688	9.87121	4.88551
OS04G0578000	29131883	29134682	2.50113	1.20613	8.64203	10.4332	0.535474	1.45309	1.90869	1.93275	3.99287	0.497131	0.62413	1.36075	0.558207	1.19853	2.04982	0.0505984	0.167935	0.0692862	0.547576	5.58577	2.1145	0.841819	0.0716077	1.90236	1.12768	4.4487	3.5153	1.22079	0.644069	0.970109	1.15591	2.28959	0.453236	0.0880227	0.524931	1.36296
OS04G0578400	29157213	29159260	64.7358	88.1865	97.5394	13.5647	7.66496	8.25813	23.8501	25.1357	19.3912	127.208	119.422	105.566	28.5468	121.088	113.078	9.68156	46.6982	17.6429	73.2227	70.0237	67.7603	8.58251	0.0691995	9.65153	19.5445	17.5034	16.4079	104.185	94.654	90.7859	117.804	136.833	33.7036	62.7442	60.8732	110.566
OS04G0578600	29178889	29181660	2.83245	0.876549	15.9652	2.57528	4.19211	4.37456	1.6488	1.25456	1.05938	2.24936	6.0437	1.94816	0.791562	3.48312	1.4329	0.426021	1.93488	0.0409379	0.242652	10.722	1.22705	0.099478	0.0423096	0.465875	0.673533	0.398973	0.581566	0.6086	2.81021	2.47618	0.893118	2.60899	0.0200846	0.292547	0.790899	0.263555
OS04G0580800	29317364	29318451	2.91308	4.72943	3.58531	5.32964	1.99228	1.34319	2.345	3.1177	1.67853	0.761857	0.85257	1.32073	0.910205	1.56907	2.40986	0.294661	0.434656	0.627651	2.65736	6.32052	3.27392	7.7893	6.39415	3.06116	3.94976	5.65434	4.09429	2.41913	1.20216	0.86625	2.76163	1.52383	2.02356	2.30671	2.13986	7.40808
OS04G0583500	29485142	29488557	6.16375	2.74678	4.49296	4.87072	3.29167	4.38485	4.78455	4.09698	3.17292	2.82388	2.90682	3.73113	7.80428	3.47738	3.34462	8.01604	6.62356	9.92471	3.7953	2.80708	2.76665	4.36214	9.35916	3.54421	2.59725	2.62197	5.0122	3.32411	2.15846	3.18905	3.02274	2.88239	6.08088	8.45414	6.86087	5.83982
OS04G0583900	29500955	29503774	0.728927	0.961737	0.287083	8.49776	7.39715	6.79997	18.7582	25.4475	21.0262	0.741192	0.363792	0.329463	1.54614	0.292435	0.302906	0.796303	1.20399	1.35695	0.373429	0.441745	0.501802	8.9794	0.826424	9.79578	15.3551	14.3914	13.5971	0.34689	0.207921	0.73283	0.373157	0.377488	1.3077	0.946605	1.10149	0.467996
OS04G0584600	29531283	29535738	48.042	34.8017	43.6189	132.244	48.8575	49.8477	62.941	54.5027	67.1557	45.112	35.6503	51.6448	22.1226	58.2931	62.1311	16.759	31.0936	18.8398	43.9476	31.7927	39.0527	88.3824	15.8663	83.9952	44.2585	48.9888	40.8619	69.6893	32.9044	37.0484	49.881	65.5252	17.9935	19.2349	32.2507	44.6542
OS04G0585200	29565754	29570387	34.3749	61.4142	67.5456	39.3464	30.5987	30.8011	36.0943	39.4035	28.5668	46.9228	57.0008	50.0507	8.36604	47.665	55.705	5.16495	18.2852	9.61496	72.7952	58.226	70.2547	50.8844	1.98743	57.6753	34.0523	31.4613	33.097	61.9611	41.7276	40.1541	42.641	44.6482	10.4323	17.4241	43.7073	33.1127
OS04G0590400	29857572	29860316	5.13165	3.04249	6.61658	2.30105	2.77727	2.69994	3.64481	3.34363	2.36907	3.36478	3.71587	3.10636	0.975542	5.44555	3.76037	0.583956	1.52282	0.304621	4.73968	4.65094	5.62358	3.53919	0.609979	5.09673	3.193	4.475	4.07632	4.52863	5.73826	5.78994	5.08204	5.31179	0.915387	1.65079	2.44492	4.26954
OS04G0600200	30287197	30289860	14.8429	15.2736	8.87211	24.3417	10.3469	12.3852	17.5179	14.5002	20.8498	34.0726	27.0821	19.4244	5.4178	24.3312	8.95351	2.79691	5.70637	1.62481	16.0382	9.10793	16.3	8.05765	0.239893	12.3629	10.5592	18.5535	10.8681	31.4765	17.6409	17.4941	8.08527	11.3177	2.53787	3.34905	4.97425	11.4922
OS04G0600300	30291463	30293040	0.691017	0.93721	0.354365	14.5428	1.52565	1.64886	3.67967	3.55362	5.57287	2.68371	3.08947	3.13141	0.7287	6.15094	2.64719	0.0786342	1.00044	0.143569	1.74451	0.741572	1.5257	3.31425	0.111284	5.40716	3.31452	6.87251	7.13842	4.70348	1.80939	2.41221	2.85579	7.26893	0.493056	0.683974	1.67236	3.15797
OS04G0600800	30311574	30316221	11.2053	8.19205	11.4065	12.58	10.8724	11.3141	11.6433	12.825	10.7755	8.63173	8.09942	7.64547	17.6449	11.7494	11.9522	22.2292	15.4497	21.6623	10.4491	10.0468	8.54868	15.5496	36.7474	14.2756	10.4396	11.762	10.4347	10.9678	7.6915	8.91086	8.78723	9.13312	18.7635	19.7624	16.1573	12.3964
OS04G0604300	30482211	30483492	2.90723	2.23785	2.43041	1.49031	1.0129	1.00157	0.858403	1.07463	1.00398	2.94376	0.547523	3.20241	0.705156	1.43042	0.227944	0	0.386722	0.50145	4.26925	0.99727	3.72649	0.996965	0.753822	0.741108	0.435492	0.888553	1.38772	14.4578	2.10251	2.52758	0.175506	0.193683	0.313114	0.39092	0.310837	0.0978273
OS04G0605100	30545175	30546517	42.1809	82.5596	92.1801	140.265	102.338	104.641	124.952	117.555	107.897	99.0902	120.619	119.496	58.275	111.956	112.705	27.8633	74.8628	26.1201	77.8421	97.9377	95.0533	130.267	18.6891	164.157	119.568	138.468	101.68	113.408	92.2561	97.5054	121.299	130.835	48.6587	39.7958	80.8414	114.491
OS04G0605500	30572141	30584308	31.7746	16.6946	26.1654	22.9175	21.1357	20.8022	25.2311	27.9784	14.1893	18.504	19.4806	17.4263	43.2096	22.7415	20.656	35.1572	35.5449	35.32	21.4345	19.9281	19.9844	24.5743	25.091	26.7773	15.9879	19.1098	21.5233	25.7375	21.4215	22.3974	23.9989	23.9868	59.5075	27.5525	29.6303	19.1109
OS04G0605900	30599917	30602262	16.947	15.9852	12.5146	33.3929	35.9649	34.4601	32.463	37.1294	30.2426	20.3701	12.076	19.4154	39.6684	20.5667	34.2728	48.2893	51.8307	21.2668	21.371	17.4594	24.4076	59.0929	41.6783	29.7656	31.0452	36.3334	28.3444	22.6956	15.4084	17.1166	36.3894	19.8797	66.8405	28.5387	35.4257	30.6772
OS04G0607500	30724493	30727084	3.31137	1.79316	5.40907	0.675308	0.512192	0.731199	0.237705	0.505887	0.194612	6.09233	3.13343	2.63178	0.976342	7.89161	4.63941	0.138281	1.46865	0.302966	5.62677	4.84813	3.71492	1.50307	0.0260931	1.14925	0.509176	0.260527	0.435519	10.4538	4.08905	3.90261	4.86002	3.89738	0.891833	1.13063	1.23375	2.54645
OS04G0607600	30734729	30739334	30.7262	49.7344	12.7453	25.998	42.3357	40.7685	16.555	23.5576	18.3304	44.0027	18.5593	30.7611	0.738971	5.6373	4.63594	0.589209	1.30371	0.622811	35.5402	28.2476	32.8306	1.41023	0.146291	2.76141	39.9958	36.5486	37.1719	7.41966	19.4637	15.1495	3.74202	1.48344	0.916678	0.593425	0.868649	0.668269
OS04G0610800	30962029	30965392	133.752	153.191	151.769	185.512	199.274	189.444	150.579	229.525	157.487	97.0141	79.2393	82.5206	171.95	53.3452	61.6047	112.474	117.158	128.87	132.816	162.847	143.984	180.087	202.038	203.774	308.958	268.37	258.382	100.634	108.734	115.456	86.1383	70.8043	207.84	145.867	143.495	129.718
OS04G0612700	31069629	31073727	1.55391	3.39131	1.27499	2.77797	2.1743	2.02664	3.35807	2.91377	1.50331	1.50481	1.2556	1.75585	1.89057	2.3155	2.49066	0.64668	1.60974	0.627244	0.612358	0.986541	1.20646	2.55526	2.36425	3.87895	2.46735	2.24214	1.53503	1.66588	2.25578	2.88268	3.55127	3.86682	1.44816	0.175779	1.0902	1.46482
OS04G0612800	31073723	31076340	6.65848	7.43379	8.73764	11.4622	11.6994	9.22904	9.18023	9.04771	8.57602	6.92333	5.42661	7.1987	9.27655	6.88057	8.10516	10.2251	7.76735	8.51463	6.0077	7.47254	6.51866	11.3186	7.37499	9.49079	9.96741	9.91212	10.2281	5.43711	4.97603	5.68174	5.8341	5.62036	8.72041	6.72819	5.78041	6.35728
OS04G0613900	31128314	31133415	3.07748	1.87434	1.99497	2.18373	1.99298	2.25784	2.98595	2.7647	3.32983	2.20912	2.13556	1.92123	1.07921	6.30963	3.70937	1.02158	2.34603	1.2152	2.22787	1.57994	2.01755	4.42935	0.832409	2.75661	2.35478	3.74248	2.92499	3.11208	2.39463	3.03888	4.42459	4.20245	1.60833	1.50791	1.55764	2.74424
OS04G0615000	31212165	31214739	29.5176	22.2187	32.9346	11.7099	11.7118	11.1614	12.742	17.2366	15.2274	31.8684	27.643	28.2025	11.4093	39.2752	27.4447	13.6329	19.7886	13.4683	20.884	14.5961	17.3843	9.62034	5.34463	6.24123	7.31889	9.81701	9.30322	24.0933	21.6587	22.5972	15.9471	22.213	4.57242	7.6708	6.1568	9.28865
OS04G0615800	31247863	31249612	5.03085	5.90982	8.58592	4.97027	3.5274	3.67435	3.73228	5.51928	5.92377	7.10486	5.52373	5.5899	10.2399	7.43408	7.31701	9.83148	8.9852	11.2328	0.264339	0.98239	0.729115	0	0.0576135	0.241672	0.0887574	0.31958	0.226265	0.460411	1.25564	0.983458	0.643855	0.71054	1.03928	0.185904	0.475137	0.328979
OS04G0616600	31308749	31310236	0.71243	0.618401	1.34897	4.01556	1.9799	1.63741	2.09636	1.1273	2.00609	0.206387	0.683765	0.619243	1.49706	0.549646	0.455463	1.19735	1.87661	1.41186	1.07981	1.05169	1.43957	2.10274	1.08261	5.08419	1.40194	1.20104	0.970499	0.702151	1.1724	1.14783	1.75342	2.25752	1.78755	1.95277	2.58789	0.928491
OS04G0618700	31420801	31425092	0.221763	0.551816	0.934051	4.38185	4.67656	4.28232	2.15934	2.21571	2.24593	0.528937	0.737846	1.07194	0.320717	0.578292	0.522205	0.0538357	0.327579	0.0122865	0.917611	0.552504	0.281223	3.86634	0.0126982	3.38234	1.0042	1.63413	0.872716	0.649446	0.184497	0.154826	0.425723	0.939631	0.0482234	0.105361	0.404924	0.76463
OS04G0619400	31463105	31466291	4.8241	2.41093	4.10814	8.60529	3.60895	3.3365	4.25757	4.26003	4.04687	1.96128	2.82711	3.75103	1.26262	2.63912	2.73363	0.598864	1.47231	1.12376	2.95241	3.65438	4.13797	6.7899	1.19281	5.46433	3.54624	3.83059	2.34225	4.4149	2.9319	4.0314	2.10476	4.17234	0.774847	1.0418	1.55322	2.21604
OS04G0620000	31502967	31505045	75.61	48.3678	53.0835	159.842	131.435	131.243	148.548	158.223	148.82	50.9214	46.1982	55.8384	27.1837	69.3878	68.8489	22.7969	59.5406	21.6173	43.7862	53.6479	43.3336	199.894	18.0712	195.625	115.424	106.827	81.8107	45.0026	34.8608	40.5541	58.7817	56.1634	40.8407	26.5509	33.2138	41.0374
OS04G0620700	31544124	31551203	52.7571	23.8603	65.4249	69.0378	54.6354	51.9753	51.5852	43.3486	54.4226	32.6273	35.409	38.876	117.131	45.3773	45.5577	134.955	128.595	121.244	26.6597	40.6468	39.8916	56.1861	68.6933	81.3819	33.6126	37.5562	31.7718	33.0608	42.0691	46.3726	62.0552	54.0368	177.165	104.957	109.022	64.9511
OS04G0623300	31669220	31674595	96.3874	68.6032	137.412	66.6713	35.2367	37.9511	48.5009	48.7653	44.9824	80.0122	79.2626	73.9566	30.5058	91.7238	83.0753	22.5108	29.4876	20.1853	116.782	105.246	147.153	75.9	14.5514	105.707	34.1701	47.2019	50.582	179.333	124.21	127.755	78.853	79.6633	24.5903	30.6946	44.9986	74.4362
OS04G0625600	31811661	31813399	6.85148	5.53705	6.17555	6.14098	5.01295	4.8741	7.24769	6.87662	6.36278	6.41893	4.548	6.16554	13.9655	7.98887	10.3086	13.7958	10.2318	14.8099	5.75248	7.63611	5.38066	11.178	17.2774	9.84962	7.71119	7.13956	7.20089	7.16606	6.04713	5.82025	8.45906	10.0502	11.2842	11.786	8.63845	10.0221
OS04G0627900	31957711	31958630	2.1053	2.1597	1.30865	3.04639	3.43169	3.01809	1.99672	1.18735	4.08685	1.86202	3.23703	1.86227	0.461322	1.66364	1.06044	0.464626	0.19276	0.265095	0.879932	2.83523	1.21354	1.35277	0.383568	0.63209	0.112555	1.58053	0.484195	0.408698	0.454941	0.311785	1.0206	1.05122	0.260118	0.303104	0.361518	2.61688
OS04G0628200	31965780	31973005	0.397808	0.402855	1.04721	0.982543	1.21098	0.880438	0.576417	0.600741	0.682599	0.234086	0.317108	0.358981	0.546018	0.432235	0.189417	0.482864	0.500817	0.537227	0.408247	0.686407	0.750701	0.82009	0.313205	0.985353	0.336297	0.505408	0.461268	0.21237	0.576224	0.833203	0.583367	0.0975434	0.675822	0.420003	0.547909	0.384292
OS04G0631600	32166724	32169575	0.904364	1.43917	2.15191	2.28332	2.05719	2.32681	1.46766	0.885863	1.24144	1.75969	1.42927	1.24898	0.99304	2.90254	2.41144	0.713524	1.4877	0.425895	0.772176	1.24837	1.47452	0.547896	0.388381	6.08214	0.744583	1.80964	0.940591	1.04836	1.69289	1.66267	2.15408	2.12882	0.393316	1.19353	1.48048	4.35474
OS04G0631800	32173571	32177352	2.0519	1.13519	2.38663	2.93311	2.66112	2.09599	1.84271	1.96574	2.02223	1.54974	1.83805	1.80474	2.22833	1.71875	2.08482	2.21692	1.93032	2.32363	1.79937	1.82196	1.65437	2.25399	1.99478	2.68086	2.20785	1.9122	1.86345	1.54767	1.28635	1.40107	1.37074	2.07002	2.31678	1.58908	1.89532	1.8096
OS04G0632100	32178831	32182153	1.64817	1.29155	2.66711	3.67504	3.10592	2.48884	4.1594	2.87014	2.97474	1.78884	1.82793	2.52195	0.625331	3.92601	3.70987	0.416786	1.8444	0.722911	1.71397	1.45662	1.07822	7.46579	0.0786456	6.41234	2.68568	2.61747	2.33578	3.35192	1.61199	1.86987	3.78414	1.96679	0.746672	1.6495	2.11872	3.79672
OS04G0634500	32278194	32281408	10.0991	7.00564	9.39588	8.17543	9.70253	10.3809	9.77196	8.15409	10.2089	6.12674	5.51827	6.92335	10.0494	6.69619	6.89207	12.3482	10.2565	11.5535	6.78569	7.76771	9.87507	8.14934	10.6703	8.7158	7.045	6.88513	6.23593	6.14875	9.34119	7.13933	5.54315	7.46007	10.9231	10.8076	11.6931	6.14185
OS04G0634700	32286661	32291433	9.20444	5.96627	9.19518	14.4179	9.62108	9.37551	13.3024	9.01614	13.1547	9.67894	11.9318	12.1003	9.58033	16.8748	17.7896	5.49555	11.618	4.81814	7.41938	6.9726	10.8278	13.6392	5.95496	19.3267	7.24957	9.93807	7.4344	9.08006	9.24359	10.7242	16.6692	17.5866	9.82091	7.99842	11.6284	11.752
OS04G0637000	32403357	32412059	17.8906	11.8496	25.2178	11.8624	6.50304	7.03678	16.0365	13.1743	16.2571	17.3905	15.1962	19.1274	6.42686	42.9988	24.8776	3.46871	11.5126	3.16655	9.72021	15.8273	10.5826	12.8414	5.00651	13.7733	8.08013	9.06462	7.80947	21.0147	13.7431	15.5383	23.6017	21.918	5.63805	4.71554	6.83972	9.58547
OS04G0640700	32589116	32595893	1.00264	0.803365	0.253131	6.96362	7.47177	8.66293	9.85678	2.92121	2.39979	1.06502	1.73215	2.27557	1.5905	2.86213	4.86091	0.819149	3.36606	1.58105	3.8752	0.72707	0.9082	14.7965	3.53302	7.94259	1.40607	2.08224	2.23304	3.17629	1.6729	1.48976	3.97572	4.11516	1.27883	1.14002	1.99101	1.35257
OS04G0642000	32671919	32678320	1.28261	1.50057	1.21253	4.98142	3.04444	3.47123	3.05436	2.62199	1.53101	0.498784	1.13645	0.761404	1.16493	1.78978	2.54908	0.9138	1.48836	0.463444	2.44482	0.816714	1.11128	3.12509	0.287383	3.49089	1.18062	1.91293	3.03321	0.893116	1.51611	1.07067	1.9924	1.54241	3.27415	0.861076	1.29036	0.422679
OS04G0644400	32792893	32794163	52.5053	25.5335	8.86626	1.29264	1.11224	1.68637	2.08766	0.588043	0.887468	3.39125	2.91926	3.00036	0.482333	1.20421	2.25478	0	0.372073	0	2.82069	0.839558	1.96596	1.07244	0.0396631	1.03984	0.122207	0.22001	0.116826	0.802971	0.246978	0.451364	0.689503	0.97832	0.414224	0	0.218067	0.0823565
OS04G0645200	32852142	32853025	14.1421	17.5201	8.82537	18.0388	19.0832	18.7358	18.0096	16.9096	17.4385	14.3151	11.2111	11.0035	1.12025	15.6491	5.58708	0.302217	5.08213	0.386247	10.1388	9.92507	10.4044	12.4025	0.399189	13.7547	18.7421	19.2959	17.581	5.28639	9.52854	8.20475	3.46975	2.10992	0.974559	0.315448	1.44225	2.42742
OS04G0650000	33123327	33126987	281.536	266.793	271.561	872.283	678.415	692.635	687.818	547.757	575.595	235.4	209.226	308.9	110.047	457.457	445.756	78.4982	226.262	98.8517	399.065	258.94	312.741	1477.23	23.8656	920.117	486.091	447.844	389.639	362.504	163.954	174.945	368.227	286.097	108.202	137.156	299.127	436.476
OS04G0650300	33137073	33137607	63.1912	27.3303	46.4479	46.1543	28.7134	26.6783	35.7668	44.597	31.525	28.4047	25.8249	32.2307	17.9815	38.0711	29.1768	17.0782	19.4466	15.2259	37.0723	38.3395	37.8612	58.8209	7.53822	44.7629	22.0649	22.8933	31.7326	50.7025	32.9556	42.2029	27.0279	28.1486	10.1986	10.8589	11.3974	11.2501
OS04G0651000	33179647	33181417	0	0.074702	0	23.5233	6.70206	7.39266	19.3036	8.89364	14.2946	0	0.286339	0.405186	0.622311	0.56105	0.894062	0.195865	0.173352	0.107282	2.28922	0.173848	0.467724	64.1303	1.10876	93.8327	10.7042	21.526	23.9857	1.49645	0.690416	0.811136	0.550707	0.0506453	1.50884	0.272587	0.528317	0.345336
OS04G0652400	33215040	33220582	18.8322	7.23405	24.5959	23.935	22.4327	21.5549	23.8146	19.8075	17.7368	29.105	20.4741	33.6106	16.5583	47.0095	35.4373	7.79277	14.4774	4.64419	22.595	11.7455	15.9465	31.3118	5.105	49.0252	17.1539	13.0506	13.947	27.1677	31.961	37.2563	59.4965	46.9153	18.8075	10.5127	13.4845	21.7185
OS04G0653000	33306668	33310084	241.702	153.502	248.012	238.701	132.742	137.282	217.905	193.248	175.851	189.92	171.305	181.136	109.792	215.105	200.707	70.5907	122.693	79.7025	181.391	198.984	200.105	244.403	45.0552	257.525	140.594	164.94	142.993	253.67	182.095	198.501	199.394	196.067	83.2353	66.8881	105.172	111.905
OS04G0654600	33386622	33391644	0.457167	1.49574	0.548236	1.44763	1.27051	2.04308	2.62933	1.55013	1.02985	1.62237	1.22857	3.47698	4.32299	3.0333	7.08757	1.08849	4.42729	1.60741	1.24725	0.284157	0.254833	3.90596	0.513482	2.37563	1.1478	1.54142	0.948984	1.3839	2.44507	2.28334	6.63851	3.22844	1.74929	0.334159	1.62744	1.59929
OS04G0655300	33418637	33421199	20.4499	25.9803	45.9786	87.1041	40.3559	41.8707	71.8523	56.3709	68.2781	47.6922	41.4682	55.6124	14.8666	80.8705	62.9735	8.21388	27.2848	13.7787	8.66346	6.29136	10.5375	43.1705	1.21948	74.4204	24.5038	33.4948	16.6852	14.9009	9.75736	9.6408	18.9525	14.0694	4.94863	15.5222	20.4385	45.7214
OS04G0656100	33457745	33464852	268.359	215.886	411.687	635.282	580.945	583.636	517.717	498.268	480.83	271.708	235.437	271.301	77.8385	365.376	288.437	56.8124	150.406	43.8951	391.746	343.517	440.277	843.771	39.2013	687.928	421.168	468.722	572.469	444.654	339.821	362.567	331.752	317.091	85.2607	110.331	207.807	430.018
OS04G0656800	33500008	33506112	7.40918	8.63964	12.5248	22.1951	28.5239	26.931	24.4077	17.4008	14.623	7.7322	6.31144	13.5332	1.97236	8.77411	6.72349	2.2348	4.76501	0.890235	24.0531	5.31962	11.2798	31.0967	0.996736	20.2618	11.8118	14.3325	41.6665	15.4812	9.34964	11.9349	6.66432	11.4521	1.56506	1.30769	1.5597	2.30843
OS04G0659100	33624428	33631025	720.492	627.729	376.429	504.482	518.429	515.43	549.669	816.467	540.438	630.701	621.807	485.511	38.8936	456.921	382.304	16.1822	126.821	41.066	719.772	579.158	622.954	433.549	4.7051	443.367	735.667	628.401	488.858	945.649	621.441	680.641	412.266	677.074	105.356	91.4766	256.328	113.315
OS04G0659300	33641298	33642277	0.179673	0.467878	0.245705	6.90315	3.12542	2.23682	14.0585	2.81596	6.68671	3.10133	1.69378	4.45523	2.6947	6.90788	2.92431	0.654269	0.904793	1.14478	4.2483	0.90738	5.47921	22.3147	0.102881	23.1422	3.3284	21.7999	1.46466	9.6467	2.40237	2.67608	8.55919	13.7456	0.927931	0.711367	0.905023	2.72369
OS04G0660500	33707455	33719236	14.5387	7.65234	11.5695	10.4748	9.36	9.15642	10.016	9.31018	8.75543	9.19625	7.88508	10.1054	20.7464	12.0824	11.6564	22.2187	15.5382	24.0713	8.09315	8.53754	7.79264	10.7603	24.5552	11.5612	6.2192	7.42187	6.76906	10.4747	9.83408	9.57334	12.4206	13.0732	17.1759	17.3033	14.6417	11.602
OS04G0665900	33990056	33990556	1.64013	0.508451	0.288372	1.15741	0.658387	0.875083	0.509254	0	0.321634	0.661796	0.584681	0.551571	2.54141	0.234998	1.46048	0.533253	0.589952	0.292081	1.03876	1.18328	0.530585	0.473166	0.201245	0	0.826749	1.45119	1.77828	0.107215	0.522138	0.408956	1.1245	0.413654	0.191065	0.371066	0.110644	0.208932
OS04G0668900	34122909	34125915	4.87251	3.26085	5.55437	6.09384	4.12091	4.69225	6.69369	6.23018	5.58233	5.49799	5.41422	5.28858	2.92865	7.87133	7.65086	1.52372	3.67116	3.18383	3.11473	4.80869	4.91891	6.23437	0.9584	8.00691	4.6263	3.934	2.69747	6.63773	5.03952	4.856	6.54532	5.95368	3.67	3.74046	4.8126	6.63341
OS04G0669200	34133718	34134538	82.7853	151.661	129.341	195.819	151.065	156.404	152.647	542.853	170.625	250.858	195.64	242.948	107.64	190.583	173.939	56.4257	92.9538	58.6399	267.991	145.859	257.016	184.072	132.569	213.008	201.488	224.047	213.656	388.04	231.959	220.21	208.225	199.247	133.558	80.6679	90.0697	102.444
OS04G0669800	34155536	34158649	58.7624	37.1368	54.8839	63.8124	40.1243	40.5606	63.085	61.8629	57.3212	37.6107	27.1003	37.0295	13.7276	42.4939	39.2727	7.46221	17.1731	5.74867	43.7173	59.0027	43.0455	71.5918	3.44595	66.9155	72.2472	73.2615	65.9162	41.8132	37.9207	39.9391	39.137	44.3302	16.3017	9.72244	18.8478	31.6123
OS04G0671200	34239804	34243087	23.5883	15.8381	7.48558	11.1381	9.3018	9.04011	9.65055	15.1886	9.42834	15.1867	6.40557	11.1711	4.59867	9.95035	9.33365	4.3895	8.94383	3.28642	12.2005	13.1388	16.0562	8.65143	8.72971	5.71774	6.82379	11.2382	7.92746	17.6191	6.89537	8.62172	8.25008	6.20579	4.89366	4.36743	3.14512	4.73265
OS04G0671700	34267955	34270846	32.4595	28.1754	40.3021	45.4234	52.1889	53.7019	52.819	64.7685	44.6757	31.6118	31.9996	29.9584	39.499	46.2066	46.9691	30.8006	39.9133	32.7562	33.0786	42.9329	37.0247	72.7469	29.5391	68.7602	62.3423	52.1627	46.2368	41.73	35.9759	40.4079	58.9337	50.4837	54.2689	43.2121	59.5688	65.0487
OS04G0673700	34393259	34396566	12.9918	12.0369	16.6323	9.59613	7.91526	7.57077	11.0946	7.67169	8.60082	16.4392	18.0491	20.042	62.9998	19.5454	18.618	46.0924	19.9055	53.1422	12.4816	14.5646	11.1838	10.8852	34.1487	12.6147	6.62429	7.77002	7.88664	20.533	22.7096	20.746	21.7173	27.5453	49.665	41.1863	23.0172	21.3212
OS04G0676100	34513602	34515261	108.853	63.6995	88.4625	26.0853	43.1899	39.5985	34.3837	48.4071	33.9526	108.354	108.751	97.6088	37.9166	140.507	115.244	20.5352	46.5581	23.0629	85.0182	69.0251	67.3463	22.7016	12.2365	23.5256	29.1931	30.8268	21.1498	117.14	87.5057	96.3565	109.762	121.655	44.8363	36.2525	50.3169	49.8894
OS04G0677500	34605435	34609072	131.109	73.3506	126.256	86.2512	64.2918	64.1477	76.0632	73.5286	63.4602	90.3845	63.9851	79.5447	27.3707	122.793	93.4385	10.7993	42.5967	7.79784	86.3614	97.2762	78.6877	81.6267	13.4561	79.3112	50.1098	57.8597	58.0496	91.2864	82.5839	87.168	105.18	95.8435	36.0514	22.0889	31.5884	71.2072
OS04G0678700	34663055	34664559	649.018	1939.92	1238.19	99.8911	227.982	229.31	123.218	179.415	126.792	191.214	1534.54	247.106	52.4727	38.8336	213.765	9.22705	140.693	13.7098	386.469	1568.75	1772.68	101.614	3.27823	391.527	134.6	74.232	109.97	529.849	1194.21	995.893	167.121	344.653	55.9539	32.6407	930.58	188.816
OS04G0679200	34681372	34685068	6.90919	5.08862	8.70398	10.5722	6.7797	6.05292	8.61578	9.33143	6.92967	6.63646	6.32755	7.09736	1.90648	8.81957	9.20789	0.635338	3.05758	0.811991	5.87867	7.71866	7.17501	12.4377	0.239771	10.9063	7.84938	11.2718	7.68033	8.23921	5.81659	7.23561	8.33635	8.7069	2.07723	2.34867	4.18546	7.37456
OS04G0680800	34761220	34763488	1.69214	2.26617	2.22147	5.0153	2.09602	2.28718	3.86698	1.70489	2.38921	1.86628	2.05096	2.1852	2.29183	1.60018	3.16427	0.748223	2.67811	1.08484	1.61946	1.66029	2.71516	1.65978	1.16271	4.0063	3.19863	1.2899	2.56854	1.85833	2.88741	2.53155	2.32032	3.92631	1.22217	1.3782	1.73513	2.06936
OS04G0681900	34810656	34813513	25.2088	20.5279	26.0378	48.5055	39.0977	38.7273	46.9041	41.7787	32.5074	16.2124	21.3922	27.6936	32.6828	31.2213	38.0267	31.2362	35.1345	27.801	27.7832	25.3975	26.121	62.3494	25.0419	57.2807	38.5225	41.0957	45.7377	26.9738	21.96	22.3331	36.8318	33.4163	28.6288	26.0608	35.9531	38.1179
OS04G0683700	34908578	34910477	178.249	182.234	169.258	81.8783	67.8106	67.2255	137.18	82.1956	108.137	405.321	420.43	439.365	305.469	645.038	604.638	248.18	357.516	279.858	255.759	170.914	195.797	124.608	1000.01	190.76	67.6532	87.9154	73.001	427.02	418.257	379.352	763.145	786.402	315.127	578.681	519.899	665.117
OS04G0684200	34943036	34949637	18.7303	10.4658	22.7725	17.897	13.8199	12.5873	21.0306	20.6002	20.819	12.9702	13.2039	13.0433	8.12357	18.5322	17.5677	6.44313	10.6668	6.15495	13.9953	18.6629	15.1343	23.5576	3.56053	25.7271	18.6854	19.2684	16.3066	18.1593	15.7946	18.5122	18.4125	20.4385	8.10062	8.76679	13.0584	18.077
OS04G0684800	34975665	34977774	520.963	363.575	452.926	546.718	555.14	541.076	451.865	512.919	424.599	668.258	289.193	461.894	101.719	822.072	446.227	33.2294	201.034	20.2568	640.007	597.721	580.197	815.003	23.4353	605.662	729.345	576.483	689.255	822.587	565.231	614.407	642.525	713.496	183.635	69.618	140.872	149.443
OS04G0684900	34980601	34981819	7.29234	5.14303	14.5015	74.0048	28.1348	27.9921	16.5541	121.979	27.9456	7.39025	17.0178	24.1288	4.51636	10.1583	7.89151	1.47526	3.72326	1.59926	28.5379	12.1736	38.8987	31.1916	2.1313	37.266	10.4086	21.3766	19.0039	43.1478	25.5948	24.8905	5.56298	9.35772	2.51904	1.8045	3.82624	4.15449
OS04G0685900	35039986	35043790	15.3953	12.6383	17.2343	14.8366	12.2451	9.56826	15.7502	14.9869	8.12575	8.56204	6.94888	10.9456	14.1146	15.7043	14.4565	12.4725	11.563	11.6836	10.5113	9.9567	11.8264	23.5465	13.8381	19.349	9.74863	14.7606	20.1484	10.0483	9.38281	9.6486	15.2229	11.4619	6.55933	7.21994	11.2939	9.93967
OS04G0687900	35176157	35179785	12.3844	9.40173	9.9603	27.4588	18.7371	18.6235	12.7213	13.9327	12.9046	6.08014	6.28959	7.58195	7.02762	10.6174	9.93605	5.80458	7.78021	8.6957	6.76493	9.6189	9.62591	36.8956	6.56477	34.6057	10.9608	10.087	8.89264	7.8926	5.39213	7.81881	9.89521	9.47689	5.09947	7.2821	8.9943	5.86793
OS04G0688100	35187443	35189187	7.53858	7.58628	5.19986	94.7344	17.0596	18.2545	35.5786	22.64	43.8195	10.6464	6.47729	22.6998	3.56093	9.67963	14.7166	0.716448	3.00363	1.27365	26.28	8.07442	21.6861	46.0478	0.177882	58.6112	19.5116	95.829	45.5484	17.9301	7.31052	6.96934	8.30504	17.6479	1.99283	0.852771	3.95109	5.54032
OS04G0688300	35207157	35208610	3.84059	8.82449	5.67221	49.7356	42.2245	41.8504	28.008	26.9538	28.0349	7.74236	3.45767	13.5297	0.471936	2.58308	1.83066	1.80986	0.27304	0.26285	15.1349	6.89115	9.90442	36.5895	0.116425	31.3369	11.9174	46.9284	37.0359	8.93175	4.10813	3.78544	1.59022	3.77575	0.478985	1.53847	1.83495	6.20476
OS04G0688600	35221653	35223996	2.2394	2.78015	0.64097	2.20815	2.63413	2.2044	1.22248	1.8365	1.95406	1.07872	0.563151	1.07887	0.230138	0.626802	0.459883	0.0237054	0.472066	0.0432808	2.71932	1.68326	2.75965	1.4724	0	1.00853	2.11327	5.03686	4.63334	0.857908	1.8569	1.19987	0.333258	0.521013	0.297278	0.0412387	0.270523	0.278638
OS04G0689000	35245424	35246736	8.76372	15.5431	3.69252	32.2147	22.3628	23.2753	36.1186	18.7001	14.5229	28.9903	9.37801	25.3811	1.63661	8.59964	9.44892	0.0431251	4.1508	0.275579	68.1381	13.9234	38.1035	49.7454	0.0406875	40.1506	9.06796	24.1942	23.8089	45.4775	18.4528	19.017	5.25431	13.1024	1.00436	0.225065	1.29746	0.760352
OS04G0689900	35287781	35289153	0.727414	1.0655	0.298424	0.935748	1.095	1.39611	0.869558	1.82587	0.58248	1.36973	0.415979	0.513717	0.292222	0.319187	0.56677	0	0.137366	0.377827	0.627062	0.642874	0.741257	0.826299	0	0.532342	0.761989	0.909727	0.881793	0.374462	0.567355	0.285667	0.581847	0.374564	0.370733	0.036	0	0.0405403
OS04G0691100	35344338	35346212	128.73	194.003	606.528	118.721	92.86	88.458	113.352	108.656	100.33	165.307	341.238	259.131	67.8373	225.567	185.759	35.0657	97.7988	54.595	104.437	209.391	187.458	81.701	4.74827	250.651	91.3269	134.292	134.167	146.82	233.368	222.331	238.788	180.327	71.4559	147.188	252.956	277.341
OS04G0692200	35426979	35429567	129.044	95.0298	136.783	133.154	123.367	124.218	94.4713	116.023	79.2266	108.525	113.373	120.514	68.7056	157.797	153.962	38.6639	75.0409	52.8422	105.288	115.683	98.8714	137.295	23.5955	142.15	107.865	96.8617	87.2357	134.734	88.5776	100.053	126.933	133.171	72.6567	49.8326	94.6975	101.259
OS05G0100700	65356	69823	2.80326	1.21664	2.44385	2.59641	2.14509	1.59953	3.12256	2.05943	2.68565	1.56707	1.4209	1.4848	1.12614	2.02081	1.95666	1.11649	1.45577	1.27404	1.51033	1.59265	1.4283	2.34403	1.27911	2.32767	2.51148	2.12855	2.1054	2.28487	1.87409	1.98771	1.91528	2.01054	1.03581	1.28329	1.24103	2.14818
OS05G0102000	116433	118268	0.575424	0.471729	0.577059	0.31583	0	0.318385	0.667023	0.187884	0.146277	2.82922	1.72841	1.92653	0.513696	5.83541	2.92255	0	0.418557	0.318807	0.220462	0.871796	0.492265	1.00065	0	1.23814	0.2538	0.0304611	0.107833	4.09588	0.769386	0.624928	1.46605	0.752508	0.286753	0	0.120768	0.114025
OS05G0103200	185654	188484	422.741	308.179	460.193	378.281	446.608	430.32	308.759	487.303	297.787	305.561	284.633	242.203	573.683	227.128	221.858	570.086	454.865	546.697	402.353	441.789	395.475	273.551	291.757	322.476	471.149	430.497	342.557	323.8	360.62	385.917	253.799	267.286	473.748	396.291	436.362	354.717
OS05G0104900	263744	266323	4.56286	3.55442	5.3438	4.5914	3.85114	3.98119	4.00081	4.54592	3.39052	4.14909	3.79537	4.18637	6.61142	4.22435	3.32223	7.10059	6.04879	5.80144	3.07371	3.46633	2.96733	3.81968	10.2164	3.40729	2.30494	2.89852	2.5981	2.99802	3.92821	4.11135	5.07431	3.80974	5.94693	5.713	4.45671	4.38175
OS05G0107700	437043	443269	107.139	59.2784	106.214	110.794	84.0381	88.8137	119.364	102.851	110.037	67.2279	71.3701	86.4126	59.9758	125.28	98.0317	43.5131	82.1052	49.9632	66.4498	90.1351	67.4398	107.396	24.0083	116.421	76.9476	72.7972	64.5902	89.6825	76.0204	88.8372	103.89	110.91	53.6791	38.2079	78.0958	67.7786
OS05G0108300	471400	476283	0.468609	0.30507	0.499846	0.443675	0.206922	0.272248	0.387033	0.61968	0.321634	0.463258	0.370298	0.375068	1.31777	0.187999	0.389461	0.789214	0.967521	1.30463	0.346252	0.473311	0.297128	0.260241	0.704357	0.358769	0.16535	0.424193	0.474208	0.150101	0.647451	0.670688	0.874609	0.744578	0.745152	0.834898	0.641736	0.626797
OS05G0110900	577182	580396	15.5093	9.68389	11.6611	14.3115	8.65595	10.1445	14.1603	13.9778	13.138	9.63522	9.30377	9.12075	5.04926	11.0448	11.7398	5.45867	9.0586	4.67171	10.7639	10.3948	9.1393	11.0029	2.74839	11.3729	8.67157	9.72397	9.45665	12.6636	8.47987	9.5198	11.4064	10.8235	4.60751	4.24584	4.05671	5.73246
OS05G0111300	605868	606764	16310.2	8435	3549.17	8399.17	6410.77	6254.08	8933.25	11174.5	5604.2	6242.95	5389.31	6442.33	876.238	8456.22	6121.56	306.8	3870.38	245.154	8869.33	8879.91	6328.23	6690.87	138.223	5709.32	6297.57	8712.56	8109.86	5971.3	3892.36	4840.99	5335.48	6095.55	966.014	214.725	772.638	1023.73
OS05G0112000	640321	643316	38.0803	37.2951	44.4791	62.3723	54.7514	54.8785	78.461	73.652	68.6877	38.6253	31.6194	47.5476	26.563	61.25	65.1814	12.307	24.9394	11.0125	40.8131	44.1743	39.4643	145.085	27.6489	86.502	70.5193	75.0895	72.5501	44.4661	40.3274	42.4492	55.6378	53.2477	15.3354	17.4616	24.398	61.2893
OS05G0116100	877099	880445	1341.81	513.338	1176.56	736.119	480.301	460.992	373.909	407.252	251.375	639.242	438.043	491.056	938.713	493.97	349.926	604.75	643.508	739.305	558.746	674.51	479.189	619.374	198.44	440.648	248.058	203.789	215.608	709.461	510.264	598.823	407.505	421.435	662.246	468.07	552.695	329.434
OS05G0122800	1254602	1258729	69.1598	77.8271	80.5086	137.366	103.241	100.757	99.6387	116.558	81.855	65.1434	58.7853	65.2685	18.0344	67.0423	67.6788	9.41594	25.9339	9.49377	108.226	104.063	100.316	146.866	7.18654	119.859	146.746	127.328	145.544	109.238	68.5559	72.6859	72.3768	57.8152	19.1094	18.1406	47.8512	55.8341
[truncated: 1,233 more rows]
