# Supplementary material for: Comparison of gene co-networks analysis provide a systems view of rice (Oryza sativa L.) response to Tilletia horrida infection
Source: PLoS One. 2018 Oct 29;13(10):e0202309. doi: 10.1371/journal.pone.0202309 (PMC6205584; doi:10.1371/journal.pone.0202309)
Supplement: S4 Table — (XLSX) [file pone.0202309.s004.xlsx]

## Sheet: Sheet1
Supporting Table S4 Overview of the significantly overrepresented KEGG pathways associated with the modules detected using WGCNA in Jiangcheng 3A
WGCNA module	KEGG pathway	pvalue	gene count
MEsaddlebrown	Diterpenoid biosynthesis	2.43095e-05	15
	Phenylpropanoid biosynthesis	2.8728e-05	41
	Glycine, serine and threonine metabolism	0.000605694	18
	Amino sugar and nucleotide sugar metabolism	0.00276848	26
	Alanine, aspartate and glutamate metabolism	0.00378338	12
	Glycosaminoglycan degradation	0.00479881	5
	Folate biosynthesis	0.00517248	7
	Sulfur relay system	0.0154058	5
	Porphyrin and chlorophyll metabolism	0.022013	9
	Isoquinoline alkaloid biosynthesis	0.0269992	7
	Tyrosine metabolism	0.0389885	9
	Fructose and mannose metabolism	0.0589346	11
	Pentose phosphate pathway	0.063206	9
	Riboflavin metabolism	0.0775832	3
	Anthocyanin biosynthesis	0.0860435	1
	Nitrogen metabolism	0.0874699	7
	Glycosphingolipid biosynthesis - ganglio series	0.0878313	2
	ABC transporters	0.0934601	6
	Thiamine metabolism	0.094662	3
Mepurple	Endocytosis	1.45946e-06	22
	Plant-pathogen interaction	7.05972e-06	26
	Pentose and glucuronate interconversions	2.59215e-05	12
	Starch and sucrose metabolism	0.0039443	18
	SNARE interactions in vesicular transport	0.00499673	6
	Terpenoid backbone biosynthesis	0.00633606	7
	Phosphatidylinositol signaling system	0.00713641	9
	Phagosome	0.0250148	8
	Glycerophospholipid metabolism	0.0318054	9
	Ether lipid metabolism	0.0352613	4
	Vitamin B6 metabolism	0.0770127	2
	Inositol phosphate metabolism	0.0912929	5
	beta-Alanine metabolism	0.0974885	4
	Butanoate metabolism	0.0980929	3
	Pantothenate and CoA biosynthesis	0.137265	3
	Brassinosteroid biosynthesis	0.159765	2
	Taurine and hypotaurine metabolism	0.185657	2
	Selenocompound metabolism	0.198817	2
	N-Glycan biosynthesis	0.199145	3
	Sulfur metabolism	0.217921	3
	Fatty acid elongation	0.237046	3
	Propanoate metabolism	0.238849	2
	Synthesis and degradation of ketone bodies	0.280345	1
	Ubiquinone and other terpenoid-quinone biosynthesis	0.295825	3
	Cysteine and methionine metabolism	0.297743	6
	Cutin, suberine and wax biosynthesis	0.359188	2
	Basal transcription factors	0.39483	3
	Amino sugar and nucleotide sugar metabolism	0.415712	7
	Oxidative phosphorylation	0.439609	6
MEcoral1	Protein processing in endoplasmic reticulum	6.11382e-05	6
	Plant hormone signal transduction	0.00103306	5
	Plant-pathogen interaction	0.00824476	4
	Selenocompound metabolism	0.0663291	1
	Folate biosynthesis	0.0746701	1
	RNA transport	0.121253	2
	Steroid biosynthesis	0.136335	1
	Glyoxylate and dicarboxylate metabolism	0.236813	1
	Carbon fixation in photosynthetic organisms	0.241422	1
	Ribosome biogenesis in eukaryotes	0.277367	1
	Cysteine and methionine metabolism	0.315895	1
	mRNA surveillance pathway	0.342513	1
	Carbon metabolism	0.611097	1
MEmediumorchid	Phenylpropanoid biosynthesis	0.000492916	15
	Cutin, suberine and wax biosynthesis	0.0010778	5
	Degradation of aromatic compounds	0.00124375	3
	Flavonoid biosynthesis	0.00958745	4
	Brassinosteroid biosynthesis	0.0100006	3
	Phenylalanine metabolism	0.0149724	5
	Synthesis and degradation of ketone bodies	0.0167971	2
	Proteasome	0.0225502	5
	Base excision repair	0.0233234	4
	Phenylalanine, tyrosine and tryptophan biosynthesis	0.0321907	4
	Tyrosine metabolism	0.034171	4
	Stilbenoid, diarylheptanoid and gingerol biosynthesis	0.0386387	3
	One carbon pool by folate	0.0889721	2
	Fatty acid degradation	0.091522	3
	Selenocompound metabolism	0.0960378	2
	Diterpenoid biosynthesis	0.120117	3
	Butanoate metabolism	0.157277	2
	Terpenoid backbone biosynthesis	0.168149	3
	Cyanoamino acid metabolism	0.173799	3
	Tropane, piperidine and pyridine alkaloid biosynthesis	0.1818	2
	Monoterpenoid biosynthesis	0.188011	1
	Plant hormone signal transduction	0.194851	9
	Plant-pathogen interaction	0.99039	2
Mecycan	Photosynthesis - antenna proteins	5.29393e-09	12
	Circadian rhythm - plant	2.51698e-07	18
	Flavonoid biosynthesis	4.44395e-05	12
	Carotenoid biosynthesis	5.9856e-05	12
	Valine, leucine and isoleucine degradation	0.000334445	13
	Terpenoid backbone biosynthesis	0.000759468	14
	Peroxisome	0.00194148	19
	Regulation of autophagy	0.00243734	12
	Flavone and flavonol biosynthesis	0.00252404	3
	Ubiquinone and other terpenoid-quinone biosynthesis	0.00547572	11
	Phenylalanine metabolism	0.00883896	12
	Porphyrin and chlorophyll metabolism	0.00896849	10
	Phagosome	0.0118174	16
	Glutathione metabolism	0.0122464	19
	Nitrogen metabolism	0.0146901	9
	SNARE interactions in vesicular transport	0.0146901	9
	Phenylalanine, tyrosine and tryptophan biosynthesis	0.0155134	10
	Phosphatidylinositol signaling system	0.019422	15
	Stilbenoid, diarylheptanoid and gingerol biosynthesis	0.0221354	7
Medarkolivegreen	Ribosome	1.1519e-45	241
	Spliceosome	1.07929e-13	133
	RNA transport	3.17845e-13	117
	Ribosome biogenesis in eukaryotes	1.49269e-08	64
	mRNA surveillance pathway	6.50031e-06	71
	DNA replication	3.27612e-05	38
	C5-Branched dibasic acid metabolism	0.000117562	10
	2-Oxocarboxylic acid metabolism	0.000238426	36
	Valine, leucine and isoleucine biosynthesis	0.000357863	17
	RNA degradation	0.000407261	64
	Protein export	0.00181033	32
	Nucleotide excision repair	0.00412615	41
	Lysine biosynthesis	0.00677359	12
	Mismatch repair	0.00931082	25
	Arginine biosynthesis	0.00960949	20
	Protein processing in endoplasmic reticulum	0.0202368	101
	Aminoacyl-tRNA biosynthesis	0.0203345	31
	Biosynthesis of amino acids	0.021662	109
	Proteasome	0.022347	32
MEnavajowhite2	Proteasome	7.16925e-05	5
	Phenylpropanoid biosynthesis	0.00416748	6
	Cutin, suberine and wax biosynthesis	0.0202416	2
	ABC transporters	0.0224799	2
	Spliceosome	0.0612304	4
	Pantothenate and CoA biosynthesis	0.204621	1
	RNA degradation	0.211793	2
	SNARE interactions in vesicular transport	0.249047	1
	Fatty acid elongation	0.258587	1
	RNA polymerase	0.272678	1
	Ubiquinone and other terpenoid-quinone biosynthesis	0.286508	1
	Circadian rhythm - plant	0.286508	1
	Pentose phosphate pathway	0.313406	1
	Phenylalanine metabolism	0.335068	1
	RNA transport	0.371522	2
	Fructose and mannose metabolism	0.384384	1
	Carbon fixation in photosynthetic organisms	0.444648	1
	Ribosome biogenesis in eukaryotes	0.499169	1
	Plant hormone signal transduction	0.538762	2
	Cysteine and methionine metabolism	0.554302	1
	Pyrimidine metabolism	0.616234	1
	Glycolysis / Gluconeogenesis	0.621206	1
	Ribosome	0.658979	2
	Ubiquitin mediated proteolysis	0.661019	1
	Purine metabolism	0.694761	1
	Endocytosis	0.717904	1
	Biosynthesis of amino acids	0.839476	1
	Plant-pathogen interaction	0.84161	1
	Carbon metabolism	0.866062	1
