# Supplementary material for: Comparison of gene co-networks analysis provide a systems view of rice (Oryza sativa L.) response to Tilletia horrida infection
Source: PLoS One. 2018 Oct 29;13(10):e0202309. doi: 10.1371/journal.pone.0202309 (PMC6205584; doi:10.1371/journal.pone.0202309)
Supplement: S5 Table — (XLSX) [file pone.0202309.s005.xlsx]

## Sheet: Sheet1
Supporting Table S5 Overview of the significantly overrepresented KEGG pathways associated with the modules detected using WGCNA in 9311A
WGCNA module	KEGG pathway	pvalue	gene count
MEdarkseagreen4	beta-Alanine metabolism	7.91508e-05	5
	Tropane, piperidine and pyridine alkaloid biosynthesis	0.000249193	4
	Isoquinoline alkaloid biosynthesis	0.00400874	3
	Amino sugar and nucleotide sugar metabolism	0.00469993	6
	Tyrosine metabolism	0.0134292	3
	Taurine and hypotaurine metabolism	0.0173624	2
	Phenylalanine metabolism	0.0211463	3
	Stilbenoid, diarylheptanoid and gingerol biosynthesis	0.0372027	2
	Flavonoid biosynthesis	0.0458418	2
	Glycine, serine and threonine metabolism	0.0518505	3
	Phagosome	0.063616	3
	Phenylpropanoid biosynthesis	0.0796726	5
	Proteasome	0.140585	2
	Arachidonic acid metabolism	0.18599	1
	Folate biosynthesis	0.215955	1
	Butanoate metabolism	0.251894	1
	Cutin, suberine and wax biosynthesis	0.279479	1
	Pantothenate and CoA biosynthesis	0.286218	1
	ABC transporters	0.292895	1
	SNARE interactions in vesicular transport	0.344153	1
Meorange	Sphingolipid metabolism	3.39905e-05	12
	N-Glycan biosynthesis	0.00043147	12
	Cyanoamino acid metabolism	0.00176951	14
	Glycosylphosphatidylinositol(GPI)-anchor biosynthesis	0.0129667	7
	Peroxisome	0.0196464	17
	Plant hormone signal transduction	0.022312	37
	Other glycan degradation	0.0277962	5
	Thiamine metabolism	0.0279529	4
	Glycosaminoglycan degradation	0.0362966	4
	Glutathione metabolism	0.0441094	18
	Nicotinate and nicotinamide metabolism	0.0498509	5
	Plant-pathogen interaction	0.0546249	35
	Circadian rhythm - plant	0.0571688	9
	Glycosphingolipid biosynthesis - globo series	0.0604224	3
	Terpenoid backbone biosynthesis	0.062505	10
	Other types of O-glycan biosynthesis	0.0731173	2
	Base excision repair	0.0772781	8
	Sulfur relay system	0.0823644	4
	Folate biosynthesis	0.0915558	5
	Glycosphingolipid biosynthesis - ganglio series	0.102983	2
MEskyblue1	Plant hormone signal transduction	0.00106554	23
	Aminoacyl-tRNA biosynthesis	0.00163018	9
	Pentose phosphate pathway	0.00251634	8
	Photosynthesis	0.00421678	8
	Selenocompound metabolism	0.0130513	4
	Porphyrin and chlorophyll metabolism	0.0140267	6
	Ribosome	0.015291	23
	Lipoic acid metabolism	0.015334	2
	Carotenoid biosynthesis	0.0182298	5
	Carbon metabolism	0.0258258	20
	Monobactam biosynthesis	0.029999	3
	Carbon fixation in photosynthetic organisms	0.0335932	8
	Protein export	0.0399034	6
	Other glycan degradation	0.0402747	3
	Linoleic acid metabolism	0.0520939	3
	Ubiquinone and other terpenoid-quinone biosynthesis	0.063976	5
	Circadian rhythm - plant	0.063976	5
	Glyoxylate and dicarboxylate metabolism	0.0741127	7
	Folate biosynthesis	0.0879027	3
	Fructose and mannose metabolism	0.0893597	6
Meplum	Glycerophospholipid metabolism	0.00281909	3
	Ether lipid metabolism	0.0814216	1
	Fatty acid elongation	0.107898	1
	Phenylpropanoid biosynthesis	0.118988	2
	Diterpenoid biosynthesis	0.12087	1
	Pentose phosphate pathway	0.133668	1
	alpha-Linolenic acid metabolism	0.133668	1
	Inositol phosphate metabolism	0.150464	1
	Arginine and proline metabolism	0.160809	1
	Fructose and mannose metabolism	0.169	1
	Carbon fixation in photosynthetic organisms	0.201035	1
	mRNA surveillance pathway	0.288663	1
	Oxidative phosphorylation	0.304396	1
	Glycolysis / Gluconeogenesis	0.309568	1
	Purine metabolism	0.364167	1
	RNA transport	0.395288	1
	Biosynthesis of amino acids	0.502439	1
	Carbon metabolism	0.535654	1
Mesalmon	Plant hormone signal transduction	0.00126619	10
	Benzoxazinoid biosynthesis	0.011522	1
	Carbon fixation in photosynthetic organisms	0.0209984	4
	Tyrosine metabolism	0.0238241	3
	alpha-Linolenic acid metabolism	0.0299902	3
	Glycerophospholipid metabolism	0.0525281	4
	Fructose and mannose metabolism	0.056584	3
	Ether lipid metabolism	0.0609571	2
	Isoquinoline alkaloid biosynthesis	0.0609571	2
	Pentose and glucuronate interconversions	0.0659882	3
	Carotenoid biosynthesis	0.0704715	2
	beta-Alanine metabolism	0.108902	2
	Ascorbate and aldarate metabolism	0.120182	2
	Amino sugar and nucleotide sugar metabolism	0.133461	4
	Starch and sucrose metabolism	0.165254	5
	Citrate cycle (TCA cycle)	0.176008	2
	Inositol phosphate metabolism	0.180148	2
	Arginine and proline metabolism	0.201063	2
	Linoleic acid metabolism	0.216374	1
	Nicotinate and nicotinamide metabolism	0.225438	1
	Folate biosynthesis	0.260675	1
	Zeatin biosynthesis	0.277697	1
	Glyoxylate and dicarboxylate metabolism	0.27799	2
	Phosphatidylinositol signaling system	0.303737	2
	Pyruvate metabolism	0.308017	2
	Cutin, suberine and wax biosynthesis	0.334294	1
	Endocytosis	0.394488	3
	Nitrogen metabolism	0.40765	1
	Plant-pathogen interaction	0.412778	4
	Fatty acid elongation	0.421337	1
