# Supplementary material for: Comparison of gene co-networks analysis provide a systems view of rice (Oryza sativa L.) response to Tilletia horrida infection
Source: PLoS One. 2018 Oct 29;13(10):e0202309. doi: 10.1371/journal.pone.0202309 (PMC6205584; doi:10.1371/journal.pone.0202309)
Supplement: S6 Table — (XLSX) [file pone.0202309.s006.xlsx]

## Sheet: Sheet1
Supporting Table S6 All gene list and expression of saddlebrown module in Jiangcheng 3A
gene_id	K_0h_group	K_8h_group	K_12h_group	K_24h_group	K_48h_group	K_72h_group
OS01G0102300	31.7914	85.1348	88.8947	31.1911	46.3436	7.3342
OS01G0102900	496.502	4480.77	940.141	290.917	298.609	42.4184
OS01G0105900	42.714	125.212	186.711	51.1973	65.82	14.9042
OS01G0108600	12.8395	27.261	32.0722	17.7006	9.14106	1.0387
OS01G0109000	15.8215	13.1639	11.752	8.22567	8.74059	8.43213
OS01G0109432	1.41642	8.59641	14.1252	3.34664	5.27466	3.56188
OS01G0113200	0.916591	1.20279	0.690753	0.341157	0.345023	0.31211
OS01G0113650	0.241879	0.342532	0.431646	0.249828	0.45938	0
OS01G0113800	0.582154	1.25894	1.00754	0.529867	0.635422	0.0203324
OS01G0117900	4.98882	5.08698	4.35268	3.50904	3.41297	2.48574
OS01G0118400	6.41653	13.235	29.9509	13.0241	21.1635	5.1576
OS01G0118600	9.50001	11.4619	3.89363	3.87496	2.57233	0.492702
OS01G0118700	19.1987	29.6199	41.4364	24.8399	16.9748	7.59591
OS01G0119800	0.699393	0.370569	0.668626	0.382209	0.716858	0.269861
OS01G0121100	36.7308	63.6984	63.6362	42.6215	52.7589	9.05277
OS01G0121200	1.9937	4.45058	3.10546	1.85408	2.39374	0.348162
OS01G0121600	11.0496	5.49151	4.34548	9.01577	6.06516	10.5447
OS01G0123900	25.6507	257.645	176.226	33.9463	46.8328	4.83227
OS01G0124000	11.6426	11.1344	2.47906	1.03247	0.0670056	0
OS01G0125500	0	0.575803	1.07934	0.587951	0.360373	0
OS01G0125600	7.07631	9.77573	5.40783	5.07558	6.55378	4.0482
OS01G0126100	0.492782	0.611744	0.924362	0.257058	0.0283605	0.0226872
OS01G0126200	4.63311	5.39055	2.66866	4.56817	4.1311	5.22144
OS01G0126900	0.0504538	1.63312	1.60379	0.260559	0	0.0766539
OS01G0127400	5.67591	6.97409	4.50521	2.07802	2.86578	2.57466
OS01G0127900	0.53666	4.14274	6.71018	1.65316	5.1498	0.171651
OS01G0128200	0.373319	1.32167	0.416379	0.72833	0.661745	0.18906
OS01G0132000	33.557	60.7185	82.8551	33.8072	9.83817	1.03782
OS01G0132400	2.25645	22.074	8.82575	5.92404	0	0.0313077
OS01G0132800	15.9139	23.9351	10.8727	7.93632	8.43945	2.5739
OS01G0133832	0.575023	1.45412	0.881854	1.4848	2.27519	0.509615
OS01G0133866	0	0.41564	0.183321	0.188626	0.624318	0.41619
OS01G0134700	0.811149	1.6106	2.74764	1.51701	1.1031	0.121715
OS01G0134800	0.442443	1.75573	0.607355	0.390582	0	0
OS01G0136100	6.73624	1.73334	4.94291	13.9016	17.5818	24.8376
OS01G0138400	1.05149	1.78685	1.59497	1.20671	1.38459	0.468604
OS01G0139700	17.5433	42.9718	59.2761	20.6266	18.7281	1.74205
OS01G0140400	3.26709	5.00476	2.73295	3.91162	4.07694	4.07274
OS01G0141000	0.0637857	0.871027	1.31615	0.146404	0.201904	0.032303
OS01G0141600	5.93489	7.52647	4.90695	2.06702	1.60756	0.328971
OS01G0144000	39.5807	50.49	35.386	35.9752	45.3606	34.8909
OS01G0145000	0	0	2.3979	0.493459	0.907367	0
OS01G0148000	1.08757	2.12299	1.51094	1.16053	2.27086	1.35278
OS01G0150500	0.0723096	1.024	0.4839	0.248952	0.183108	0
OS01G0151500	27.7908	37.4903	12.9126	16.7002	21.0037	18.6478
OS01G0152600	2.09251	2.9818	3.13453	1.64768	1.75983	0.92821
OS01G0159800	0.130776	0.496059	1.31274	0.712886	0.496742	0.0662287
OS01G0162300	0.4905	0.360837	0.149203	0.204694	0.282292	0.0903286
OS01G0166200	0.398472	1.38193	1.20632	0.914591	1.15319	0.691879
OS01G0167400	8.04534	30.2489	27.2163	11.1493	12.541	1.11469
OS01G0169851	5.80631	17.3893	6.85697	5.74886	13.2617	8.18723
OS01G0170500	3.56911	11.0312	4.97598	9.27286	6.18224	6.37647
OS01G0170800	1.69212	2.49949	1.46789	0.801424	1.32628	0.734518
OS01G0173900	1.06549	4.87421	7.62281	1.83968	4.35102	0.486122
OS01G0174900	2.95944	3.10239	1.98048	2.09954	2.45263	1.744
OS01G0175100	50.4385	282.118	298.176	70.4083	32.2405	19.687
OS01G0175400	1.22375	3.16743	2.00721	1.90008	3.60017	0.583288
OS01G0176300	0.30504	1.02209	0.829297	0.175035	0.48278	0.193102
OS01G0176700	6.13417	16.9632	24.6909	9.82153	16.0658	0.501052
OS01G0178000	14.9194	22.6882	27.7621	16.8598	23.7411	5.93656
OS01G0178700	1.00615	1.15653	2.24442	1.07596	0.781731	0.625352
OS01G0179000	2.038	8.3871	6.19645	10.0282	3.81757	0.989688
OS01G0182600	165.373	232.787	37.1036	94.2049	132.592	86.844
OS01G0182700	5.55979	16.386	21.9491	11.0168	12.4584	0.526667
OS01G0183800	27.519	30.4494	41.9852	23.2378	28.1101	19.7179
OS01G0184800	1.08322	2.55663	3.82585	1.29493	2.97161	1.23429
OS01G0188100	44.4564	74.1822	126.278	48.2939	44.5706	26.3165
OS01G0190000	119.983	198.285	206.053	131.747	145.411	81.1099
OS01G0190500	0.840732	9.83295	7.0914	7.11572	5.1561	0.292718
OS01G0191000	3.07393	3.10934	3.65705	1.88144	1.90277	1.45295
OS01G0191200	107.641	357.55	88.9455	18.6505	17.5077	1.69031
OS01G0192500	3.17321	3.90207	6.59267	1.85653	3.15117	2.2057
OS01G0192550	0.79444	0.803592	1.4346	0.477566	0.38319	0.268219
OS01G0194200	0.848353	4.14761	4.44717	3.92681	4.26073	2.54914
OS01G0194300	2.66533	10.3233	14.4827	6.71889	3.9804	1.2229
OS01G0195700	0	0.457399	0	0	0	0
OS01G0195801	0	0.391943	1.29652	0.317629	0.0700863	0
OS01G0197350	1.71994	7.19096	6.3944	1.71066	5.66197	0.580684
OS01G0198000	0.930922	3.97329	1.44349	1.12046	0.546217	0.735916
OS01G0201600	6.69898	65.9545	37.2753	54.4132	39.0165	16.5858
OS01G0205200	2.20645	3.05669	1.39097	0.798185	1.82196	1.1417
OS01G0205300	8.07765	8.32634	8.32293	4.85576	5.35723	0.857112
OS01G0207400	16.02	14.4151	5.91939	7.78255	6.15973	1.39364
OS01G0208700	12.4186	33.3072	34.0356	12.1164	15.7062	2.61059
OS01G0212400	14.8619	52.4712	37.9869	16.3452	31.5731	3.18428
OS01G0212700	2.81384	12.4115	7.04854	5.82319	7.7679	1.44837
OS01G0213400	0.100539	2.54243	2.07451	0.634594	1.27297	0.101832
OS01G0214400	7.49786	12.2607	10.7095	7.24428	10.3939	4.71265
OS01G0214500	1.69446	2.88669	12.3341	4.19623	7.67834	2.07756
OS01G0217500	10.0629	9.98054	32.5047	17.7726	20.1044	1.15822
OS01G0217900	0.659056	1.09521	1.10261	1.13452	1.90733	0.429127
OS01G0218100	1.49918	6.13578	18.8047	4.81737	8.67318	3.24716
OS01G0220100	0.436291	3.27835	0.950056	0.977551	0.499796	0.0631287
OS01G0221500	8.62937	10.3427	10.1761	7.91745	10.1293	5.43995
OS01G0221800	71.5493	82.1161	77.1932	40.8979	31.8812	4.18092
OS01G0221900	6.75949	6.50194	5.26319	2.13693	2.68058	1.55013
OS01G0222600	103.54	244.522	241.516	33.1604	28.9632	2.52598
OS01G0223500	7.24666	34.1455	31.7162	13.6853	11.2659	2.22983
OS01G0223600	14.2804	34.3243	25.3972	21.5319	17.4114	20.5824
OS01G0223900	0.8766	2.30911	2.0369	1.69763	1.96545	0.702899
OS01G0224000	1.01574	4.71416	2.33245	2.53709	2.19389	1.77519
OS01G0225500	0.22222	1.99091	1.27466	1.23869	0.482334	0
OS01G0227100	35.7187	69.1356	42.5458	29.7862	36.6339	8.38101
OS01G0230800	0.753944	1.57292	2.52272	1.02748	0.775612	0.238637
OS01G0231900	18.3472	13.7382	14.4101	12.0318	14.984	12.6301
OS01G0232000	2.93026	6.18577	1.91832	1.02347	1.29048	0.129041
OS01G0232100	112.035	202.871	113.27	101.437	66.0515	13.0596
OS01G0233000	36.4	41.6082	75.2241	30.4171	55.4229	4.52007
OS01G0239700	20.5371	54.2186	40.4841	29.9831	37.9963	3.99896
OS01G0240600	0.0167332	0.710891	0.466582	0.518492	0.169493	0.0169484
OS01G0242600	6.58335	6.80044	9.52326	2.19788	4.42031	2.52576
OS01G0246601	0.280397	1.48904	2.81465	1.76984	1.86387	0.142001
OS01G0248500	1.43153	3.86139	9.70272	2.44322	2.32374	0.223068
OS01G0250900	27.1437	32.8099	33.7252	23.8934	26.2131	6.81899
OS01G0252600	8.29021	36.2819	43.8625	18.1197	14.8745	3.08024
OS01G0253500	1.8346	5.01891	2.79028	3.9716	4.90968	0.886863
OS01G0259600	25.4092	31.7794	31.1024	18.3172	19.7733	13.9829
OS01G0259933	1.10166	2.62668	1.31649	1.26429	1.19559	0.797017
OS01G0267300	0.0914396	0.369972	1.56379	0.419752	0.270143	0.0617436
OS01G0267800	0.754831	3.35951	3.36758	1.64589	2.0548	0.114681
OS01G0268300	16.0975	21.5823	14.5582	12.7441	11.6507	9.75096
OS01G0268600	0.534916	1.1299	2.31627	2.20275	1.35456	0.0956108
OS01G0269900	2.45798	2.50932	1.47228	1.69772	2.01713	1.40616
OS01G0271400	40.9801	49.7251	49.4431	34.3986	33.3242	13.9238
OS01G0272700	0.7848	1.01034	0.716173	0.245633	0.542	0.216789
OS01G0272850	2.9778	18.315	12.178	4.55652	5.6338	0.762689
OS01G0277100	0.616284	3.20597	2.65128	0.404149	0.780302	0.891727
OS01G0277500	1.30331	3.3066	4.21792	1.47118	2.24531	1.32006
OS01G0278050	6.67833	3.22752	2.73117	4.85399	3.28833	4.50947
OS01G0278900	240.637	444.662	381.586	193.17	184.977	71.0556
OS01G0280000	19.374	20.437	27.5082	18.5283	24.1408	11.6804
OS01G0280500	0.788119	0.881113	2.45201	0.42843	0.472675	0.336107
OS01G0281600	5.4307	9.80615	3.20375	2.98743	4.83027	0.363672
OS01G0283300	258.917	775.615	696.339	488.424	483.993	37.3029
OS01G0284500	1.61395	1.31657	0.812953	1.73271	0.065919	0.474591
OS01G0288800	0	1.01198	0.557925	0.260942	0	0
OS01G0290000	200.063	259.992	114.27	118.933	159.298	20.925
OS01G0290800	2.71824	6.62185	6.03829	3.79541	6.73995	3.71681
OS01G0292700	3.03427	4.12153	5.12473	0.79593	0.878129	0
OS01G0295900	7.11603	8.44306	5.96334	3.57561	2.3377	2.2207
OS01G0296100	15.1421	19.151	24.3055	13.9019	15.9811	8.77308
OS01G0296450	0.887614	6.01343	4.25928	3.10331	3.73743	1.52626
OS01G0302250	2.59945	8.02657	5.95115	1.33458	1.55902	0.415717
OS01G0303100	0.971715	7.9419	1.43061	1.65044	1.62403	0.0787368
OS01G0304500	0.188118	0.570855	0.489571	0.0719628	0.396973	0.508099
OS01G0307500	6.63483	13.8054	22.8708	14.2832	5.6662	0.225508
OS01G0307624	0.0198754	0.160835	0.155176	0.250904	0.176156	0.020131
OS01G0307686	1.44526	4.12468	11.7443	8.94467	0.914953	0.261401
OS01G0309451	13.1432	27.7055	28.7588	7.59927	6.85969	0.711338
OS01G0309800	18.46	129.149	117.472	25.5618	38.5782	2.67105
OS01G0310032	3.89945	7.00126	6.19765	2.12567	2.34519	1.57984
OS01G0311600	0.753007	1.21177	0.534457	0.432084	0.390032	0.173339
OS01G0326000	10.9998	29.4086	26.0978	15.3446	5.41344	1.81095
OS01G0327000	0.0892419	1.65769	0.542921	0.297938	0.390339	0.419079
OS01G0327400	26.4531	29.5022	30.8581	25.9335	12.6109	4.77289
OS01G0328700	77.5626	119.521	104.978	47.7719	57.2349	54.2673
OS01G0332100	5.52976	9.50625	15.2886	4.14133	4.96347	1.604
OS01G0339900	1.36972	3.99906	3.57623	1.89345	5.2422	1.16662
OS01G0343500	2.94526	6.40209	2.90057	0.53937	1.19014	1.01554
OS01G0347100	3.53208	3.04683	5.61926	2.13991	3.56407	2.34263
OS01G0347500	0	0.658283	0	0	0	0
OS01G0351800	2.27814	3.8212	5.66077	3.54109	4.89261	0.408913
OS01G0355900	19.9275	20.2051	21.7233	17.6692	13.5166	15.8347
OS01G0363300	19.5179	11.6418	14.1973	41.9984	47.7459	29.8144
OS01G0368900	1.38313	22.703	16.759	5.8442	4.77611	0.0636781
OS01G0369700	2.44684	4.50004	14.8238	5.74373	7.32264	0.4506
OS01G0376600	0.644565	0.0931414	2.46484	1.05674	1.16587	0.186529
OS01G0377000	2.53748	2.43019	2.61941	1.33212	1.16208	0.437466
OS01G0382700	10.1237	18.6039	14.3954	5.04535	4.59611	2.61454
OS01G0384300	1.74846	3.51537	3.58728	2.32861	2.45977	0.87454
OS01G0386600	7.72348	4.90193	11.8236	4.86631	12.08	1.84066
OS01G0389200	0.149405	0.251877	0.999827	0.17146	0.0630559	0
OS01G0389700	0.156867	2.32722	3.96578	1.26017	1.19169	0.158884
OS01G0390600	0.824567	0.940542	0.939243	0.724818	0.621968	0.462009
OS01G0502700	1.50009	23.7024	29.5392	26.4168	27.9005	7.64931
OS01G0504500	0.660154	2.2036	6.4242	1.68567	2.1941	0.46805
OS01G0505500	0.46112	0.816256	0.578595	0.231521	0.328411	0.233525
OS01G0510200	0.476028	2.0063	10.9727	2.27625	1.30589	0.482149
OS01G0510701	5.39565	5.45781	7.00604	5.26796	5.71004	2.5286
OS01G0511600	30.1104	106.678	70.7614	25.9253	21.9572	2.67359
OS01G0518300	0.409508	0.662761	0.548091	0.563953	0.622194	0.0829549
OS01G0528000	1.32105	4.13028	2.07619	2.34301	2.66101	1.2164
OS01G0530300	0.583736	3.24753	2.03458	2.09346	3.32591	0.443431
OS01G0530316	15.4582	20.6479	13.4835	17.0578	10.5389	10.0365
OS01G0532300	5.25434	17.9427	8.2398	2.08556	1.60066	0.0800286
OS01G0535900	7.50712	14.3519	15.0714	3.7046	5.22779	5.58869
OS01G0546400	3.60781	5.82259	10.2181	5.443	8.31478	0.821169
OS01G0547133	2.95468	7.85693	7.27044	6.74675	8.79337	3.73313
OS01G0548600	0.693756	3.3333	3.41751	0.928864	1.39079	0.234225
OS01G0548750	0	6.38859	3.87438	1.69124	1.93254	0.586396
OS01G0555800	14.1642	23.4447	14.4336	10.7875	8.3963	11.3466
OS01G0556700	6.91727	25.9507	25.1963	10.5511	1.2195	0.354745
OS01G0558700	1.82141	4.20066	3.73797	2.42474	4.52009	0.885521
OS01G0561500	0.784052	0.334858	0.44696	0.319927	0.352967	0.811781
OS01G0561600	0.0248494	0.100543	0.63746	0.228142	0.0943886	0
OS01G0563000	2.87989	9.32182	7.9588	3.26831	4.90231	0.324103
OS01G0570800	3.9576	8.6136	9.52252	4.18461	5.65835	0.225196
OS01G0574600	32.3359	33.1357	31.8251	23.2705	28.1536	16.3369
OS01G0577450	0.446185	1.2938	0.696709	0.546188	1.43116	0.48205
OS01G0577600	0.421137	2.30535	0.497342	1.44992	1.50556	0.752739
OS01G0580500	5.94345	16.8416	5.90252	6.12006	4.79347	5.69002
OS01G0583100	73.7008	34.3453	42.9566	62.1979	77.0478	83.6987
OS01G0583700	0.174539	1.07401	1.41136	0.333841	0.0184159	0.0441958
OS01G0585400	0.364835	0.811883	1.13937	1.67477	1.29341	0.812958
OS01G0589400	1.99001	3.45553	3.99518	2.3599	3.14954	1.91482
OS01G0589800	144.791	171.617	166.263	121.079	94.2706	28.2396
OS01G0593100	0.287083	0.943768	0.400246	0	0	0.145387
OS01G0593200	37.4969	41.142	47.5639	24.973	36.6128	9.83685
OS01G0597800	0.392727	1.7628	5.66696	1.52112	0.745872	0
OS01G0603100	0.519927	0.657395	1.21416	0.372924	0.308578	0.0329133
OS01G0607800	2.72179	5.32867	5.43495	2.77093	2.61242	0.622502
OS01G0609300	4.78912	4.55735	9.60356	4.34709	4.85941	0.929577
OS01G0609900	0.509006	1.6707	2.06232	0.655675	0.578711	0.462944
OS01G0613500	2.16403	75.1889	9.65454	2.60175	2.60949	3.96621
OS01G0615500	0.0260455	1.2119	0.871492	0.119562	0	0.0263805
OS01G0618200	9.41937	13.7215	14.612	7.91709	6.88699	3.46011
OS01G0618400	11.884	18.839	12.9772	3.99868	3.41376	1.74355
OS01G0618800	52.3845	48.9644	65.7152	40.2686	52.3414	42.5544
OS01G0621600	2.42601	2.28914	1.99909	1.24663	1.21492	1.06357
OS01G0622300	14.5943	24.7516	15.964	12.3733	14.3634	6.01409
OS01G0624700	1.84022	7.93737	0.890698	0.358621	0	0
OS01G0625900	0.930094	1.74224	1.11422	1.10693	1.0904	0.0697818
OS01G0629750	38.3231	56.8089	60.7486	44.1361	45.6884	35.793
OS01G0631800	0.125739	0.635939	1.82315	0.793657	1.27363	0.445747
OS01G0635600	0.133455	1.17636	0.744241	0.153156	0	0.0193102
OS01G0642100	3.67238	2.87043	2.69961	4.7892	8.77111	8.20002
OS01G0645900	5.01468	15.2756	4.01802	4.76272	3.02868	6.07164
OS01G0646000	0.506262	1.21622	0.882276	0	0.480749	0.320483
OS01G0647800	3.85412	3.26733	3.35706	1.55861	1.62662	2.34221
OS01G0648600	1.04485	0.0640539	0.529713	1.09009	0.521154	0.865872
OS01G0650200	7.52291	11.2489	10.4078	6.09421	6.212	0.428727
OS01G0651100	1.72813	2.51281	2.24369	1.28601	0.786334	0.902527
OS01G0651932	3.19836	30.4726	16.2736	32.7549	28.887	2.86926
OS01G0652100	4.20342	4.54508	4.50639	2.6199	1.12407	2.12874
OS01G0652375	1.18714	1.12076	0.353084	0.0908257	0.100206	0.0400801
OS01G0653300	0	0.632636	0	0	0	0
OS01G0662300	404.426	478.734	347.991	186.028	190.969	72.9586
OS01G0662700	16.7435	28.2495	22.894	5.7004	6.83054	1.06617
OS01G0662800	0.129982	1.11757	0.362436	0.745849	0.246863	0
OS01G0665200	15.0045	17.9691	15.2613	11.4988	14.529	7.48858
OS01G0665500	12.1442	12.7077	21.3295	11.0535	14.4926	1.83799
OS01G0666900	0	0.324753	2.5066	0.736899	1.2195	0
OS01G0670100	1.3248	13.9982	16.3934	7.82784	6.75486	1.75889
OS01G0670200	0.582065	0.929637	1.2984	1.23051	0.543035	0.341318
OS01G0672100	6.135	7.2346	12.4089	7.36899	8.65323	0.321963
OS01G0674700	14.2315	22.0415	12.4755	10.4875	15.9172	10.4313
OS01G0676200	16.1347	58.3162	36.8694	11.2341	7.84766	7.72268
OS01G0677900	2.83468	6.2416	11.6334	9.20225	7.39632	1.04693
OS01G0678600	212.657	332.932	227.9	130.55	112.681	42.5985
OS01G0678800	0.737492	1.49197	0.822557	0.592453	1.12052	0.0746975
OS01G0679500	0.0802302	1.29847	0.648761	1.03583	0.304748	0.528202
OS01G0679550	1.16471	4.14905	2.14626	2.20837	1.28234	2.7697
OS01G0680900	8.2932	11.077	6.49984	7.12891	5.71641	5.54584
OS01G0681000	0.660371	0.766938	0.572865	0.729788	0.278708	0.198182
OS01G0681700	0.851102	16.5725	23.4154	2.84884	4.04106	0.790209
OS01G0682001	0.914709	2.55068	1.81984	1.3902	2.84842	0.751193
OS01G0684900	6.68663	7.32526	11.8734	3.35206	5.10418	0.586796
OS01G0685200	0.977005	2.14123	1.81616	1.77528	1.28857	1.23696
OS01G0687300	8.63724	17.1189	10.931	8.39436	7.04179	1.98532
OS01G0687400	2.1927	11.8702	5.97817	6.10458	2.31356	0.205639
OS01G0687500	7.98478	7.41421	6.88806	4.08062	3.43577	2.59051
OS01G0687800	2.39991	1.96902	1.13017	1.16288	2.19456	1.70154
OS01G0688300	0.285805	4.96284	1.96576	0.546661	0.72374	0.916688
OS01G0688600	11.8013	29.0625	18.5793	15.627	11.6088	12.6426
OS01G0693466	13.8761	14.7698	18.1066	7.91021	9.87543	3.30695
OS01G0693800	13.0719	14.76	11.7541	9.01257	8.33957	10.5971
OS01G0694000	0.452987	1.17415	0.126309	0.454876	0.250926	0
OS01G0695800	5.47129	2.52058	17.3404	5.22212	3.84095	0.438942
OS01G0697400	1.71381	2.77369	2.67609	1.67179	0.32549	1.04151
OS01G0700200	1.16449	2.08097	0.95246	1.15821	0.442323	0.275209
OS01G0701700	2.28525	3.7733	6.52202	2.54546	1.95733	2.58694
OS01G0702000	3.68248	137.315	66.3935	1.88738	3.21398	4.52649
OS01G0705100	0.428073	1.87635	0.159149	0.491266	0	0.216789
OS01G0705300	34.2429	33.7446	20.6165	16.2674	16.8298	12.3061
OS01G0707500	0.820712	0.859815	1.43845	1.1437	0.37112	0.029688
OS01G0708500	35.6534	23.5659	21.6678	15.5893	14.5605	16.3597
OS01G0714800	0	0	0.180094	0.324285	0.0511107	0
OS01G0715700	0.631997	0.715991	0.845873	0.754306	0.416103	0.486494
OS01G0715900	0.824784	2.10889	0.792151	0.315513	0.783219	0.417695
OS01G0723100	8.34262	26.4744	31.3812	12.2775	14.1668	0.795285
OS01G0723700	0.690688	1.34489	0.67406	0.753016	0.371666	0.647101
OS01G0723800	2.8939	4.23176	2.59618	1.7869	1.45368	2.13461
OS01G0726700	12.4515	89.8113	30.8617	117.47	73.0825	34.8057
OS01G0727500	0.763106	0.667587	0.874129	2.17756	0.261135	0.438684
OS01G0727820	4.04507	6.41397	2.53018	2.47794	3.04529	1.3011
OS01G0728100	3.63458	18.178	12.9121	13.1313	24.4156	7.60124
OS01G0729400	2.94846	16.9646	7.35503	9.56901	7.74732	1.25235
OS01G0730800	38.9824	44.3452	46.2881	36.409	44.2696	18.1625
OS01G0731201	2.13867	5.09922	3.02428	1.09571	0.290127	0.270771
OS01G0732300	2.34076	9.04392	10.443	4.57993	7.43361	0.66073
OS01G0732801	14.1254	25.0228	21.3056	26.2058	12.6491	8.15429
OS01G0733100	1.04692	0.977518	0.718568	0.739363	0.509825	0.326271
OS01G0733200	0.699847	27.2987	5.80549	0.652567	0.886104	0.62024
OS01G0736400	1.76835	1.98747	2.34487	1.42058	1.59217	0.358219
OS01G0736500	0.611981	1.14283	2.52026	1.67477	2.08615	0.476808
OS01G0737300	0.571611	1.9755	1.06257	0.382663	2.11091	0.675454
OS01G0739700	3.97029	15.9154	8.74715	14.5973	13.4362	2.80501
OS01G0740500	1.78136	11.2877	7.8103	6.86143	9.82549	1.76279
OS01G0741250	0.373319	5.09787	1.87371	1.92793	3.7814	1.8906
OS01G0742000	8.09058	20.4984	14.2662	4.68668	6.04873	9.36527
OS01G0742100	0.543393	3.19486	1.55305	1.40312	2.06404	1.58234
OS01G0742400	2.00103	5.11269	5.48867	3.43614	3.37812	0.525457
OS01G0743400	8.8203	14.4864	9.46061	4.58504	5.75897	4.60693
OS01G0743800	27.1339	35.0806	20.5098	19.3161	15.7746	8.79693
OS01G0744200	0.943538	1.48888	0.757706	0.822947	1.09908	0.573403
OS01G0747500	7.79678	8.02593	7.71279	5.69115	5.19753	4.29733
OS01G0750100	41.2727	42.522	57.9345	46.5337	56.9984	35.1149
OS01G0750500	3.48182	3.64923	3.977	2.21455	1.96522	0.594847
OS01G0752100	7.22373	4.81189	4.78176	17.6923	9.85268	12.6108
OS01G0753000	17.4147	23.6271	20.4226	15.6223	16.0461	10.4903
OS01G0755100	5.47171	5.02995	6.87812	4.54085	5.48369	2.16628
OS01G0755600	0.227878	0.53784	1.44025	0.697381	0.480876	0.230808
OS01G0757200	1.12957	13.07	9.80231	7.49335	4.39523	0.502285
OS01G0761100	2.81127	5.44003	3.99893	2.94572	4.17849	3.23945
OS01G0762000	4.5464	6.3588	6.96975	3.17777	3.83759	3.99846
OS01G0762300	61.459	98.9105	93.4094	48.6353	52.1482	6.31784
OS01G0763300	285.265	216.28	197.535	319.826	264.475	279.737
OS01G0763700	85.9917	97.3544	77.9272	39.0362	34.2033	12.8927
OS01G0763750	2.9259	5.12999	8.96827	4.8502	6.69573	2.56839
OS01G0764500	6.278	6.24177	7.42106	4.03344	5.94464	1.16849
OS01G0768100	0.301365	1.58515	0.873928	1.10673	1.75523	0.488385
OS01G0768333	0.39153	3.82839	7.27818	1.19821	2.31342	0.132188
OS01G0769900	6.90863	11.4539	6.35234	4.58306	6.03777	1.46776
OS01G0772000	13.7356	18.4686	14.4791	11.2457	13.5029	8.48304
OS01G0776600	36.0556	52.6661	29.2468	27.1997	36.1541	8.93828
OS01G0776700	44.2854	73.5629	92.72	53.3336	43.4199	25.0026
OS01G0777200	10.806	19.6649	17.5558	12.4861	11.058	1.69921
OS01G0777400	0.468605	0.40108	0.361839	0.37231	0.4564	1.24134
OS01G0778800	2.05526	5.80308	6.08538	2.47745	3.7068	0.329476
OS01G0779300	5.28444	8.24994	7.29517	9.22268	8.66023	4.70607
OS01G0783100	2.90801	4.04692	5.28866	1.78556	2.11068	0.393972
OS01G0783500	37.8412	48.9319	67.0708	46.7807	56.5903	30.1434
OS01G0787600	2.13987	4.88692	16.3624	7.77238	5.94947	0.513917
OS01G0788700	0.295812	1.67563	0.593878	1.49371	2.24724	0.479385
OS01G0795400	0.35006	0.488984	5.00131	1.16695	1.11861	0.135071
OS01G0795600	3.29732	6.93392	13.0653	6.97066	1.75784	0
OS01G0795766	3.51007	5.53879	7.90817	2.90033	3.19986	1.84871
OS01G0795832	0.301617	0	0.672814	0.230762	1.01837	0
OS01G0796000	1.09834	3.50391	30.8143	3.97538	3.20921	0.171149
OS01G0798500	26.904	44.4494	37.309	21.9217	24.6966	4.6325
OS01G0801000	1.20855	3.5877	1.67029	1.86938	0.765099	1.33054
OS01G0801500	2.16861	3.8577	3.66983	2.23129	1.23086	0.492319
OS01G0802100	8.69897	12.1556	12.0696	9.64006	9.84079	10.7183
OS01G0802200	2.10493	1.35493	2.70343	1.46404	1.37295	1.93818
OS01G0805000	140.238	279.421	183.191	93.3549	77.3364	38.6214
OS01G0805400	1.87519	2.61527	17.3022	4.56486	5.21616	1.87052
OS01G0806101	0.148636	1.65384	5.47076	0	0.940973	0.150548
OS01G0806200	6.55989	23.085	21.4677	10.6613	17.8548	2.74522
OS01G0806300	11.6387	25.9482	13.0474	7.70064	4.96221	4.6913
OS01G0807266	2.1784	4.32829	6.50803	1.60713	2.95517	1.81241
OS01G0808100	3.10897	7.89309	11.1408	1.92526	1.67589	0.296188
OS01G0809300	173.466	214.194	268.122	147.498	215.505	80.7305
OS01G0810866	1.82417	1.84519	2.64496	0.418692	0.461932	0.554289
OS01G0811001	3.14011	1.81078	3.10952	1.11141	1.5606	1.0998
OS01G0813300	0.125412	0.38057	0	1.00748	0	0
OS01G0814000	9.27585	12.9044	16.2131	8.19533	13.7395	8.26257
OS01G0814100	2.95823	12.2773	10.6747	5.34202	8.20712	4.58253
OS01G0814300	0.66237	1.35971	0.825684	0.558934	0.394661	0.453836
OS01G0814800	4.92527	10.6632	5.78249	2.18161	2.62572	4.63853
OS01G0816100	4.65805	10.7533	15.167	11.9847	3.66231	0.380479
OS01G0818400	9.14577	9.14272	10.3202	8.36391	8.27777	8.21401
OS01G0821300	3.25068	7.6114	10.2726	4.00689	2.13413	0.182915
OS01G0822001	0.969628	2.4193	3.17231	0.66766	1.47322	0.654731
OS01G0823900	5.4153	12.2692	10.3191	7.31548	5.28788	1.67989
OS01G0823951	0.547252	1.93745	2.4415	0.15701	0.519674	0.692862
OS01G0824000	0.953342	5.66906	3.96322	1.02777	0.621821	0.585212
OS01G0825900	3.57975	4.23869	6.34127	3.81821	4.7191	2.60203
OS01G0826400	2.73786	8.00048	6.89029	9.34551	3.97019	1.01916
OS01G0827400	25.2952	27.3088	18.5825	20.5857	19.7861	15.6433
OS01G0829000	12.4829	16.7066	11.5182	4.38947	7.83651	4.93057
OS01G0830700	6.45494	24.5521	27.3418	18.1728	16.2845	2.54661
OS01G0831250	4.18767	1.84901	3.07673	2.74621	1.89364	0.605931
OS01G0833500	1.73717	4.49057	1.88372	1.32908	0.427681	0.195501
OS01G0835700	3.10926	6.93347	6.02941	3.6899	2.68416	0.536803
OS01G0837000	2.05481	3.63137	5.26856	1.65341	2.54187	2.46399
OS01G0839500	55.4039	129.334	129.385	103.563	139.835	79.7637
OS01G0839900	5.96565	35.1843	17.1173	30.0354	10.7818	8.04024
OS01G0841800	2.25969	4.05532	2.84554	1.33846	3.72249	0.442984
OS01G0847100	2.06619	10.7715	25.4383	5.10722	3.32042	0.321963
OS01G0850700	39.3192	37.9014	33.7816	3.52829	1.33811	0.267607
OS01G0852400	1.14607	9.29781	5.45216	5.09996	3.37599	0.0710696
OS01G0854000	76.354	50.4344	40.2206	15.6512	5.85291	3.14468
OS01G0854400	0.930593	4.78501	2.68132	0.71198	0.490942	0.392733
OS01G0857300	3.93859	7.69629	5.46614	3.98069	4.27845	2.33461
OS01G0859500	0.58389	0.436542	0.707867	0.349609	0.385715	0.128565
OS01G0860800	23.3035	37.1711	41.9092	26.0908	21.649	3.92803
OS01G0862200	27.9451	128.095	98.5982	36.8915	31.6824	6.41322
OS01G0862800	0.0386192	0.781283	0.172295	0.398883	0.19559	0
OS01G0863500	0.62706	4.50341	3.56688	3.31029	3.96973	0.381074
OS01G0864500	0.648763	0.959115	1.44719	1.37453	0.0631866	0.0505466
OS01G0865100	24.0585	31.6405	28.8126	16.6702	20.2728	19.3104
OS01G0865400	1.93381	5.45812	11.3062	4.2596	5.60781	1.16889
OS01G0866400	19.2983	64.9388	62.307	34.0447	43.8133	10.2876
OS01G0870100	3.71035	3.89209	5.00685	2.06771	3.78919	1.90223
OS01G0871500	52.8369	108.387	72.9368	57.7669	58.694	33.989
OS01G0871800	0	2.38535	0.178924	0.0736408	0.0609344	0.0162483
OS01G0871900	0.288588	28.8994	3.29922	0.0827976	0.86781	0
OS01G0872000	1.09999	5.40049	1.1371	0.307896	0.305725	0.407611
OS01G0872566	4.00093	3.21381	1.21404	0.979081	1.04295	0.238375
OS01G0873200	21.0008	44.4792	32.8412	26.1117	14.9125	4.33796
OS01G0873300	0.604243	7.76229	4.98715	2.98181	1.3006	0.306007
OS01G0874800	13.4986	15.7351	10.0448	5.75803	5.44895	5.20945
OS01G0878300	9.84971	12.0588	7.56035	6.13155	10.5153	2.00632
OS01G0880900	0.334432	1.44979	0.586153	0.411216	0.81663	0.411318
OS01G0881300	100.972	371.463	101.816	30.0286	42.0728	4.76935
OS01G0882500	38.2838	313.426	287.638	60.7119	35.7609	17.2649
OS01G0882800	0.389	0.445945	1.47515	0.446425	0.164176	0.0262668
OS01G0883000	0.342763	3.04336	3.44069	0.743018	1.13319	0.694341
OS01G0886200	1.16457	15.5563	11.3844	11.4387	17.2604	1.42239
OS01G0887550	0.119797	1.33294	0.400843	0	0	0
OS01G0888500	17.8357	29.8637	21.9462	8.07187	9.4552	11.9965
OS01G0888900	1.41642	3.10426	3.15959	2.52857	0.199265	0.0797017
OS01G0889800	19.344	19.8268	16.2121	9.2674	7.90073	2.89988
OS01G0889900	40.4191	44.1799	30.3361	20.3148	5.17219	1.95529
OS01G0894300	44.9278	40.2624	58.4755	40.9499	37.2338	55.6221
OS01G0894700	33.6941	49.6099	53.4039	24.8036	27.9264	3.08718
OS01G0895000	0.181729	1.10294	2.22959	1.98128	1.72571	0.184066
OS01G0897200	60.5106	77.8672	82.2128	50.8664	72.3727	19.7072
OS01G0899200	40.3474	60.6427	45.7512	18.5214	24.7568	1.57178
OS01G0899500	4.93547	8.38105	9.00776	4.39393	7.04432	3.09025
OS01G0901200	8.7386	11.2223	10.7854	6.60191	10.0931	5.63244
OS01G0902700	0.165736	0.694531	0.607374	0.869497	0.479646	0
OS01G0902800	0.117173	0.80003	1.07818	0.403412	1.70611	0.26703
OS01G0905200	3.83162	3.03981	2.51387	2.55788	2.53666	0.253653
OS01G0907400	4.1139	10.3092	4.30326	3.49422	2.63382	2.49537
OS01G0911200	6.93275	20.3069	9.91054	7.48553	17.7288	6.78454
OS01G0911900	5.16919	7.73972	7.9804	4.29001	5.1398	4.1412
OS01G0913800	8.45284	12.709	10.0371	9.10675	8.26349	8.12472
OS01G0914000	0.115487	2.6284	2.64056	1.72296	2.99757	0.116972
OS01G0914300	0.35152	1.65932	1.1762	1.88259	2.8188	0.17802
OS01G0914800	13.0027	15.7273	16.4208	11.6062	12.5725	7.78117
OS01G0918500	4.53713	5.29414	7.20216	3.7248	5.22828	2.61615
OS01G0919700	14.797	17.4062	15.7307	9.47639	11.409	4.42599
OS01G0922700	1.95614	32.3183	11.9478	0.748301	0.471761	0.754777
OS01G0923000	86.6192	84.6346	83.6753	42.4845	35.1747	6.23821
OS01G0923900	12.6135	20.3514	28.7409	16.8733	24.3966	16.8252
OS01G0924000	117.671	147.436	152.202	116.282	133.567	68.1748
OS01G0924966	3.59756	2.97736	5.01564	1.40749	0.931707	0.248442
OS01G0927000	2.22709	7.70892	4.07918	3.70482	3.44068	1.65558
OS01G0928800	10.0338	13.6421	19.5505	9.79009	15.2502	2.55099
OS01G0929100	67.8993	265.25	271.229	37.3019	32.4776	11.7805
OS01G0930000	30.5572	37.9153	21.9941	10.2867	13.722	12.8753
OS01G0930300	0.887833	3.56503	2.04049	1.23503	0.510964	1.4715
OS01G0935000	0.673541	4.48086	5.40308	2.67567	3.90319	0.36734
OS01G0936200	5.86441	7.22461	5.99414	4.27916	5.76282	0.88654
OS01G0937100	6.00262	13.0109	6.58022	8.26649	5.03783	2.22347
OS01G0939000	2.15232	4.13652	4.32104	1.48203	2.72514	0.871999
OS01G0940600	24.5106	41.6126	37.8622	13.8664	18.5766	3.61314
OS01G0940800	8.09089	33.4021	13.3419	3.50975	1.51947	0.156841
OS01G0945300	0.387955	0.941819	1.78851	0.474908	0.78593	0
OS01G0946550	0.45219	2.97309	0.75652	0.778414	1.14507	0.687006
OS01G0946600	0.169124	4.31959	2.82948	1.64977	0.910075	0
OS01G0946700	0.205804	0.624525	1.51498	0.944742	0.208462	0
OS01G0952800	0.0611533	0.0309289	0	0	0	0.216789
OS01G0953100	0.506336	0.777738	1.75697	1.26977	0.783558	0
OS01G0955700	4.67861	8.05436	11.139	6.60834	11.4204	1.23026
OS01G0957200	1.02044	4.02889	3.89171	4.231	3.70935	0.900199
OS01G0957800	0.643279	0.650689	0.326126	0.369121	0.148088	0.0296159
OS01G0958200	0.0299119	3.2677	2.30198	1.57907	0.113618	1.63601
OS01G0958500	5.91793	7.74289	12.6032	7.6774	7.84586	0.369197
OS01G0959200	0.293201	1.11217	0.654039	0.504725	0.742466	0.148485
OS01G0959900	87.2669	150.903	147.327	50.7124	45.0277	4.98495
OS01G0960200	0.656431	0.543267	1.1315	0.342425	0.755577	0
OS01G0962700	34.5415	135.608	258.337	75.6811	29.1126	6.3896
OS01G0963000	8.90965	88.569	71.4031	9.96047	7.43954	2.06157
OS01G0964400	0	0.241452	1.06494	0.456567	0.302231	0.0402953
OS01G0966200	22.2269	168.819	112.355	17.0799	11.6848	4.08124
OS01G0967200	2.16203	8.66199	6.19401	5.6435	1.93231	0.944634
OS01G0967900	3.82208	5.70251	4.6093	1.91901	3.81094	1.64527
OS01G0971000	301.079	538.315	1060.33	543.013	462.7	14.2115
OS01G0971400	0	0.43916	0.0744978	0.114981	0.0422851	0.169131
OS01G0971800	1.43351	281.265	34.2242	2.97902	2.35463	9.65346
OS01G0972200	0.508074	0.293673	1.49765	0.374835	0.275697	0.110273
OS01G0973000	3.92675	4.8713	3.75991	2.08316	3.75231	1.68845
OS01G0973400	13.3643	25.0139	21.5224	5.77535	6.75156	2.56546
OS01G0976450	0.752472	1.81828	1.72516	0.383801	1.00566	0.338732
OS01G0977100	2.89052	7.9883	3.2815	5.15355	1.30708	0.470522
OS02G0100600	17.203	41.1064	36.5937	23.5256	33.9765	3.23444
OS02G0101500	88.1366	230.98	219.055	74.6565	97.8204	10.9744
OS02G0102300	0.781245	2.14495	1.49376	0.768492	1.69571	0.113042
OS02G0103600	3.92861	14.2397	25.8523	11.835	15.7515	1.55849
OS02G0104700	16.1928	17.403	12.9277	8.45885	7.73672	3.94552
OS02G0106900	3.36364	6.18318	3.3548	3.19207	2.78462	0.88448
OS02G0113400	1.83384	3.97204	3.37929	2.63069	2.49856	0.747006
OS02G0113800	32.5639	27.7088	24.3871	43.0524	38.4794	33.2054
OS02G0114200	17.9461	77.0248	30.2996	22.4376	36.9498	22.2625
OS02G0117500	0.797561	4.00441	1.81146	1.39791	1.46884	0.132188
OS02G0119600	15.5321	25.1025	32.5181	25.0944	24.0604	2.98817
OS02G0120000	4.42269	6.75188	4.95566	3.26623	4.61461	2.302
OS02G0120300	1.12624	2.05059	1.35664	0.723801	0.798551	0.821323
OS02G0120400	4.5423	8.29998	4.84833	4.42812	5.87488	3.75972
OS02G0121600	10.5571	7.69152	13.0197	6.35135	6.74229	7.56039
OS02G0122100	6.22417	6.58932	10.2072	4.2071	4.70837	2.511
OS02G0123300	3.97829	8.26002	3.26948	1.68205	9.54392	3.39321
OS02G0125000	37.5941	39.4002	33.9655	24.044	28.9183	25.3451
OS02G0125700	124.815	194.407	203.324	121.79	119.89	48.2875
OS02G0126400	6.68008	6.06216	9.03582	6.25258	8.66788	2.83116
OS02G0126500	0.972893	1.19804	1.03793	0.606801	1.09793	0.899716
OS02G0128000	95.5047	282.243	388.866	139.1	43.1621	1.00478
OS02G0129700	5.51674	7.17081	7.90683	3.5173	1.18103	0.134968
OS02G0130100	20.7182	25.4276	30.297	21.1348	23.4923	13.1037
OS02G0130200	0	0.252137	0.417026	0.0572126	0.252485	0.126236
OS02G0134400	2.12865	5.55083	8.23337	4.99782	3.48641	0.35604
OS02G0135500	37.3171	53.5121	48.6679	43.7569	50.6414	28.1859
OS02G0136800	16.4885	14.8442	16.1327	11.0341	13.2148	10.2082
OS02G0137100	21.7805	27.0785	25.9498	14.0581	15.2615	10.9309
OS02G0137200	254.532	459.461	371.192	188.646	143.332	99.8312
OS02G0137450	1.57661	2.31966	2.3979	1.56262	1.36105	0.580684
OS02G0137600	2.79647	4.70455	2.62655	1.72288	0.819958	0.983897
OS02G0138900	0.124924	1.99022	1.1495	0.824352	1.77943	0.189796
OS02G0139000	9.73024	7.90011	9.92648	5.12176	7.52332	0.657024
OS02G0140300	13.3128	28.3096	27.3908	20.9495	21.6445	12.1561
OS02G0149500	1.23627	1.47787	0.626756	0.967341	1.17397	1.0245
OS02G0149900	1.16044	4.36917	14.2372	2.88545	2.4488	0.391787
OS02G0151100	0.650213	1.04375	0.898632	0.421765	1.1633	0.400871
OS02G0152600	10.4037	10.0934	12.0051	8.41026	10.273	9.51028
OS02G0152900	14.322	39.1717	22.4407	14.6983	10.3543	1.27093
OS02G0153200	1.7889	1.72334	2.48612	1.56417	1.99535	1.07851
OS02G0156633	0.511848	3.98438	4.3437	3.83092	4.56468	0.743834
OS02G0157700	57.0115	67.8045	89.9556	35.3935	47.1787	30.1533
OS02G0158701	0	0	0	0	0	0
OS02G0161200	4.01318	4.24118	3.80801	3.54014	5.49837	3.24576
OS02G0161300	2.32466	2.57387	2.41761	1.11761	1.63077	1.5591
OS02G0161601	2.42972	6.86897	8.33836	2.50241	1.49874	0.315507
OS02G0161800	0.47247	1.22892	0.602247	0.774596	0.726402	0.170909
OS02G0162200	0.676498	2.0101	1.41474	1.55273	1.87368	0.642372
OS02G0166501	0.0718779	0.218118	0.160337	0	0	0
OS02G0173200	8.23648	19.6382	57.2751	21.4125	10.3753	1.95791
OS02G0173700	2.8533	2.39341	2.28979	1.19799	2.24691	1.19829
OS02G0174100	13.898	9.59993	16.3859	6.20452	8.631	3.03557
OS02G0177400	0.530438	3.5864	1.58803	1.3136	0.706957	0.593813
OS02G0178300	9.58994	45.9715	44.8771	6.93833	18.4773	2.53389
OS02G0180000	4.72646	6.6124	4.852	3.99393	5.41868	4.71579
OS02G0181300	68.6434	61.8	87.484	81.9731	38.1094	6.27919
OS02G0184500	37.645	48.9688	52.2623	37.4807	41.6716	20.7112
OS02G0187100	38.5033	123.018	114.951	64.6121	91.4626	19.617
OS02G0187300	35.4395	42.093	33.3296	29.9011	35.647	36.5206
OS02G0188400	0.897865	2.55949	2.09389	0.936736	0.82678	0.0826737
OS02G0189000	185.419	298.358	223.568	113.678	98.1859	55.8133
OS02G0189700	17.0291	16.8807	19.5251	14.8526	15.0928	12.9705
OS02G0190000	2.09047	2.62361	3.98673	2.10289	2.38541	1.2678
OS02G0190500	1.40959	4.54587	1.88661	2.43603	2.64561	0.705459
OS02G0190600	22.9994	34.1346	34.5858	21.7842	21.0456	8.901
OS02G0190800	15.7521	31.7693	30.6828	14.7873	13.5409	3.71948
OS02G0191300	6.78441	10.0126	5.76825	3.54196	1.54902	0.506925
OS02G0192700	91.1808	231.46	142.712	116.651	58.0306	10.7958
OS02G0193000	7.6354	20.2854	23.2397	25.707	14.7924	3.4475
OS02G0193100	1.02586	1.38356	1.33488	0.523242	1.22672	0.0577248
OS02G0193933	0	0.194852	0.429704	0	0	0
OS02G0195500	4.25426	7.99451	5.37762	2.3001	4.81193	1.20651
OS02G0196600	17.4155	16.3799	20.0572	10.1685	13.0977	7.76608
OS02G0198500	20.4695	46.1248	89.2838	30.8323	65.9503	2.86926
OS02G0198700	3.04435	20.5375	32.2705	6.29977	3.0958	0.849781
OS02G0199300	9.31387	13.5221	12.0381	4.5899	5.61886	4.77231
OS02G0200000	19.7699	19.1852	20.8443	17.2644	15.7229	15.1119
OS02G0200300	18.7336	28.8542	35.5015	16.5914	14.0593	1.72272
OS02G0202300	0.150494	1.332	0.923191	0.518132	0.857462	0.114322
OS02G0205200	37.3636	154.133	82.8448	115.144	134.519	22.2248
OS02G0209300	23.4835	10.9303	40.9016	36.2265	24.6701	3.61953
OS02G0211150	1.55663	5.01891	2.38724	0.781559	0.985455	1.18248
OS02G0215801	4.24925	6.90317	7.03726	3.69435	2.44552	4.82558
OS02G0217600	10.8433	15.2163	14.628	12.2465	14.1215	8.61189
OS02G0219800	23.6802	58.7783	66.4036	44.5705	49.5987	17.5633
OS02G0220450	0.644565	2.23539	0.61621	0.634043	0.582936	0.186529
OS02G0225000	11.9927	18.5754	22.6138	8.85999	12.8119	1.59428
OS02G0226300	6.68117	14.7409	14.2534	5.91783	10.6735	3.31541
OS02G0226400	0.823857	0.833348	0.751814	0.0859524	0	0.227578
OS02G0228600	6.97027	7.41682	18.0726	5.29819	4.01152	3.57579
OS02G0230250	6.18599	21.2863	12.3159	6.63474	11.6387	1.75669
OS02G0232100	3.73546	5.22322	4.57479	4.24487	3.38493	2.18849
OS02G0236800	30.9874	84.5812	65.6046	31.4373	17.797	4.12546
OS02G0240300	1.75192	245.219	152.281	0.93825	0.690098	0.0394321
OS02G0242100	0.965505	1.21338	1.46846	0.604382	1.40769	0
OS02G0248440	0	0	1.08765	0.344345	0	0
OS02G0249200	3.65758	16.1092	6.28917	0.524691	2.99087	0
OS02G0251800	4.39049	27.6179	28.4633	4.25134	9.90193	0.833803
OS02G0251900	0.733374	2.59638	2.04491	1.47286	2.08925	0.185701
OS02G0256100	0.859968	2.43565	1.11902	1.31589	2.10509	0.377445
OS02G0258900	1.92876	2.01259	3.64578	1.0718	0.976835	0.616916
OS02G0265800	1.50991	4.6623	1.94998	0.729603	0.402476	0
OS02G0266300	5.68715	8.70817	8.17624	4.82018	5.05373	3.48788
OS02G0267000	19.9482	19.7495	13.507	9.03565	13.7239	9.40504
OS02G0269200	31.2011	90.7022	82.612	29.1127	21.4701	4.80905
OS02G0273100	5.51813	14.0952	8.42373	3.64611	4.51667	0.310505
OS02G0273800	11.0531	12.2377	8.9473	4.34822	6.45151	3.99642
OS02G0275200	1.02408	2.0452	2.63586	0.572563	0.598447	0.292558
OS02G0276200	1.77186	5.10107	7.65156	3.5976	2.81866	1.1044
OS02G0285800	40.436	41.3042	47.8405	21.7793	31.7912	11.7322
OS02G0291000	1.57527	0.9864	2.42629	1.20521	0.56986	0.759773
OS02G0291400	0	0	1.50597	0.344345	0	0
OS02G0297600	4.40221	8.95477	7.04123	4.46914	9.00385	2.64589
OS02G0302900	0.892921	2.70962	2.19101	2.28858	2.63798	1.80881
OS02G0307800	36.3844	41.3443	31.7974	29.1928	19.6436	25.8445
OS02G0321000	0.867715	1.55062	0.790371	0.431517	0.43946	0.629859
OS02G0326500	3.03375	3.53611	2.55456	1.56787	2.69644	2.17738
OS02G0327500	3.09984	15.1458	16.4534	10.1324	2.24276	0.644759
OS02G0328300	96.1579	138.08	93.854	56.1772	49.8841	15.5365
OS02G0331200	4.85706	9.17713	7.15491	7.17793	9.86276	2.43655
OS02G0433600	11.7538	15.447	19.6806	11.1342	14.5108	5.01728
OS02G0438900	0.524599	1.16741	0.351065	0.602042	0.132843	0.425076
OS02G0448600	14.5707	17.9	23.3214	13.4885	16.3306	18.3696
OS02G0450000	1.76496	5.57904	5.37833	6.49247	5.28743	2.74533
OS02G0453500	0.83802	4.23837	0.62312	0.256461	0.21221	0
OS02G0454500	0.150306	2.34138	0.737631	0.655481	1.56054	0.822092
OS02G0459400	2.6399	2.75123	3.03362	1.92793	2.22832	2.34974
OS02G0462000	1.07383	1.20689	1.71336	0.821566	0.547624	0.135955
OS02G0462300	5.14243	5.9046	5.03801	2.39253	4.22338	1.40772
OS02G0462401	1.2849	2.70339	1.66241	1.35662	2.14747	0.468513
OS02G0465900	181.831	587.017	528.653	330.625	215.251	169.078
OS02G0468400	10.4891	18.9482	16.1395	11.7154	13.2484	14.1654
OS02G0469600	643.852	999.486	534.123	572.985	589.398	126.992
OS02G0470000	2.69612	2.36669	1.95288	0.586816	0.902462	0.235412
OS02G0471500	36.0502	41.4531	57.2571	32.1922	38.1874	24.1668
OS02G0472566	0.0717708	1.30676	0.560344	0.658926	0.817847	0
OS02G0475101	2.03746	7.21327	8.8833	5.10161	7.2701	0.562817
OS02G0498600	14.8815	15.9937	18.788	10.4368	11.7763	5.96634
OS02G0498700	18.3257	29.29	19.0927	21.2483	17.4771	13.981
OS02G0505500	0.422029	4.4112	0.732212	1.61443	3.50295	0.237475
OS02G0512400	0.094059	1.332	0.314724	0.377805	0.059546	0
OS02G0521500	0.55143	0.464818	0.717539	0.210944	0	0
OS02G0522300	7.60326	8.87897	10.2129	5.247	5.19719	8.2511
OS02G0527800	0.352162	1.42488	0.981955	0.505187	0	0.624209
OS02G0527900	6.76943	13.2783	14.6412	4.96255	6.02907	2.05955
OS02G0528750	13.0428	21.109	12.9806	8.75067	17.0222	3.86155
OS02G0529900	1.04623	1.45914	1.99788	0.764066	0.521841	0.192669
OS02G0532500	54.2751	31.1822	29.0223	15.7668	12.9695	6.44138
OS02G0533700	5.79892	12.8313	20.9192	6.39501	7.62905	1.10128
OS02G0533800	45.0573	103.443	151.963	40.0162	20.5921	1.73061
OS02G0533900	63.4813	86.4655	121.383	70.5916	74.9254	21.876
OS02G0537400	5.27929	7.88597	3.66302	4.08605	4.19714	1.46115
OS02G0537700	411.042	481.617	365.976	249.883	241.072	247.055
OS02G0537800	0.686573	1.38896	2.1879	1.12561	0.413951	0
OS02G0538400	0.734305	0.536441	1.0465	0.140451	0.258259	0
OS02G0539600	11.0385	33.57	18.709	4.76086	8.95214	11.217
OS02G0540400	3.33203	2.94911	3.07761	1.13522	1.77981	0.158197
OS02G0540700	5.10769	4.49263	5.0953	7.82773	3.97663	4.20939
OS02G0541500	5.35918	10.0889	14.0301	7.51705	7.16245	0.829292
OS02G0548700	7.05678	14.694	13.553	13.8662	8.36827	2.44062
OS02G0550300	5.94725	7.15288	4.16599	4.1617	5.50979	3.37916
OS02G0554800	13.8732	14.6081	15.0295	9.46136	13.534	2.30354
OS02G0555100	1.67524	3.05795	2.14766	1.1712	0.975211	0.546089
OS02G0556400	2.94405	3.71563	1.928	1.27087	1.36792	1.03956
OS02G0565000	39.6379	36.8662	35.12	66.3536	43.1155	47.623
OS02G0566500	12.9364	14.7898	14.8832	9.0137	10.6672	11.2585
OS02G0567100	114.897	116.659	148.33	101.334	113.239	15.4178
OS02G0569000	0.663654	0.933981	13.8386	4.86777	1.20562	0.116902
OS02G0569400	4.53798	5.4646	27.1319	8.43182	6.9965	1.1569
OS02G0569900	0.66846	2.73404	22.3345	11.7072	7.06531	0.941991
OS02G0570400	5.00304	26.0672	41.6227	10.4902	12.9878	0.509924
OS02G0570900	0.0993977	0.402171	0.886901	0.51332	0.566332	0
OS02G0571000	0.183111	0.666793	1.26624	0.924626	0.510058	0.148372
OS02G0572400	14.1657	14.7995	14.3004	6.97147	5.30218	0.759284
OS02G0573400	20.472	20.9006	37.3167	16.0272	25.3	12.8768
OS02G0576600	2.53215	15.6073	6.65143	6.65382	2.90643	0.167785
OS02G0578400	2.13908	13.5086	8.6405	0.597127	0.365997	0.117113
OS02G0580500	21.9722	12.1782	11.7977	32.4696	24.1178	18.8142
OS02G0585100	1.86371	5.73094	9.81134	3.42213	3.3036	0.0755069
OS02G0585200	2.7191	4.82851	7.41333	3.32853	4.43733	0.489611
OS02G0588500	1.72554	7.66925	2.74105	2.34031	5.66055	2.91288
OS02G0588700	36.1664	51.5642	83.9265	49.1814	66.3588	2.5163
OS02G0590850	0.42244	3.2048	3.53375	1.0908	1.73832	1.39059
OS02G0591000	1.66162	3.73823	1.94913	1.54525	0.725462	0.0870508
OS02G0592200	6.41554	11.4619	7.62018	4.84466	5.66147	2.16601
OS02G0595300	8.90788	9.78483	8.53819	21.7236	10.1331	8.81096
OS02G0595900	2.80136	8.85111	7.09151	4.15409	2.94912	1.17959
OS02G0597950	14.1861	28.9149	27.6595	34.8252	27.4827	10.4253
OS02G0600200	176.97	195.798	189.625	106.645	94.6445	98.0877
OS02G0600400	2.35035	4.92467	26.2412	4.51387	7.04493	1.02025
OS02G0601700	1.53505	4.42695	3.84314	2.30515	1.55074	0.380428
OS02G0602400	16.4432	26.3843	32.7604	12.1495	13.9176	11.8179
OS02G0603600	1.78507	1.84489	1.25518	0.48988	0.933542	0.707489
OS02G0605900	15.5429	103.914	188.601	136.187	61.4124	7.69644
OS02G0606800	7.50926	13.3722	15.7979	13.2105	13.4931	3.55242
OS02G0608900	25.7638	50.1244	38.643	28.5125	34.689	20.5107
OS02G0609000	0.594546	1.60372	3.86822	1.70578	0.752778	0.20073
OS02G0614732	5.67349	5.35775	6.79754	8.57115	5.83654	3.99558
OS02G0618200	12.7427	34.0344	10.0058	8.73029	8.9574	17.7628
OS02G0620100	1.0873	2.93286	4.29501	2.33964	2.92543	1.23894
OS02G0621100	0.367754	1.0274	0.761747	0.58282	1.2195	0.159635
OS02G0623400	0.535587	1.80586	2.24011	2.2025	1.63881	0
OS02G0623932	0.49141	2.23682	1.82697	1.59787	1.03699	0.331819
OS02G0624300	0.278371	0.516226	0.672706	0.425953	0.4112	0
OS02G0625100	0.80913	0.939702	0.668487	0.756617	0.341491	0.516003
OS02G0628900	0.350401	1.06331	1.90523	0.829388	1.24778	0.377088
OS02G0629000	1.194	1.66067	1.88661	2.11249	0.440935	0.15117
OS02G0629400	0.996471	1.82259	1.76607	0.986918	0.933292	0.981632
OS02G0629600	0.267249	1.08131	1.1923	1.16546	0.609074	0.216548
OS02G0630300	0.0223265	0.722677	0.249017	0.333091	0.0282685	0.135681
OS02G0631601	0.97063	2.79439	0.999311	0.771173	1.51256	1.36123
OS02G0635000	20.4998	29.3594	33.7158	16.3935	18.5809	8.63493
OS02G0637000	13.7012	86.7515	67.954	41.7517	27.9777	10.157
OS02G0637200	14.3722	50.2352	79.7302	16.7529	32.2025	1.90537
OS02G0639100	0.898953	1.64542	1.62332	1.12991	1.1382	0.0433577
OS02G0639300	0	0.479635	0.628028	0.612193	1.16322	0.0900507
OS02G0644200	1.97047	8.45102	41.8451	15.6485	12.674	3.19329
OS02G0646200	1.88935	6.46524	17.172	2.86025	0.254487	0.0814315
OS02G0649000	7.31198	12.293	19.4042	6.30801	8.55566	0.561835
OS02G0650300	0	0	0.0828904	0.0284297	0	0.150548
OS02G0650900	0.405828	0.513128	1.54651	0.349302	0.599474	0.4453
OS02G0652550	2.27624	2.57334	2.43923	1.99762	1.46928	0.904123
OS02G0652600	86.3195	155.133	100.136	52.8405	43.0842	26.7741
OS02G0653200	0.346961	1.61441	1.08355	1.19454	1.40576	0.351423
OS02G0653400	13.6186	13.9002	8.14457	7.24876	5.22755	6.36635
OS02G0654700	7.71124	36.3003	62.5204	18.8905	12.8146	1.38935
OS02G0655100	7.33839	9.97456	12.9593	9.12351	8.1784	7.54889
OS02G0659600	2.7208	3.15579	3.37855	2.33143	2.27365	2.48021
OS02G0660100	10.7291	16.9833	14.3417	5.16957	5.59975	1.24432
OS02G0661100	2.85658	3.17215	0.865779	1.3897	1.53322	1.03782
OS02G0661800	8.07341	33.0369	20.0558	14.5134	3.57415	5.40383
OS02G0661900	1.7211	8.50752	5.1069	0.633544	1.11013	4.44029
OS02G0663300	0.614489	2.1018	1.52618	0.545259	0.601569	0.186076
OS02G0664100	0.537651	2.17538	0.792416	0.99164	1.87204	0.31118
OS02G0665250	11.1553	29.8149	60.6926	16.1327	32.2674	4.22554
OS02G0666000	0.478393	0.403253	0	0.0915023	0.605712	0
OS02G0666700	2.12298	3.39069	3.02213	1.57083	2.7941	0.311225
OS02G0671400	1.67611	1.02936	0.734422	1.75179	2.12219	2.54649
OS02G0673700	19.8914	35.6112	41.9548	31.7969	22.1335	1.80018
OS02G0674050	0.84623	2.56794	4.8908	1.14773	0.974042	0.0779193
OS02G0674233	0.344479	36.1689	4.45687	1.26506	0.523391	0.0697818
OS02G0674700	20.3243	24.4262	26.9333	17.8295	23.6398	11.3046
OS02G0677600	10.3094	29.0636	32.5259	6.18951	10.2129	0.82182
OS02G0681900	21.0861	7.398	7.40435	19.4469	11.8816	24.4799
OS02G0683800	3.45134	33.6931	48.6997	12.9878	30.5892	1.78851
OS02G0684400	9.32908	31.3064	33.5354	13.1658	15.4034	10.9813
OS02G0684500	12.624	140.653	178.139	121.374	113.662	70.8457
OS02G0685600	7.3305	10.8645	10.0601	6.14489	6.13382	4.32573
OS02G0689500	0.684419	2.29719	3.53923	1.4995	2.40276	0.18906
OS02G0689700	9.86688	13.021	8.5999	6.22415	5.62592	6.22128
OS02G0695800	6.18823	11.1559	7.9143	5.01857	7.45212	3.00855
OS02G0696900	0.570764	1.7681	1.87001	0.941593	0.813001	0.0361314
OS02G0702100	0.624417	1.81588	1.7411	1.43319	0.3953	0.237168
OS02G0703300	14.2055	18.1588	22.8955	17.467	20.0121	3.20176
OS02G0706900	0.283284	0.42982	1.68511	0.108367	0.836913	0.047821
OS02G0707000	0.15485	3.2893	4.60561	2.19174	2.02597	0.156841
OS02G0707900	4.04417	7.6643	9.74714	5.1213	6.29762	2.11871
OS02G0709350	0.873335	3.34428	5.63568	1.78975	6.08171	2.52733
OS02G0710102	2.9504	6.83522	3.71532	3.38595	8.19428	2.98834
OS02G0710500	1.08288	2.46455	2.88527	1.69151	1.98045	1.52334
OS02G0710700	0.298193	4.97687	3.4506	2.95159	3.72835	0.377534
OS02G0714600	18.7302	46.7659	42.5245	21.028	21.5123	15.6343
OS02G0717600	5.66426	9.21074	16.4471	5.56788	10.4096	1.64609
OS02G0720400	0	1.36944	0.485358	0.277447	0.3061	0.0489733
OS02G0720600	12.2408	43.5749	26.841	23.0626	20.2782	1.71494
OS02G0724000	2.64239	30.6774	47.1283	2.02165	3.04423	5.66619
OS02G0726000	9.31723	70.6648	29.6362	34.1901	20.6325	1.43692
OS02G0726500	2.93798	6.60867	4.42261	2.68792	1.84694	2.28904
OS02G0728500	5.13371	15.0241	16.9738	7.9253	9.39145	0.8512
OS02G0729200	0.726772	1.58636	1.36522	0.351183	0.242157	0.193715
OS02G0730700	3.9447	5.15393	7.1495	4.66176	5.76751	3.21061
OS02G0731700	0.593151	0.685696	1.29163	0.12966	0.214575	0
OS02G0733400	2.7519	15.8226	8.15791	6.98115	3.11752	0.806845
OS02G0734600	40.7126	140.685	164.575	76.945	54.4271	39.1557
OS02G0734800	7.47743	18.8189	15.3891	23.956	14.0322	3.60647
OS02G0735800	4.52212	6.88489	4.91372	1.55155	2.06595	1.93599
OS02G0736800	0.83244	1.49694	0.89407	0.459972	0.156146	0.312276
OS02G0736900	1.08502	1.18194	2.60652	2.10725	0.422704	0.338145
OS02G0740400	1.0369	7.69152	2.827	1.71884	0.243122	0.116692
OS02G0741100	7.23608	13.0401	11.018	7.19893	10.913	4.15234
OS02G0744000	53.7508	205.694	176.733	12.1826	12.654	1.88816
OS02G0744650	0.399322	0.646275	0.71261	0.641579	1.11231	0.202228
OS02G0744682	2.25588	4.56374	2.95367	2.36378	4.22231	1.09277
OS02G0745400	1.47394	8.42944	2.87691	3.5457	2.83521	1.09096
OS02G0748300	26.5479	31.7455	46.169	27.5949	27.9184	10.2419
OS02G0751600	59.593	102.853	63.3764	28.6684	22.9979	2.49455
OS02G0753300	63.7277	100.033	84.3718	57.5471	67.5008	13.8121
OS02G0754300	63.2714	146.867	92.108	45.4941	43.8899	21.1997
OS02G0755400	0.294074	2.15306	1.31198	1.26959	1.47163	0.269489
OS02G0758100	3.80315	3.27788	2.53505	1.96277	3.93204	2.11977
OS02G0762400	75.911	69.854	84.7518	67.8063	80.3521	52.4791
OS02G0763200	12.8422	16.8962	19.3817	13.3982	23.4235	2.63785
OS02G0763900	4.42057	6.3916	7.22167	6.29666	9.087	7.32189
OS02G0768300	14.7887	49.4801	14.7259	17.2488	2.61883	0.453906
OS02G0768600	84.8443	112.704	127.493	64.2182	84.0693	62.5288
OS02G0769200	5.66899	13.6594	6.0708	10.5261	9.94392	2.76603
OS02G0769800	6.55501	14.7048	12.9123	6.85534	5.95695	7.28182
OS02G0769900	4.12459	5.63954	3.42646	4.66819	4.24989	1.72868
OS02G0771450	3.50417	7.93455	7.67328	4.35351	2.44226	1.69321
OS02G0771600	262.795	699.656	534.889	353.194	174.872	13.5392
OS02G0771700	8.87455	61.2145	28.4642	47.3556	53.3889	23.4365
OS02G0773500	12.7185	114.646	31.2525	4.63729	7.29688	0.939318
OS02G0774100	0.385266	69.924	16.6357	0.69479	2.16026	12.4313
OS02G0775300	7.42127	44.1225	29.4766	12.9284	13.182	2.75793
OS02G0776900	0.94082	9.51657	4.65643	4.65623	2.04739	0.0595573
OS02G0778200	32.9554	34.1107	35.3026	19.8012	24.4434	21.3596
OS02G0780700	5.53291	7.52971	6.3335	4.26098	5.73802	3.3735
OS02G0783000	0.271314	2.30529	0.75652	0.342502	0.515282	0.0549605
OS02G0787400	0.61348	8.06712	3.07909	4.57628	8.54428	2.48548
OS02G0794300	18.0175	19.7155	23.7562	14.9891	21.9646	8.48009
OS02G0794400	44.7378	55.3967	50.8951	25.5149	29.5771	7.44063
OS02G0796300	15.2538	8.79099	11.2173	21.9013	21.2704	23.6627
OS02G0796400	2.28251	2.42282	1.54004	0.873154	1.32012	0.913329
OS02G0797700	51.3141	58.007	37.0488	47.9779	58.4713	52.3786
OS02G0798100	5.92256	8.68362	7.77336	6.93417	8.06689	3.45381
OS02G0798600	21.4738	33.3484	51.9166	28.1592	37.1048	21.654
OS02G0798800	3.64317	5.12465	3.68245	2.93976	4.39655	2.76752
OS02G0798900	0.49948	0.547337	0.371395	0.429911	0.421608	0.29511
OS02G0799300	13.2038	58.0808	33.5558	17.7645	18.4935	27.1492
OS02G0799700	21.6793	34.8028	18.8266	12.2541	19.5967	14.7479
OS02G0801700	0.846022	11.5419	5.15354	2.38994	0.494392	0
OS02G0802200	1.36252	2.7802	3.95642	2.39941	1.99284	0.142763
OS02G0802400	31.8834	34.8981	56.2075	30.0912	36.2115	12.6282
OS02G0804400	17.9898	42.8349	56.5399	16.1049	22.8559	2.06631
OS02G0814400	114.332	165.274	129.375	67.4342	72.8191	7.29907
OS02G0815700	2.53829	2.17073	12.0706	1.24464	2.60028	3.24871
OS02G0816200	2.22554	10.0678	6.03323	7.44939	2.77871	1.56539
OS02G0816300	0.812797	2.46648	1.8131	1.03643	1.14346	0.251548
OS02G0819900	8.91952	10.8413	14.8824	15.1893	9.92723	8.99778
OS02G0821400	1.54859	5.19073	11.4809	4.11195	6.92025	0.891895
OS02G0822600	135.361	187.156	127.009	53.4444	52.2946	78.84
OS02G0822900	0	0.840973	0.909796	0.162022	0	0.174773
OS02G0828100	1.31341	2.34075	2.33686	1.22019	1.02945	0.506779
OS02G0831200	6.82738	14.739	11.1412	6.31027	8.64442	2.69181
OS02G0832100	1.95236	5.33209	7.18592	4.14506	2.55436	0.329577
OS02G0832150	10.2499	63.9358	37.9257	21.8456	16.8917	9.14577
OS02G0832400	1.84296	3.20572	2.45896	1.64063	3.57651	0.488472
OS02G0833100	4.9636	6.33691	5.08822	1.71443	1.72878	2.00121
OS03G0100040	2.25631	7.27485	6.4487	2.54894	4.1513	0.928414
OS03G0101000	28.4912	34.945	39.8183	20.3199	14.3127	3.79705
OS03G0101100	52.9073	41.3286	59.2287	35.0883	49.6447	5.44622
OS03G0101300	2.89428	9.83945	7.06302	6.46826	7.35668	0.418785
OS03G0102366	1.16295	1.38749	1.49665	0.410656	0.490821	0.392636
OS03G0106000	20.0447	20.3615	22.1357	16.0831	18.3176	4.55944
OS03G0107300	0.485512	0.724965	0.593086	0.902108	0.0585454	0.0468339
OS03G0108000	42.6123	38.7005	63.8135	35.7707	50.3089	7.67925
OS03G0108200	1.31313	1.97694	1.66895	1.22661	1.12129	0.494889
OS03G0109000	0.178861	1.71875	1.0972	0.102632	0	0
OS03G0113100	18.534	21.3713	28.8901	13.8924	17.0406	6.16858
OS03G0114800	8.60622	19.9729	8.27139	7.81029	8.07591	1.36008
OS03G0116700	10.9626	19.7136	25.5807	14.8312	13.2407	0.93282
OS03G0117000	0.495908	1.22618	0.553108	0.37941	0.488359	0.334857
OS03G0117100	155.436	215.682	260.482	137.168	225.143	22.066
OS03G0117800	18.7503	24.3382	17.085	10.7384	16.4216	8.30644
OS03G0118200	5.40481	11.4598	12.3656	1.94828	1.14054	0.561467
OS03G0118400	1.22074	2.96353	3.81233	1.82123	3.55495	1.54555
OS03G0118600	5.60678	8.50705	6.81183	2.29802	1.77474	0.169014
OS03G0119300	36.4515	65.6241	18.0487	22.4975	32.4779	12.775
OS03G0119966	1.47951	3.01806	2.09021	1.30174	0.842973	0.474537
OS03G0120400	8.18263	19.7869	11.8834	5.72238	1.56485	0.94965
OS03G0121300	0.344397	2.49661	1.15236	0.922221	0.0726759	0.0581376
OS03G0122500	0.474131	0.479593	1.51091	0.466392	0.171519	0.205812
OS03G0124300	47.8199	73.3183	44.3835	49.5501	53.616	41.2708
OS03G0124900	12.6507	36.4111	13.326	9.92429	6.26774	3.46642
OS03G0125000	115.261	223.643	171.808	80.8293	70.4152	31.5367
OS03G0126825	10.8626	4.52781	3.95961	11.1376	11.5794	16.8845
OS03G0129000	18.9265	20.6047	18.3814	15.0478	18.2265	8.81325
OS03G0129100	8.38683	46.1849	51.6491	15.0027	16.7347	1.3387
OS03G0129400	20.0659	103.515	106.161	21.326	57.5507	6.09718
OS03G0133400	12.4937	24.8239	10.4866	11.3388	9.36215	2.00146
OS03G0134900	0.185652	5.7464	2.69186	2.59932	2.06854	0.789766
OS03G0137800	6.31356	13.5184	10.7426	8.0389	5.65989	1.30696
OS03G0138700	4.32078	6.72054	6.99867	2.61636	4.72845	0.483816
OS03G0142500	0.359122	0.998961	1.04141	0.906699	0.613843	0.127309
OS03G0142900	15.5174	17.0919	28.4838	14.2257	19.7331	7.14822
OS03G0144100	6.50786	5.09072	3.48408	1.79246	2.74662	2.72451
OS03G0145600	6.36243	1.81433	2.22703	2.67987	3.42797	4.01051
OS03G0145900	3.59058	11.2141	5.16074	5.8411	4.78052	0.637369
OS03G0148000	0	0.311066	0.205797	0.352921	0.233621	0.56066
OS03G0148700	2.9953	9.16811	11.4107	6.60709	7.48644	2.00941
OS03G0149400	4.18406	8.10014	5.28476	4.32472	4.70118	3.45203
OS03G0149700	4.81194	5.22065	2.42379	1.24697	1.81795	0.432355
OS03G0150600	35.8282	47.6447	66.6995	32.7544	47.0016	3.15556
OS03G0154100	9.21993	11.0565	23.1538	10.947	10.499	3.2303
OS03G0158300	44.8902	147.229	112.232	52.2176	35.2846	9.60272
OS03G0161000	13.9271	9.01297	10.815	13.0041	12.0718	13.4615
OS03G0161400	0.36692	2.50524	1.29593	2.31597	2.94229	0.340668
OS03G0162000	5.03725	5.25246	2.7297	2.48176	1.57397	2.03294
OS03G0163100	0.582951	1.03192	0.541825	0.260169	0.102514	0.262421
OS03G0163200	5.0271	8.54872	3.16915	1.72798	1.56819	2.60737
OS03G0167500	10.2434	11.724	12.8961	7.18219	8.88331	5.96927
OS03G0168600	1.09845	1.69589	1.35411	1.09473	1.31759	0.761233
OS03G0169700	0	0	1.54595	0.0369929	0	0.326489
OS03G0169800	60.7608	72.527	54.969	51.4516	66.5429	39.3261
OS03G0170900	194.4	520.111	734.833	291.379	319.718	38.8728
OS03G0178200	57.827	77.5364	49.7208	46.5185	31.6058	26.6958
OS03G0179000	6.55069	5.93214	6.0673	2.23094	3.57825	2.97827
OS03G0183200	113.869	160.902	98.3901	34.8281	25.5623	2.86543
OS03G0183300	526.32	654.534	557.014	312.689	324.822	56.0458
OS03G0184000	17.2726	24.0901	20.842	11.7089	21.343	5.92518
OS03G0184600	6.65137	9.73104	15.1555	7.7643	10.3733	4.6262
OS03G0186500	13.4576	21.3397	19.7594	13.9148	21.9988	7.9677
OS03G0186900	1.05052	49.3561	17.6063	30.0132	63.0752	12.0964
OS03G0190100	10.1177	19.468	9.4565	3.89207	3.18473	3.32053
OS03G0192300	6.36736	6.60377	9.48404	4.94863	5.86789	1.83681
OS03G0193075	20.9607	35.3803	42.1672	26.7114	32.3192	19.7324
OS03G0194100	4.55258	8.01963	9.53362	5.47343	7.33269	1.03515
OS03G0194900	10.5969	55.7174	65.8832	36.0422	26.9229	5.7031
OS03G0195475	1.34767	1.704	1.40917	1.03913	1.49305	0.255938
OS03G0196100	0.500996	1.33026	0.419087	0.0718692	0.0792914	0.0634297
OS03G0196500	1.48751	7.83671	5.87593	7.5397	7.2197	0.94165
OS03G0196800	61.1856	168.997	129.875	64.9746	58.5517	18.5104
OS03G0198600	2.06333	2.17059	2.34735	5.77774	2.29897	0.250784
OS03G0201700	3.84274	5.86186	6.74004	2.95186	2.8251	2.10302
OS03G0201901	1.38992	6.6912	3.35885	4.19453	0.423664	0.156422
OS03G0202500	1.50672	2.07044	1.2366	1.63127	1.47578	0.835033
OS03G0205150	15.5284	17.6578	23.0926	14.5594	16.577	5.65387
OS03G0208500	22.9153	44.3684	50.9831	30.9795	29.1052	2.50328
OS03G0208600	0.938467	1.37396	0.853898	0.680214	0.187616	0.100056
OS03G0209800	0.675854	5.25093	2.91901	1.55125	2.54897	1.63126
OS03G0211900	24.3581	32.2307	18.2363	12.5841	15.4027	8.44986
OS03G0212800	0.263447	1.51895	0.528902	0.604676	1.80123	0.53367
OS03G0213200	2.67043	3.25058	3.68519	1.71412	4.24075	2.24633
OS03G0213800	4.59346	9.88465	7.21176	3.12264	3.9267	1.86694
OS03G0215200	8.55603	57.7797	32.355	32.1692	27.2376	1.15547
OS03G0215301	33.4498	57.8316	34.3975	39.4767	22.8281	1.4417
OS03G0215700	3.62481	6.65657	8.18208	2.07996	2.73186	2.88469
OS03G0215900	4.25904	9.19959	8.11508	5.47328	5.75766	3.46003
OS03G0216000	0.227042	1.81174	1.51938	1.27384	2.29974	0.740988
OS03G0216300	1.10215	1.15263	1.06259	0.385886	0.68591	0.775747
OS03G0216500	0.0914686	0.740178	0.255047	0.3674	0.115812	0
OS03G0216600	52.0098	73.9958	41.0057	38.1741	44.4695	34.7553
OS03G0216900	1.18599	8.034	6.81433	4.86683	5.77898	2.29327
OS03G0219400	6.20457	6.34401	7.31995	5.08974	5.6721	3.38039
OS03G0219700	8.79151	12.422	14.0299	5.24224	6.80084	6.57961
OS03G0219900	90.0284	183.04	125.46	63.6864	53.4559	16.7309
OS03G0221700	0.527528	1.08442	1.40451	0.253879	0.366281	0.0172359
OS03G0225100	4.61244	7.31062	11.7877	9.71139	12.7836	7.54101
OS03G0227300	5.77606	10.0581	9.5683	8.78237	9.13392	4.66546
OS03G0231400	34.4075	18.8365	23.177	42.1759	37.4751	43.4063
OS03G0232500	35.2918	44.2632	36.817	31.1638	24.9596	22.4792
OS03G0232800	22.478	4.31875	3.67657	30.6961	33.2302	31.2252
OS03G0233800	1.74894	2.86423	2.94922	1.12303	1.4499	0.485033
OS03G0234500	1.77246	2.44137	5.84659	1.38493	0.620733	0.305575
OS03G0235000	1.17459	66.4315	43.1185	7.50183	0.90525	0.103452
OS03G0236200	2.91289	3.13966	4.34071	2.00026	0.846456	0.604579
OS03G0240400	0.967427	0.762954	0.768112	0.790341	0.602069	0.614493
OS03G0242900	25.943	29.1293	13.4095	14.2215	16.0091	7.22818
OS03G0244700	0.591676	2.1161	3.04036	1.84306	3.1036	1.434
OS03G0245100	9.53073	14.4608	10.8176	5.75836	9.83125	5.08217
OS03G0247750	0.364835	0.738075	1.62767	0.418692	0	0
OS03G0251425	0.734305	0.742764	0.204751	0.140451	0.697301	0.123958
OS03G0251600	0.534761	1.2321	1.09348	0.51142	0.300926	0
OS03G0252800	11.7852	11.3689	11.7886	11.0193	11.2777	11.3085
OS03G0255100	8.2579	22.5415	13.6434	16.9611	22.4748	3.04859
OS03G0255400	6.99043	9.84012	7.1438	2.72682	2.35442	0.43598
OS03G0255500	46.9378	62.1969	77.5505	31.5301	51.2682	24.1193
OS03G0257000	7.06252	11.2335	11.302	7.63524	8.74775	2.9028
OS03G0262000	0.144547	1.04785	0.725488	0.663541	0.366033	0
OS03G0264400	19.0157	30.9578	44.7273	17.4325	20.5435	21.3572
OS03G0265400	99.7073	216.78	131.733	73.6316	51.1824	27.283
OS03G0265900	16.7715	99.4253	17.8375	3.84947	6.44637	34.8844
OS03G0266000	14.6393	21.8545	15.9337	9.84849	16.2344	9.76572
OS03G0266100	26.4319	82.8424	89.503	40.2154	52.6718	6.89577
OS03G0268300	53.8097	82.2525	142.53	63.4437	78.2171	49.356
OS03G0270000	5.35091	10.4323	21.2253	11.935	11.146	1.44234
OS03G0271100	7.35683	28.3465	21.3772	5.1657	6.03622	3.77474
OS03G0271500	44.5697	54.9204	44.1421	21.904	21.4005	8.37539
OS03G0271600	21.6862	22.41	27.0991	23.505	25.9748	21.8634
OS03G0272650	0.568238	4.16719	5.70403	0.489092	3.05775	0.575545
OS03G0274300	16.6231	21.2161	21.0308	13.5784	13.8045	14.3444
OS03G0275300	2.43419	43.4248	37.4541	11.2693	8.54561	5.23916
OS03G0277700	0	1.77908	1.16767	0.240293	0.265109	0
OS03G0278566	17.0527	7.90587	8.54124	14.8588	13.1946	13.9935
OS03G0279950	17.2442	97.9634	72.4613	6.59661	5.56543	0.733863
OS03G0280700	5.58512	9.60136	8.01127	5.68544	7.29253	5.31697
OS03G0281000	19.4326	32.1092	36.2465	22.0478	30.1264	13.9045
OS03G0284400	205.236	411.175	335.25	205.083	134.436	18.23
OS03G0284900	4.28622	11.1725	7.58463	2.74327	4.69641	0.980976
OS03G0285800	12.189	10.7169	17.1511	11.1297	5.08826	3.734
OS03G0286100	0.0579521	0.175859	0	0	0	0
OS03G0289400	44.3055	71.046	54.9525	30.0145	26.4538	3.00169
OS03G0293100	234.89	262.231	348.827	164.138	171.528	21.6282
OS03G0297600	65.8532	210.259	145.936	114.728	60.2473	30.1065
OS03G0300100	1.64264	4.57417	3.16846	2.01819	1.76172	1.19399
OS03G0301200	4.79488	7.41284	5.74495	12.6634	6.41564	6.80764
OS03G0302500	31.9851	37.3929	47.5122	28.0066	37.2981	13.9678
OS03G0305200	0	0.63088	0.745323	0.869145	0.564062	0.0902451
OS03G0305700	4.68956	6.15102	5.63282	4.11031	4.30642	3.62764
OS03G0308100	45.5836	56.0135	47.499	29.6439	45.1034	16.9716
OS03G0309000	15.672	27.7901	27.1042	19.3691	18.9593	6.26588
OS03G0309200	31.4328	43.7049	35.9865	18.8363	18.095	3.64514
OS03G0309800	9.0854	14.6214	9.34589	4.88281	6.13985	6.64292
OS03G0310000	0.166868	2.76817	1.52615	1.72352	0.676092	0.135211
OS03G0310400	36.805	48.8071	52.5193	35.8304	47.5429	36.2414
OS03G0315800	141.595	217.903	211.197	108.541	123.773	17.3487
OS03G0317100	0.59541	0.974259	0.527363	0.36175	0.665182	0.319271
OS03G0317300	1.12519	4.3575	6.45416	1.32819	2.23874	0.19537
OS03G0320100	2.4238	4.6623	7.7999	2.18881	1.00619	0.643927
OS03G0322200	0.566567	3.76604	13.9022	2.97236	6.76362	0.327916
OS03G0323950	0.444147	2.24632	2.12304	0.873793	1.52638	0.449858
OS03G0326100	0.967464	0.960486	1.63856	0.822432	1.65594	0.308488
OS03G0329200	2.06125	9.16132	6.33966	5.12532	1.62126	0.379591
OS03G0333200	17.3394	18.5998	13.5087	12.4696	18.1828	14.6071
OS03G0334100	2.38259	3.49456	2.8235	2.56342	3.24295	2.11158
OS03G0336000	7.63048	11.0141	11.6288	5.45196	8.22405	0.830345
OS03G0341000	0.206865	0.376647	0.692177	0.284884	0.209536	0
OS03G0343400	33.5502	39.5658	35.7191	31.8402	36.0769	34.9572
OS03G0344232	0.529939	1.07209	1.77319	0.380106	1.84519	0.335471
OS03G0344900	46.2523	46.8884	44.9443	27.8876	35.6801	19.8557
OS03G0346150	1.94186	1.70233	0.433169	0	0	0
OS03G0346200	1.98591	3.18057	3.32245	1.7093	0.209536	0.33524
OS03G0347400	0.362774	2.10998	1.41616	0.624491	1.83729	0.734877
OS03G0348200	0.0287683	0.116399	0.545472	0	0.254973	0.0582765
OS03G0351700	1.95391	2.73211	7.4993	3.56138	4.94786	0.465656
OS03G0351800	33.7774	28.8156	45.0157	25.048	30.9589	5.35798
OS03G0352450	0.650368	1.59766	0.587216	0.319876	1.13716	0.376418
OS03G0355400	0	0	0	0.0654827	0	0
OS03G0357400	2.1681	6.37987	19.6386	3.16675	0	0.465815
OS03G0358200	0.0933298	0.896847	0.572522	0.160661	0.118169	0.519915
OS03G0359700	39.2724	58.3997	52.1724	38.7295	36.0254	41.8759
OS03G0363200	2.65819	5.13319	5.12102	3.40717	3.23452	1.25877
OS03G0363600	0.607751	7.99178	1.3557	1.28334	2.73941	0.763302
OS03G0374575	37.62	9.36637	12.3155	26.989	29.8743	43.7153
OS03G0376600	70.1605	121.346	48.2545	22.2769	28.4307	39.072
OS03G0379400	2.70497	3.81104	4.14834	2.21735	2.87445	1.12526
OS03G0383900	0.507998	2.7234	3.00294	0.408093	0.900476	0.565983
OS03G0385400	119.336	325.204	187.187	175.205	207.061	32.1796
OS03G0389100	40.7932	68.8563	111.334	49.236	32.0945	0.869086
OS03G0393100	0.317876	1.76846	1.41816	1.45921	0.804951	0
OS03G0393300	0.665782	3.7414	0.907592	2.63178	1.40496	0.149854
OS03G0394900	1.09054	1.96352	1.89747	1.40171	0.80085	0.729011
OS03G0396000	0.389	1.65262	1.25822	1.74106	0.788046	1.10321
OS03G0396900	7.36924	5.17516	6.28222	2.66641	3.80351	2.7574
OS03G0402200	0.878799	2.84455	1.56826	2.21876	3.78312	0.71208
OS03G0404500	1.92228	3.99119	1.35411	0.116108	0	0
OS03G0406100	13.0615	33.383	40.5905	15.1041	4.92345	3.43361
OS03G0407900	0.0259054	0.393058	1.12685	0.713511	0.0655998	0
OS03G0410100	1.78851	2.39441	1.78945	1.50921	2.79733	0.745914
OS03G0411300	57.0742	100.689	17.9261	29.081	56.9645	7.96124
OS03G0411600	13.6523	28.2262	15.5617	20.4885	29.3478	13.448
OS03G0412400	4.08194	28.9027	29.932	23.9708	22.1028	1.40746
OS03G0414400	39.8385	51.626	51.4823	27.1747	31.5004	4.78051
OS03G0425000	14.2675	15.4532	9.64581	5.74338	3.72409	1.35616
OS03G0427000	14.2378	29.1457	27.9881	15.1364	11.9895	16.2363
OS03G0427100	5.80135	9.79208	12.0835	7.4599	4.46914	6.5485
OS03G0428000	2.69656	4.30272	5.67629	3.31256	1.39454	0.884765
OS03G0428200	0.372741	5.68067	5.848	1.02664	3.14629	0.100676
OS03G0432277	2.81444	11.9146	9.64973	0.239253	0.923864	0.422316
OS03G0433200	1.19598	2.50017	3.79429	1.15903	0.942219	0.0269191
OS03G0434400	0.243223	1.86979	2.65852	0.39078	1.355	0.443431
OS03G0435900	2.44021	50.5279	4.2426	3.21226	13.5399	26.9694
OS03G0437200	0.1756	0.799301	3.0847	0.705327	0	0.0444644
OS03G0437500	0.286656	0.0966527	0.63944	0	0	0
OS03G0438900	0.896703	0.533548	1.76494	0.484271	0.734639	0.427404
OS03G0439000	1.01948	0.93301	1.78682	2.50709	1.22934	0.196683
OS03G0440900	173.205	293.523	460.171	277.174	346.391	125.639
OS03G0441400	1.29903	1.40899	0.802988	0.951957	0.673758	0.301193
OS03G0445700	13.6234	14.2622	7.27861	7.10659	2.41247	0.28948
OS03G0454300	15.5738	11.3932	10.4736	5.65335	6.62702	8.44575
OS03G0564200	8.2803	7.30359	11.4519	5.3975	7.71624	0.335471
OS03G0567600	1.22124	1.25861	1.2593	1.24286	1.10864	0.980217
OS03G0572300	2.75929	3.00913	1.87538	2.27601	2.07435	2.31442
OS03G0574600	1.1787	5.96138	3.85005	4.34796	3.94419	1.27913
OS03G0575200	0.713086	0.989692	1.22075	1.06576	0.860874	0.15117
OS03G0575950	0.294546	0.968301	0.657039	0.0845067	0.559404	0.149167
OS03G0580200	2.04533	42.0047	8.15718	7.25518	3.06052	0.439437
OS03G0582000	4.95687	16.2648	7.64117	5.68861	5.15354	5.6737
OS03G0582100	0.684191	0.892997	0.738491	0.481247	0.950115	0.40238
OS03G0584400	0.10261	0.276778	2.59409	0.628039	0.736205	0
OS03G0586500	71.575	207.819	135.593	59.3867	71.9581	17.3556
OS03G0591300	0.955731	0.832471	0.858697	0.944482	0.302522	0.295784
OS03G0594400	9.54724	14.5925	16.1492	4.2071	6.01068	0.480829
OS03G0597200	4.45038	6.3023	4.40051	1.83668	2.89325	1.89839
OS03G0597450	5.18251	11.1273	8.12511	5.77923	5.57132	4.01114
OS03G0603600	12.7506	18.288	11.7417	8.36703	6.62322	0.496715
OS03G0604566	0	1.53048	1.06076	0.89301	0.930499	0.131358
OS03G0609800	2.73429	4.58832	4.44229	3.1742	4.56262	1.08857
OS03G0610900	4.92458	10.5127	5.89697	3.43254	2.18041	4.25349
OS03G0611200	20.7635	28.9243	21.3513	14.187	13.7906	14.223
OS03G0621400	2.36096	6.07894	3.89007	2.0937	4.1103	2.55436
OS03G0625800	4.36472	4.58765	4.86816	3.0502	4.56927	1.35836
OS03G0633100	3.48972	6.82452	7.17903	4.44987	6.57863	3.5346
OS03G0633800	1.18855	1.55846	3.48594	1.6166	2.61959	0.0891727
OS03G0634000	160.63	211.88	128.54	95.4619	107.585	81.6913
OS03G0635000	2.29762	5.26794	2.80182	1.54692	1.74547	0.496463
OS03G0637800	1.77512	2.63523	1.26769	1.74405	2.16671	1.29349
OS03G0641250	0.191975	1.2206	2.17176	1.00715	0.833372	0.416664
OS03G0641700	31.8228	35.4851	53.2649	35.2912	37.9187	15.0537
OS03G0644700	2.36944	2.98814	4.70203	1.4479	0.935081	0.155839
OS03G0645200	1.79622	1.47317	3.14047	1.11426	1.04494	0.983416
OS03G0648400	77.903	83.52	167.923	81.0366	150.802	100.804
OS03G0648500	1.88118	11.1126	6.63019	3.10879	0.190547	0.0762148
OS03G0649000	0.352221	0.777335	0.785695	0.496084	0.668942	0.178375
OS03G0656900	46.7436	58.7905	37.2634	23.5923	23.7041	15.6088
OS03G0659200	122.692	270.377	187.995	57.3004	40.2901	26.3159
OS03G0660000	1.1728	3.11407	4.82354	1.09357	0.464042	0.593942
OS03G0660050	1.57896	7.50659	6.25183	2.53686	0.699714	1.27941
OS03G0660400	0	0.92913	1.31721	0.752962	0	0
OS03G0660500	0.22244	1.01251	2.10882	0.127638	0.28164	0
OS03G0663400	11.7111	127.532	111.631	86.5397	38.6971	8.79499
OS03G0664650	0.776745	0.448967	0.371288	0.382033	0.63223	0.449562
OS03G0664800	0.503396	4.86564	15.5961	9.11495	7.71926	0.679825
OS03G0669100	11.2213	62.5634	52.8935	44.8425	66.5567	33.9616
OS03G0669800	4.90544	6.18653	5.66415	3.71697	7.66418	2.99385
OS03G0672300	5.33313	6.28467	6.63233	4.89634	6.98884	4.67248
OS03G0675500	3.05112	0.500476	0.367897	1.60881	0.730865	1.16932
OS03G0676100	0.511641	3.81682	3.13861	2.86246	3.32002	1.16599
OS03G0676300	83.0215	67.5286	40.1574	41.647	19.434	13.697
OS03G0676400	2.96025	7.23026	12.321	7.54023	3.83951	0.658167
OS03G0679700	8.9138	161.918	32.7073	3.91534	5.26852	48.7375
OS03G0679800	0.900454	3.51319	1.43474	0.811942	0.183231	1.48205
OS03G0680700	0.321975	2.60547	1.12864	1.10852	0.349427	0.232939
OS03G0685000	65.5267	83.9001	75.2862	38.053	35.9853	19.1911
OS03G0685100	2.76318	6.92097	3.47324	1.96305	3.8873	1.91023
OS03G0687200	20.9735	21.2714	20.6588	14.7358	12.3784	9.64829
OS03G0689400	1.16187	1.35607	1.29589	0.854739	0.90529	0.482796
OS03G0689688	1.30032	0.892523	1.34671	0.906023	0.881992	0.376297
OS03G0689900	19.0205	21.3808	26.4572	18.1843	29.5613	12.7383
OS03G0691800	1.59813	2.46423	2.80412	1.09595	0.962374	0.375059
OS03G0693000	21.6326	29.6493	28.9585	22.1661	17.4892	14.6072
OS03G0693900	0.281627	1.56679	25.8356	2.50481	0.802303	0
OS03G0694000	1.07747	1.84806	19.646	2.95691	0.593143	0.0474489
OS03G0694600	0.226228	0.88673	1.38777	0.616606	0.179022	0.343705
OS03G0699300	11.5071	25.6296	25.3293	4.60297	6.12903	1.87713
OS03G0703200	17.7972	55.1354	75.4084	16.8916	20.6579	21.1246
OS03G0704000	203.167	259.823	168.592	109.36	80.1822	18.7793
OS03G0704700	13.9438	19.4893	25.2122	18.7514	16.4363	15.9481
OS03G0708000	11.8762	23.3651	12.1315	10.3213	16.7888	4.55464
OS03G0708500	36.8553	355.671	250.759	16.8073	17.318	13.7201
OS03G0709100	1.87359	20.9171	11.6868	5.25598	3.51441	0.421707
OS03G0709533	0	2.43565	1.79043	3.68449	0	0
OS03G0711525	1.01803	2.70531	1.30866	1.14852	2.14101	0.891311
OS03G0712900	2.30999	2.66677	2.43641	1.75772	1.27164	1.32243
OS03G0713000	32.0262	47.8706	35.4548	15.8921	16.2379	34.2695
OS03G0713200	3.3632	16.2135	5.50697	3.28484	2.17444	3.26149
OS03G0715332	12.8528	16.2912	14.5122	10.4708	12.7575	13.4198
OS03G0715900	0.232648	0	0.90819	0.266992	0.147283	0.11782
OS03G0721400	48.4652	73.6462	63.1543	61.6599	68.0277	28.9644
OS03G0722400	3.57709	15.9473	10.3436	7.14599	3.35489	5.97138
OS03G0722500	19.873	24.905	7.19224	14.0607	10.5027	8.28296
OS03G0726700	2.67067	5.57716	4.51612	4.64681	8.50815	0.523551
OS03G0729500	0.505808	3.31216	1.63306	2.2608	1.78644	0.781949
OS03G0729700	2.4412	5.4774	3.36634	0.611252	1.29256	1.39364
OS03G0731100	59.4062	68.8555	75.5513	38.343	48.9488	3.79755
OS03G0733600	2.15061	16.8592	11.2652	10.5334	6.90467	1.517
OS03G0736400	30.4641	40.8432	25.4834	13.1481	16.5011	11.4379
OS03G0739900	0	0	0	0	0	0
OS03G0740800	1.60527	4.57218	3.6751	2.32705	3.6906	1.28362
OS03G0743500	7.11538	14.4274	21.6439	11.0609	17.4858	0.88448
OS03G0746400	5.6768	13.1353	11.0803	7.32918	6.64856	3.42592
OS03G0746700	31.9279	30.3624	29.7046	24.1997	36.5771	24.5633
OS03G0746900	3.17876	21.4894	18.2589	9.42404	5.76882	1.34151
OS03G0747700	46.2014	61.6884	56.6835	25.8871	21.6097	3.13805
OS03G0748300	27.8758	138.29	56.536	17.7345	10.036	1.45051
OS03G0750100	74.6407	56.7859	49.8185	100.855	102.084	91.8596
OS03G0751400	27.5975	49.5471	21.8285	12.1765	6.33417	11.5819
OS03G0753500	68.8828	99.4865	88.0977	73.5652	100.078	73.3175
OS03G0755900	1.58546	1.40325	2.43145	0.909752	1.25463	1.60584
OS03G0758050	1.13872	1.77574	2.06385	0.87121	1.74214	0.528623
OS03G0758250	0.902684	1.59789	1.76191	6.26744	7.08614	2.97145
OS03G0758700	0	1.10957	0.298405	0.552674	0.643626	0.406479
OS03G0758900	6.61876	9.14883	7.31538	2.95584	3.6403	3.42777
OS03G0759000	2.62064	5.58234	4.84861	3.25519	5.348	0.687006
OS03G0760900	9.97516	5.8803	11.3468	14.7835	16.1429	12.4453
OS03G0761900	6.70737	9.72823	5.9769	5.57969	7.77353	4.99636
OS03G0762500	30.9671	51.0549	31.7629	21.5888	12.9719	4.22113
OS03G0765400	2.74573	50.7726	22.9166	2.12431	2.26557	6.74948
OS03G0765900	823.497	1534.5	1516.63	708.964	465.656	47.854
OS03G0766600	0.21184	2.64279	1.89019	0.162075	2.59278	0.143042
OS03G0767700	4.00242	13.3645	6.72012	3.16096	3.05148	1.30771
OS03G0769100	195.512	355.199	246.768	127.355	134.874	58.586
OS03G0769700	5.21595	6.28788	10.121	4.59195	3.8901	5.21065
OS03G0775500	79.5865	68.1135	101.228	69.3928	83.7461	48.6564
OS03G0777000	6.03693	11.4496	15.6089	6.06209	6.42757	0.729577
OS03G0777100	1.25154	16.3519	12.4467	13.1062	15.6152	6.20612
OS03G0777500	25.9203	36.5226	23.5228	16.9589	20.2847	3.1485
OS03G0777600	0.546089	1.8988	0.761346	0.470028	0.993924	0.103708
OS03G0781000	13.5574	20.4713	10.3154	4.67013	2.14914	1.34452
OS03G0783051	0.223472	0.904185	0.62312	0.512923	0.707367	0
OS03G0787600	36.251	34.7414	35.2971	25.0222	18.7616	18.3317
OS03G0794900	166.428	204.388	293.748	158.917	198.743	107.304
OS03G0795200	1.66646	2.7117	3.77122	1.27498	1.37607	0.562629
OS03G0795800	59.2224	74.1369	78.1085	52.8453	68.9917	38.2835
OS03G0796700	0.673541	2.86146	2.32881	0.386485	1.02336	0.272881
OS03G0799700	8.08937	12.4395	8.62892	5.84198	6.54102	5.69198
OS03G0801900	8.1529	9.98299	9.05647	14.2051	7.56442	9.56159
OS03G0802500	0.952057	6.98192	8.93741	3.73305	3.81722	0.857155
OS03G0804500	0.956413	18.8364	25.0995	4.84235	5.19998	0.683796
OS03G0807700	4.1097	26.5673	27.5857	18.0509	11.4476	1.58934
OS03G0809900	23.2658	35.3007	30.8973	27.1529	23.3415	14.2788
OS03G0812500	12.9905	8.05362	4.06263	9.21123	10.3258	10.0232
OS03G0815400	147.365	167.545	123.833	61.4872	47.1854	31.2113
OS03G0817100	0.607232	1.84268	2.34441	0.696873	0.7097	0.0473108
OS03G0818800	3.62945	4.7038	4.02278	2.34294	3.27421	0.32166
OS03G0822000	1.86505	12.9025	5.4233	5.27448	7.33725	7.25253
OS03G0822800	6.06277	14.5269	12.7568	4.04636	7.89409	2.04691
OS03G0823400	58.0213	113.255	54.389	26.0528	10.2555	1.06038
OS03G0824100	13.5498	19.093	12.8458	6.80314	7.55338	7.33854
OS03G0824200	20.8559	23.9729	35.6113	14.1432	24.0059	7.33582
OS03G0824300	3.82937	4.71016	4.06606	2.07429	3.9564	0.620578
OS03G0825500	11.9349	16.8024	8.36832	5.88718	7.37887	7.56404
OS03G0826800	3.12136	18.6933	9.50476	2.84297	8.46876	1.55566
OS03G0827700	104.177	123.115	90.469	52.7643	51.2409	15.2457
OS03G0828100	208.185	350.996	241.252	96.0526	80.6667	65.6354
OS03G0828701	1.96353	2.19522	2.07475	1.3046	2.35526	2.09345
OS03G0829200	1.2155	0.737703	1.38282	0.44638	0.584819	0.147736
OS03G0830400	5.85475	7.72208	9.98715	9.35396	8.79378	2.09295
OS03G0830500	0	0.29523	1.30213	0.0669908	0	0
OS03G0831700	2.41564	4.35915	4.1384	2.99402	5.08941	3.09263
OS03G0833100	0	0.422774	0.88054	0.266477	0.823193	0.235185
OS03G0834300	1.61064	3.09547	2.06588	1.66357	1.12161	0.652541
OS03G0838100	21.2327	32.3093	33.4805	24.5613	27.5654	8.5867
OS03G0838800	3.00989	1.1031	4.37877	1.8022	1.76739	0.927832
OS03G0839600	1.06886	1.62176	0.662305	0.681472	0.977405	0.12029
OS03G0839900	7.20687	17.2229	14.337	9.4477	7.54184	1.33754
OS03G0841600	0	0.223308	1.16079	0.687676	0.479175	0.09583
OS03G0843400	160.834	266.48	182.563	94.5558	81.2807	34.5817
OS03G0844700	1.93288	3.08184	1.90005	2.33101	3.48429	1.6591
OS03G0845600	1.47634	5.64485	1.61369	2.20256	1.27109	0.777568
OS03G0848100	1.81344	2.15017	1.35287	1.0199	1.14043	0.291935
OS03G0849900	6.55799	10.8214	5.46734	6.27175	9.43562	2.44894
OS03G0850300	15.0618	11.7272	11.052	26.7808	28.1665	20.8258
OS03G0850900	1.46126	3.27752	0.566891	1.02077	0.643536	0
OS03G0853600	2.59064	3.15862	2.14129	2.2829	1.78649	0.77313
OS03G0854600	3.01213	5.11432	6.55914	5.47324	5.40285	3.45038
OS03G0856000	4.47117	9.39083	17.3156	6.44965	10.1822	1.7297
OS03G0856100	12.6838	28.4498	17.2232	5.59144	4.23155	6.74972
OS03G0857000	2.43575	4.50525	5.35577	0.958394	2.37908	1.48024
OS03G0857100	39.1467	89.7808	103.319	54.7114	43.3082	46.3239
OS03G0858700	4.0957	10.0613	3.91552	2.58259	2.79232	0.273518
OS03G0859500	1.05443	2.48254	1.70324	1.35613	1.03582	1.67563
OS03G0859550	2.85787	4.18243	2.78059	0.767603	0.384944	0.369526
OS03G0860100	0.630205	3.77167	4.74455	2.35052	0	0.319155
OS03G0860600	10.1629	40.38	31.1286	15.1533	8.62717	1.6766
OS03G0861700	11.4439	16.2133	13.3678	6.09019	7.40477	2.88862
OS04G0103300	7.64474	16.3622	15.8585	11.6129	21.1355	8.64079
OS04G0103700	0.393128	2.22326	2.9298	0.594714	0.42988	0.126695
OS04G0103900	0.17017	0.200819	3.47964	1.59488	1.54413	0.201085
OS04G0104900	4.89015	14.4042	109.171	35.7824	28.2833	2.4567
OS04G0105000	1.68118	3.77212	1.85805	1.50841	1.47068	0.94428
OS04G0105300	4.9302	6.34346	4.48708	1.85583	1.5481	3.15595
OS04G0110500	1.22372	1.59964	0.839921	0.669777	0.357555	0.667401
OS04G0111200	31.0401	37.9731	68.8782	30.9597	20.5079	7.79122
OS04G0115600	0.372237	0.235328	0.986035	0.0533985	0.530218	0
OS04G0118100	22.156	27.6522	36.5886	20.137	28.4953	7.85591
OS04G0118700	6.15054	13.3368	14.3033	7.59668	7.6961	5.68157
OS04G0119000	7.26077	188.107	83.6269	1.44546	1.31331	0.225127
OS04G0121100	3.13862	2.87714	1.61905	1.98107	2.35952	0.794745
OS04G0136700	111.034	15.2418	25.0139	171.088	279.775	178.631
OS04G0151800	25.6617	34.0626	24.8679	26.7601	27.6721	23.0496
OS04G0165700	4.6648	27.2249	63.2578	15.5211	23.9651	2.85527
OS04G0168300	27.7872	52.1314	54.4459	13.5745	25.3171	27.0035
OS04G0169100	7.66189	15.5972	11.4654	5.38569	7.43746	6.03049
OS04G0172400	0.695067	0.435236	5.64817	1.86124	1.63438	0.0670481
OS04G0175600	0.294997	6.97498	2.75556	0.296227	0.0933768	0.186744
OS04G0178300	0.525215	2.06376	18.4976	5.37837	7.85207	0.245524
OS04G0178400	1.27231	1.28696	7.30665	2.45426	5.17551	0.219348
OS04G0179100	12.7827	4.91139	43.103	13.0777	11.919	0.802921
OS04G0179200	2.93369	3.16018	20.0149	4.89711	2.17079	0.347308
OS04G0179700	0.524599	1.14973	11.9752	1.36463	1.72696	0.070846
OS04G0183300	0.28561	0.400015	0.514586	0.352985	0.723244	0
OS04G0183500	0.619485	0.926309	1.35184	1.08186	0.375126	0.381926
OS04G0191400	2.23667	26.5836	14.1883	13.1551	14.9561	2.47781
OS04G0191500	0.7002	15.1097	8.24351	2.67855	3.74322	1.10321
OS04G0192350	2.29917	0.942832	2.0099	1.56888	0.708097	1.38465
OS04G0194500	0.695887	2.12607	1.33055	0.505246	0.719258	0.0575375
OS04G0198733	0.450603	0.854613	1.75902	0.517122	0.0713159	0
OS04G0206500	0.126649	0.736619	1.236	0.58138	0.160355	0.288624
OS04G0206700	0.401797	0.870911	1.47246	0.724603	0.654083	0.0290688
OS04G0208450	0	1.86958	1.37432	0.824887	1.82015	0.208006
OS04G0209200	0.767038	1.30108	3.64579	1.48969	1.67341	0.645426
OS04G0218400	47.8306	67.4912	26.552	18.4225	13.1352	2.76516
OS04G0226800	0.326496	0.330257	0.849696	0.312245	0.183729	0.0918596
OS04G0228300	1.10854	1.68197	2.13721	0.981401	0.982498	0.641598
OS04G0228400	49.6857	52.6186	55.4166	28.4372	0.590948	0.171903
OS04G0253000	19.8585	26.71	36.0299	22.9763	20.5534	4.82294
OS04G0269600	118.495	211.628	185.816	157.448	187.67	29.5098
OS04G0278900	10.0395	13.3683	14.6967	10.3964	13.208	5.24318
OS04G0297933	0.861678	1.30741	1.92213	0.824067	1.03039	0
OS04G0303900	34.0443	57.3941	44.4584	29.6409	27.2431	27.8081
OS04G0306400	70.4605	208.073	164.1	74.4868	66.9743	13.4459
OS04G0306750	66.224	80.4573	70.8113	47.8629	52.0869	22.4805
OS04G0311400	10.062	33.093	15.5365	12.4819	22.4606	4.83062
OS04G0322100	1.49124	3.85977	5.03865	1.61071	0.222131	0.0888478
OS04G0332700	4.53631	21.6914	7.56376	4.46977	3.59701	0
OS04G0339400	0.077989	0	0.217461	0.447509	0.296235	0.236975
OS04G0345400	0.103167	5.6143	0.0460265	0.449906	1.38461	1.31662
OS04G0351800	0	0	1.06573	0	0	0
OS04G0351933	0.668864	0.902092	7.95747	2.30281	0.846876	0
OS04G0352066	0	0.156633	2.41795	0.177709	0.784245	0
OS04G0354200	0.771181	1.27274	3.4858	1.09463	0.0256953	0
OS04G0362375	0	0.447592	0.246767	0	0	0
OS04G0372750	19.9551	17.1348	17.014	36.8449	37.169	25.2421
OS04G0372775	102.22	23.5708	41.9308	131.216	121.557	142.556
OS04G0373400	4.13417	11.5995	19.3224	7.96393	9.59648	4.4615
OS04G0379600	6.38807	5.82868	9.8876	5.17664	7.82409	2.77295
OS04G0382300	13.5445	26.0773	19.0842	6.60806	9.77589	3.44623
OS04G0385600	1.64557	9.88527	6.92949	8.01647	8.46167	4.79611
OS04G0387000	3.48972	28.2394	14.9462	2.72332	3.88826	0.282768
OS04G0387300	14.8421	1.31534	2.05049	8.59372	10.2193	13.625
OS04G0391500	10.5624	18.8822	12.2473	7.11095	8.11015	2.75399
OS04G0393500	0	1.83823	1.09791	0.347594	1.43809	0.0766941
OS04G0394700	6.42369	5.55257	7.55542	5.58482	6.50663	2.7011
OS04G0396800	2.74342	30.2253	7.73235	9.23251	11.8289	1.2767
OS04G0398500	215.394	215.522	184.795	170.341	132.898	186.823
OS04G0398600	11.808	20.167	12.5675	10.9826	13.2243	7.60845
OS04G0400000	2.14036	4.78584	12.0619	3.61985	5.56264	0.399348
OS04G0401700	4.8438	8.0127	15.0568	5.79967	8.10344	0.956421
OS04G0403200	202.692	211.262	147.711	112.99	80.424	32.3134
OS04G0404900	22.1926	36.3619	17.7939	14.6266	10.9462	6.28901
OS04G0405000	35.7861	47.6364	51.9324	35.878	36.046	3.6381
OS04G0405300	5.52336	7.80331	11.659	6.54827	2.08067	0.601049
OS04G0405900	15.3724	44.9708	72.9927	28.5487	32.7489	2.97187
OS04G0407500	17.6703	18.7809	32.769	25.3637	20.7035	12.0742
OS04G0410200	2.42065	3.93054	2.48671	2.2297	5.80715	1.64527
OS04G0413500	98.8316	299.28	221.955	143.928	28.194	13.6726
OS04G0413900	5.2576	14.2557	10.71	6.74606	6.14836	3.36524
OS04G0415100	0.0399985	0.971023	0.0446121	0.550838	0.253219	0
OS04G0418800	15.138	119.235	38.5778	61.1506	21.1141	1.22173
OS04G0419100	0.841407	15.9706	7.9493	17.7219	8.64806	1.60419
OS04G0422000	23.1198	29.7259	28.6398	13.4315	11.2152	2.49393
OS04G0423800	0	0	0	0	0	0.908671
OS04G0430600	7.55082	7.39142	4.92886	7.14802	6.74074	2.43182
OS04G0430700	1.83567	18.1703	12.0755	4.90119	2.56138	2.1818
OS04G0432500	35.5914	36.5238	31.7766	23.4109	31.7136	28.0721
OS04G0435100	0.985273	4.78865	5.36057	3.22669	4.07717	0.973602
OS04G0436300	2.43739	1.86899	1.38119	0.676744	1.0204	1.11491
OS04G0436800	2.03077	2.36487	1.8653	0.685457	1.18839	0.518541
OS04G0436900	2.59546	3.61436	3.62845	2.44817	1.91321	2.64684
OS04G0437000	1.88118	15.549	43.342	16.7776	12.1133	0.272196
OS04G0437600	29.9824	49.2158	48.6535	25.0308	31.7857	5.5386
OS04G0438600	9.42932	22.109	28.8914	7.91904	11.024	1.35391
OS04G0441900	94.7825	114.37	93.4953	57.2792	57.7691	41.6014
OS04G0443900	1.64784	2.85444	1.19464	0.37822	1.0432	0.50071
OS04G0445050	1.59505	3.78534	5.13181	1.6193	0.776752	0.869916
OS04G0445700	12.7578	16.1577	4.38053	2.35953	0.967858	1.4417
OS04G0447800	1.20876	4.39056	2.48189	0.504437	0.695665	0.111301
OS04G0450600	1.20899	2.29297	2.47214	1.5609	2.10479	1.32658
OS04G0451200	5.85364	27.2026	17.0948	4.64077	2.57792	0.859262
OS04G0452700	4.27835	3.73259	6.94898	2.14809	0.846406	0.622921
OS04G0453200	29.6171	55.4913	51.6605	31.6383	34.7298	2.18039
OS04G0453500	1.9088	2.4214	2.8968	1.00551	1.50556	0.158471
OS04G0455700	15.0583	22.3447	18.0628	6.84729	6.56516	0.719432
OS04G0455800	15.5843	23.2192	23.0945	15.8777	17.9129	8.66733
OS04G0456700	148.245	258.059	254.325	189.665	163.623	49.1594
OS04G0457800	47.6566	73.295	83.8021	52.0691	63.6215	32.0384
OS04G0459000	0.437383	7.29996	4.68576	3.80426	6.63089	0.781092
OS04G0461100	143.543	303.513	208.701	121.767	114.279	50.9016
OS04G0463300	0.478739	1.07444	1.0846	0.58375	0.303076	0.121224
OS04G0463500	21.7672	27.6217	42.0362	25.0305	22.5343	19.1752
OS04G0466000	0.27208	5.6419	5.083	0.546429	0.775107	0
OS04G0466100	13.7269	14.3233	16.4038	8.94955	13.0785	1.73215
OS04G0467901	0.152399	1.54155	1.63179	1.13683	0.906907	0.231539
OS04G0469000	10.8236	11.6412	41.8701	21.1478	25.1533	1.38769
OS04G0469300	0.227878	1.22935	0.423604	0.34869	0	0
OS04G0469800	1.83673	2.0618	2.87302	0.822585	0.907536	0.816739
OS04G0470600	0.171871	1.0431	1.41854	0.236691	0.0435225	0.139265
OS04G0470801	0.823217	3.5579	1.79461	1.24534	1.2792	0.720102
OS04G0472500	0.503709	1.94706	0.822649	0.846456	1.04776	0.0911047
OS04G0472700	0.216929	1.75542	1.99609	1.18252	1.51064	0.329577
OS04G0474800	42.8691	106.249	108.15	26.0896	27.4916	1.36276
OS04G0474900	8.66379	32.6595	35.0542	15.4367	29.2522	3.76833
OS04G0477100	0.668864	0.483264	0.746013	1.09658	0.967858	0.967807
OS04G0480050	3.69355	6.03523	9.90283	4.15728	3.32755	0.647488
OS04G0480900	0.604092	0.513283	0.377311	0.138654	0.39773	0.342641
OS04G0485700	7.76176	8.38648	4.52527	5.06112	12.5077	4.10946
OS04G0487100	8.73925	11.2055	7.51638	6.07412	9.46769	7.72959
OS04G0487200	20.2198	41.4211	44.2411	31.1951	36.3312	19.9099
OS04G0488200	0.64821	1.96703	0.893089	0.700141	2.07595	0.695166
OS04G0488600	40.6251	48.1687	59.4143	32.4812	37.607	25.5605
OS04G0490000	0.4333	0.939196	1.44984	0.497265	1.72423	1.37931
OS04G0491100	0.883504	0.57137	1.53466	0.398923	0.586828	0.469437
OS04G0491200	4.86966	5.49506	4.85818	4.71795	4.55454	4.93227
OS04G0491500	1.49909	1.20045	1.34689	0.884087	0.632685	0.759182
OS04G0494950	0.617413	4.2982	1.6203	2.08399	0.781731	0
OS04G0495700	8.85885	10.2002	8.93464	8.11166	9.0687	7.63639
OS04G0496000	64.3893	134.893	101.259	68.8455	55.4045	8.37045
OS04G0504000	8.61025	59.5686	63.0412	22.3391	20.4916	0.949561
OS04G0505200	6.96987	40.9943	22.7183	22.8586	36.4405	8.70265
OS04G0506800	0.962451	2.41582	2.66378	3.55904	0.902666	0.541571
OS04G0507000	3.79923	5.16772	3.45649	2.44046	3.0701	1.37901
OS04G0507800	11.4977	10.9151	12.8764	6.16486	8.35275	8.92503
OS04G0509800	35.7112	41.7433	41.5656	30.6947	16.0411	12.6821
OS04G0511700	0.872431	3.52992	3.73007	4.10501	5.339	1.11929
OS04G0513100	0.638833	0.994142	0.6029	0.225581	1.11995	0.273751
OS04G0514500	1.46511	2.13636	1.33699	1.37568	0.963652	0.809424
OS04G0514600	0.646975	0.385945	1.75774	0.761521	0.60912	0.168024
OS04G0516300	1.74544	2.08655	2.65468	1.6389	1.7077	0.241075
OS04G0517100	7.2959	6.66319	10.4499	10.2403	6.11412	0.584798
OS04G0517350	0.629145	3.29767	2.14767	1.09397	1.83456	0.695166
OS04G0517500	7.74462	52.8486	69.5857	8.43674	16.7744	2.03073
OS04G0520700	3.90584	2.05948	3.42947	3.62409	5.47145	6.27079
OS04G0522800	9.26818	13.0514	20.8095	11.8182	10.5077	3.06776
OS04G0523000	1.11575	6.13106	5.01141	1.41889	1.14543	0.122173
OS04G0525100	2.30545	1.7562	3.58721	2.8091	1.72979	1.61438
OS04G0528400	0.848069	2.51224	1.52018	0.973263	1.91745	0.797619
OS04G0530100	1.97537	5.82213	3.91261	9.92781	5.04532	2.06976
OS04G0531200	0.486446	1.31213	1.26596	1.3026	0	0
OS04G0531400	5.3385	20.4929	16.2185	14.227	17.3083	4.86417
OS04G0533500	26.7595	50.9272	45.8902	29.4794	47.004	7.28494
OS04G0533602	7.23503	3.88789	8.5739	4.92996	4.58029	0.687006
OS04G0533900	0.0164138	0.448279	1.84901	0.960681	1.22615	0.182874
OS04G0534100	4.53254	6.87712	5.74744	4.73721	4.2358	3.19718
OS04G0534166	0.409508	0.0828452	1.37023	0.281977	0.725894	0
OS04G0535200	21.1075	47.3112	21.0453	25.3245	30.4369	13.5778
OS04G0535400	11.1694	16.5004	17.3828	14.2491	14.734	9.10302
OS04G0535600	26.1689	62.554	42.43	20.8971	1.48309	0.350529
OS04G0538166	5.12321	13.8193	17.6504	7.05541	12.6851	2.30626
OS04G0539000	23.0184	66.7463	54.4681	26.0539	32.8591	8.50291
OS04G0540200	18.7106	45.3989	42.1779	16.3537	11.4953	1.23943
OS04G0544100	5.84436	7.22339	9.58948	4.83157	8.90672	4.66004
OS04G0546800	77.0468	102.164	111.844	86.5447	36.0995	9.23333
OS04G0551700	8.01661	14.5409	13.8361	5.52898	4.86516	3.47705
OS04G0554300	2.22158	20.877	14.3075	6.41497	0.27221	0.217757
OS04G0555900	7.64176	8.11245	6.58226	3.95077	7.90329	2.2607
OS04G0556000	2.56819	5.10073	2.67624	2.9258	2.56337	2.16451
OS04G0556400	0	0.357308	2.10124	0.157649	0.17393	0
OS04G0557000	12.9409	14.7832	11.3817	6.94537	8.27402	2.44539
OS04G0559100	9.68227	6.5292	7.83461	3.26811	2.564	2.75615
OS04G0561500	1.92633	10.6364	3.13408	6.2873	3.44593	1.7542
OS04G0563350	2.00849	1.66224	2.3929	1.83352	1.73389	1.71068
OS04G0564500	2.90328	1.76204	2.38814	1.95747	1.83798	1.94816
OS04G0565500	5.30304	7.61035	7.98486	6.88465	11.3725	1.98064
OS04G0566300	1.15722	1.89089	0.694992	0	0	0
OS04G0570500	0.238407	1.08519	1.62867	0.513002	0.150928	0
OS04G0574100	6.15179	3.71223	2.59141	9.54454	6.08413	8.31677
OS04G0576900	0.365142	6.77139	5.498	4.9587	4.95711	1.08897
OS04G0577200	3.83335	12.0346	11.0846	7.16912	10.6778	1.35173
OS04G0577300	39.4983	48.4121	57.0677	17.2592	17.9117	13.0564
OS04G0577500	2.49624	3.76807	4.7545	2.42401	3.79271	2.33385
OS04G0583200	1.60027	1.9728	1.39442	0.6313	0.379907	0
OS04G0583800	7.07756	9.18232	6.34945	3.0606	3.57149	2.59731
OS04G0583900	0.287083	6.79997	21.0262	0.329463	0.302906	1.35695
OS04G0584300	0.208177	6.2295	7.15915	0.378271	1.47166	0.685274
OS04G0584600	43.6189	49.8477	67.1557	51.6448	62.1311	18.8398
OS04G0585700	28.9932	39.7657	62.034	43.9371	67.9889	11.6288
OS04G0587400	5.63026	32.9171	66.8647	19.5061	19.9066	3.15619
OS04G0587500	2.91959	23.504	60.7292	23.0396	48.8182	4.63386
OS04G0587751	1.48484	1.05136	1.43529	0.340806	0.438669	0.150393
OS04G0589400	1.26435	10.2313	10.2742	9.35374	7.34674	1.23487
OS04G0590800	0.549594	0.347453	0.383117	0.551886	0.608881	0.347913
OS04G0591000	33.4229	43.3565	23.9247	13.6517	9.27987	4.54738
OS04G0593800	0.33066	1.07508	0.395142	0.406577	0.418661	0.263145
OS04G0596400	71.1337	66.2699	90.4168	55.2098	62.817	30.3335
OS04G0598800	2.70917	4.25307	7.05859	2.61165	4.19855	0.526849
OS04G0600300	0.354365	1.64886	5.57287	3.13141	2.64719	0.143569
OS04G0602600	2.00134	3.5387	2.93523	1.1936	1.15725	0.414991
OS04G0604200	2.54438	1.49742	0.20639	2.17672	1.52291	1.40569
OS04G0606000	0.505266	10.6051	2.64162	2.28318	1.15953	0.127941
OS04G0607250	0.486446	0.140586	1.9377	0.239253	0	0
OS04G0610500	25.8809	37.7774	13.3166	18.2971	16.9606	11.4293
OS04G0614300	3.01902	3.64485	5.59397	2.34705	3.20597	0.88776
OS04G0615700	20.469	12.8406	8.17673	14.3298	16.2132	15.7913
OS04G0616300	4.07882	5.37777	7.04355	3.2928	5.11093	0.925974
OS04G0616600	1.34897	1.63741	2.00609	0.619243	0.455463	1.41186
OS04G0617050	66.4319	88.6843	59.3786	46.788	55.2952	28.5983
OS04G0617350	0.156867	0.158674	0.699843	0.180024	0	0
OS04G0617500	0.299119	1.41197	1.22328	1.14425	0.883696	0
OS04G0618700	0.934051	4.28232	2.24593	1.07194	0.522205	0.0122865
OS04G0619300	23.3731	42.248	31.2082	28.8704	38.9092	26.3082
OS04G0619400	4.10814	3.3365	4.04687	3.75103	2.73363	1.12376
OS04G0620000	53.0835	131.243	148.82	55.8384	68.8489	21.6173
OS04G0620066	5.88221	24.107	17.735	6.14082	12.0124	1.80657
OS04G0620800	2.74936	4.66496	5.34162	1.22138	2.13357	0.179659
OS04G0620950	1.07457	1.54922	1.9562	0.949709	0.92268	0.187654
OS04G0626000	6.35053	11.0468	8.55866	6.59786	7.85792	9.13664
OS04G0629400	0.198454	3.74715	2.95126	1.44242	3.51779	0.268008
OS04G0630800	1.16606	5.54361	7.67328	3.79155	4.08469	0.433052
OS04G0630900	11.3113	10.5998	21.1392	8.72643	12.3579	0.804656
OS04G0631100	1.51721	7.99094	9.74477	6.78459	5.99483	3.7623
OS04G0631200	14.3152	107.342	63.0845	56.4281	33.9845	9.02265
OS04G0633250	0.240791	1.13664	0.179043	0.184225	0.20325	0.406479
OS04G0633300	1.61286	1.42031	1.5661	0.740383	0.960994	1.4222
OS04G0635650	6.8987	25.3629	11.6896	2.74053	15.1178	9.40612
OS04G0635700	28.1149	67.7817	60.2383	12.2471	13.992	4.22482
OS04G0638100	3.62627	4.79931	4.68713	4.97835	6.13612	0.44624
OS04G0638300	9.32337	11.142	9.7698	6.04015	6.09275	1.52311
OS04G0639300	16.8554	18.3485	19.6947	13.8169	11.6869	0.975549
OS04G0640700	0.253131	8.66293	2.39979	2.27557	4.86091	1.58105
OS04G0641101	0.204929	0.829157	1.14283	0.470361	0	0.622691
OS04G0642000	1.21253	3.47123	1.53101	0.761404	2.54908	0.463444
OS04G0643200	9.4216	18.5747	14.4908	7.02464	10.4094	5.47037
OS04G0643550	2.35663	3.57567	3.09087	1.62772	3.61927	1.06086
OS04G0644950	1.19797	1.45412	1.60337	0.274962	1.21343	0.242674
OS04G0645001	16.0527	16.0372	23.6514	17.9676	20.325	9.63505
OS04G0645700	20.1446	21.5138	15.3466	9.80468	9.05232	2.77817
OS04G0647800	16.2286	14.8909	20.7623	14.6457	19.6253	8.06596
OS04G0649900	27.6122	65.7204	44.9427	32.52	25.2801	22.6821
OS04G0650000	271.561	692.635	575.595	308.9	445.756	98.8517
OS04G0651000	0	7.39266	14.2946	0.405186	0.894062	0.107282
OS04G0652600	1.95486	3.23328	3.15265	1.87964	1.87307	0.267567
OS04G0652700	37.2838	57.6578	40.7845	25.6452	18.6103	8.53303
OS04G0653600	0.116137	2.31034	1.07944	0.62198	0.343107	0.235261
OS04G0653700	0	1.32077	1.88466	0.793312	0.0972489	0
OS04G0654400	0.240791	3.40991	4.96845	1.03626	1.6006	0
OS04G0655100	1.66063	2.13787	1.51541	1.21276	0	0.152907
OS04G0656100	411.687	583.636	480.83	271.301	288.437	43.8951
OS04G0656800	12.5248	26.931	14.623	13.5332	6.72349	0.890235
OS04G0657900	71.9605	88.3552	84.0885	47.6443	52.9852	3.47609
OS04G0659800	0.322423	0.800517	2.25575	0.7064	0.705128	0.385945
OS04G0662700	14.9172	13.3106	16.7298	12.5479	14.2611	5.9824
OS04G0662900	20.8944	26.9493	35.9097	16.7585	20.5545	21.5958
OS04G0664300	0.157792	0.127688	0.24639	0.25352	0.239745	0
OS04G0665200	0.766952	1.22833	0.9267	0.953519	0.32369	0.323673
OS04G0665400	19.0393	29.0767	22.0681	16.0423	23.7388	18.948
OS04G0667000	0.588252	1.26939	1.66213	1.03514	1.73789	0.913584
OS04G0667600	53.2707	51.7136	67.37	44.9093	45.4716	13.425
OS04G0669900	4.53792	4.9816	4.55128	4.23892	5.43386	1.0689
OS04G0670200	23.5434	76.3902	61.7101	34.8377	37.5311	19.5889
OS04G0671100	19.0012	11.8054	15.712	18.7044	15.1401	12.5677
OS04G0671700	40.3021	53.7019	44.6757	29.9584	46.9691	32.7562
OS04G0672600	1.15174	1.52043	1.13217	0.537664	1.40883	0.257036
OS04G0674000	111.117	182.984	110.89	109.127	74.2284	29.6315
OS04G0674025	0.411609	0.208175	0	1.18093	0.781731	1.66761
OS04G0674700	0.888528	1.00148	2.20855	1.68978	1.54286	0.488546
OS04G0675400	0.822748	233.19	82.5882	1.00715	2.36122	12.611
OS04G0677600	0.127234	0.6435	0.70955	0	0	0
OS04G0679000	0.166782	0.421757	1.11611	0.239253	0.686299	0.0844631
OS04G0679400	13.0329	35.0878	13.3839	3.96722	5.63466	8.37105
OS04G0680700	11.3099	12.5703	15.1831	4.71029	5.97625	5.61218
OS04G0680800	2.22147	2.28718	2.38921	2.1852	3.16427	1.08484
OS04G0681900	26.0378	38.7273	32.5074	27.6936	38.0267	27.801
OS04G0683600	2.77836	6.33893	4.64824	5.31417	7.5828	1.62592
OS04G0683900	38.0244	68.8513	56.6387	16.853	19.5302	6.0177
OS04G0684600	6.47431	8.3431	9.39729	5.29264	3.36879	1.5271
OS04G0685151	0.163387	1.15688	0.182232	1.82818	0.827482	0.165488
OS04G0686800	1.41776	5.08872	6.98829	4.30382	4.86411	0.555868
OS04G0687300	10.4754	20.0349	19.4595	10.3806	9.59667	7.24238
OS04G0687800	3.22918	43.4679	32.9689	15.8212	3.30232	1.32086
OS04G0687900	9.9603	18.6235	12.9046	7.58195	9.93605	8.6957
OS04G0688100	5.19986	18.2545	43.8195	22.6998	14.7166	1.27365
OS04G0688300	5.67221	41.8504	28.0349	13.5297	1.83066	0.26285
OS04G0691600	382.814	1152.07	725.698	395.675	284.15	91.3076
OS04G0692000	26.1808	28.4564	36.4672	22.5687	37.7103	18.9454
OS04G0692800	6.21088	15.3678	7.67328	12.172	16.3326	3.19376
OS04G0692850	2.4417	4.69709	3.40417	3.15242	2.09783	4.10711
OS05G0100600	5.00212	6.42794	11.0443	5.47695	6.94734	1.05982
OS05G0100750	1.73283	1.43631	1.39584	1.07718	2.22448	0.828802
OS05G0101400	183.952	227.149	209.885	105.684	122.619	62.2333
OS05G0101600	12.7097	37.14	31.7419	19.3106	22.9111	3.68498
OS05G0103300	122.242	163.676	170.718	95.2442	136.991	7.31662
OS05G0103400	133.89	147.21	164.933	78.1726	125.683	10.5672
OS05G0104000	2.20627	6.64018	3.20704	2.51121	4.09859	0.769303
OS05G0104200	0.100121	3.03823	2.86618	0.727707	0.126767	0.0676056
OS05G0104700	0.587295	1.18812	1.93236	0.673993	1.3013	1.01124
OS05G0106200	4.39721	11.1374	7.49392	4.36003	2.71693	0.57008
OS05G0108000	5.76142	5.12218	5.93609	3.61729	2.81323	4.42242
OS05G0109600	6.31167	7.50469	6.236	3.5528	3.59869	1.97326
OS05G0109825	1.6815	2.65336	1.57538	2.31567	1.10709	1.09
OS05G0110100	85.2922	264.889	221.755	32.1098	42.9356	4.89733
OS05G0112000	44.4791	54.8785	68.6877	47.5476	65.1814	11.0125
OS05G0115100	18.569	13.1072	15.353	13.8979	11.6021	8.95412
OS05G0117000	0.307917	0.872099	0.82424	0.777419	0.779732	0.124751
OS05G0119100	2.4029	1.01274	1.34003	3.21723	1.39444	4.25915
OS05G0120300	0.277569	1.45063	1.59952	0.477816	1.69863	0.140569
OS05G0124800	0.525362	1.90423	0.927769	0.200972	0.277159	0.133029
OS05G0127300	2.72634	8.74722	13.6836	8.262	3.88342	2.82612
OS05G0128100	9.58154	31.5462	20.4654	7.97748	12.2109	4.09122
OS05G0129700	9.28611	43.1153	60.8486	25.1244	18.7642	1.58581
OS05G0130100	0.819803	3.40204	4.4077	0.747835	0.186305	0.127745
OS05G0131500	7.70728	14.7231	4.98255	1.97182	0.652638	1.0193
OS05G0135400	0.0583029	0.943593	3.18636	0.0669097	0	0
OS05G0135450	0.207132	1.25711	6.35314	0.475419	0.524517	0
OS05G0138200	1.26856	1.04555	0.73364	0.700953	0	0
OS05G0141400	16.3817	24.3066	26.6363	10.3626	16.1184	7.54651
OS05G0142200	11.5257	61.8566	30.2135	9.2674	7.71483	0.148712
OS05G0142400	62.8239	515.488	681.607	61.6866	32.8194	1.3818
OS05G0142500	0	2.63313	3.62925	1.99162	2.74662	0
OS05G0143800	0.114119	0.253954	1.09462	0.419089	0.173389	0.416111
OS05G0147133	2.031	4.83969	2.28705	1.524	1.60721	2.35382
OS05G0147600	1.04329	0.886458	0.65163	0.862057	1.16244	0.845363
OS05G0149300	3.78352	4.63033	17.3486	5.89662	4.55391	0.615041
OS05G0149400	1.86915	2.4097	10.0967	6.77173	6.6822	0.705306
OS05G0150800	56.6056	88.6718	84.2411	59.1166	78.2242	32.5463
OS05G0153500	0.474933	2.88242	1.4832	0.654052	0.481066	0
OS05G0157300	2.57766	3.1161	1.78809	1.11834	2.26865	1.81483
OS05G0157500	3.80196	2.68038	3.66225	1.78495	2.69866	1.92543
OS05G0158500	5.41846	35.9599	49.2025	6.67334	9.63821	0.374799
OS05G0163250	0.260737	0.975842	1.01784	0.688224	0.990391	0.0792271
OS05G0164100	38.4374	71.9193	64.2566	41.4506	43.5012	4.62934
OS05G0165800	3.10437	9.475	6.89477	3.43872	3.0761	0.16405
OS05G0165900	0.579603	1.51743	0.60843	0.273892	0.388514	0.0172664
OS05G0169500	1.2394	1.18498	1.68533	0.681953	1.42952	0.730845
OS05G0171300	3.4766	3.1204	4.69681	3.1469	4.09187	1.56227
OS05G0176000	5.78884	13.3307	9.11243	5.46549	9.87661	3.57618
OS05G0179000	0.309699	0.757061	0.489346	0.355417	0.196061	0.627363
OS05G0179100	1.23681	4.3005	2.93136	0.620982	0.29362	0
OS05G0179950	13.0753	49.2182	26.7418	7.5196	2.8274	0.62497
OS05G0183100	83.9572	95.64	131.261	83.9142	99.5952	4.68658
OS05G0186000	173.823	236.088	154.608	100.96	85.7172	101.632
OS05G0186900	1.28938	1.10859	5.35691	0.665872	1.46928	0
OS05G0188100	191.479	347.138	227.637	91.2883	106.658	127.398
OS05G0190000	18.8363	39.5943	34.2916	17.3698	15.9196	10.3802
OS05G0194600	28.2941	32.1125	25.6062	23.3626	22.1986	22.5266
OS05G0194900	1.31258	1.96866	7.47135	2.96075	3.8969	0.412591
OS05G0197200	2.01378	2.67718	1.47598	2.50915	0.291398	0.116553
OS05G0198400	15.5099	37.2342	31.7722	14.4176	11.9463	1.9113
OS05G0199700	8.62317	7.12091	5.40661	2.73961	2.1898	3.08406
OS05G0200700	0.151441	0.344667	0.548953	0	0.191745	0
OS05G0202600	0.600904	0.607827	1.34043	0.295548	0	0
OS05G0203900	2.45634	6.07162	6.00026	3.55347	3.59192	0.455537
OS05G0204900	5.48167	6.32799	6.04487	4.12284	7.25427	3.6387
OS05G0205000	1.81241	1.04759	1.4439	0.594273	2.62258	1.48605
OS05G0205050	0.668864	2.10488	1.98937	1.02347	0.752778	0.752739
OS05G0205400	0	0.974259	0.179043	0.184225	0	0
OS05G0207400	19.7783	38.3497	50.7798	25.0244	17.7584	0.83238
OS05G0207700	1.15911	3.76862	2.98576	1.77362	2.6207	1.36968
OS05G0208500	0.865343	0.304456	0.251779	2.59066	0.524004	3.81074
OS05G0212200	3.10766	3.03654	3.79622	3.32381	3.2388	3.4474
OS05G0215000	2.59535	13.9284	21.2279	5.29508	7.94136	0.766712
OS05G0215700	1.79643	6.42983	7.62924	0.951519	1.74964	0.069982
OS05G0217800	2.86656	13.9953	7.37487	4.82493	3.72625	0.0774245
OS05G0223000	86.3863	22.5276	34.0587	101.971	95.4961	115.694
OS05G0224700	0.0760793	0.307823	1.78195	0.174621	0.385308	0
OS05G0231700	14.7439	66.7808	47.1008	3.22504	2.87572	6.39449
OS05G0232700	16.0929	42.3114	33.2765	25.5932	18.468	17.0324
OS05G0237100	17.1959	13.0455	14.8694	9.92263	13.9441	11.2036
OS05G0244500	7.43437	36.2632	9.81206	11.6128	15.2699	1.21316
OS05G0246600	1.30734	1.57879	1.27959	0.933881	0.793858	0.932311
OS05G0247100	175.307	757.572	182.839	205.477	59.8553	9.52748
OS05G0247800	0.0418403	0.931091	0.88666	0.720253	0.0529757	0
OS05G0255800	0.721857	1.56466	2.04155	0.828419	1.89323	0.678915
OS05G0256500	0.933885	2.45097	1.46387	0.926917	1.91745	0.332341
OS05G0269500	2.08599	16.7381	13.9819	6.51423	1.67612	3.51458
OS05G0272800	17.0613	39.1631	19.9978	18.0045	18.4096	5.50484
OS05G0273500	4.16239	4.91599	6.0949	2.56189	3.70973	0.188421
OS05G0274200	1.15218	2.64071	1.91948	1.13815	1.47729	0.797693
OS05G0275100	1.74189	1.07099	0.990452	0.921123	0.908139	0.899442
OS05G0279600	11.1134	9.04361	12.7926	8.0939	10.0122	5.26739
OS05G0298200	0.875604	2.07505	3.20883	1.06228	1.17199	0.734829
OS05G0298800	0	1.52049	0.506129	0.358034	0	0
OS05G0302916	1.77378	1.74936	1.92892	2.7481	5.33391	2.38048
OS05G0304900	0.120925	1.07028	0.404617	0.624491	1.22486	0.367438
OS05G0305000	0	0.503493	0	0	1.26047	0
OS05G0305900	6.91589	8.97905	11.1236	5.42027	8.83658	0.683397
OS05G0307400	7.0605	12.0055	11.149	6.85397	10.7339	7.30508
OS05G0316100	1.12641	1.43737	0.657157	1.09381	1.42619	0.526565
OS05G0318901	2.2416	11.0445	5.4842	1.90863	1.55642	0.219718
OS05G0319100	0.52204	2.21123	1.01894	1.31054	0.495732	0.0330471
OS05G0335500	0.0625431	0.632636	0.209271	0.574207	0.158377	0
OS05G0336000	0.553208	0.441774	1.00671	0.334144	0.258056	0.117962
OS05G0337200	0	1.63367	0.163759	0.168498	0.1859	0
OS05G0337400	61.6498	106.422	77.8028	29.2306	25.8148	25.3079
OS05G0339200	10.7214	11.793	24.112	11.2283	11.201	2.01756
OS05G0341450	0.682557	0.92056	0.609029	0.191478	0.211252	0.0460889
OS05G0343400	48.4038	72.7838	85.5134	56.0565	35.2293	6.56667
OS05G0344200	111.712	387.376	201.592	50.4889	42.0374	97.0555
OS05G0348100	87.1881	135.757	124.872	71.9156	82.2788	15.2929
OS05G0349000	1.54538	1.30871	0.708156	0.632413	0.667389	0.703754
OS05G0349200	32.5696	67.3286	52.5989	44.3251	31.9247	53.2842
OS05G0349700	72.9196	71.6387	75.1684	31.2813	36.1131	26.4619
OS05G0355400	3.87615	63.9209	20.0004	2.15678	5.99836	0.317252
OS05G0357800	20.9328	14.0943	18.7637	13.7063	18.4958	7.73936
OS05G0359000	3.00542	0.989218	1.33019	2.02565	3.80528	4.27618
OS05G0360400	1.96718	17.9851	12.9114	6.98983	1.38906	1.07287
OS05G0361200	83.8034	106.902	105.276	51.9684	74.035	42.8173
OS05G0361500	0.0736364	6.60431	3.53159	0.563378	0.062156	0.0497222
OS05G0361700	4.12785	19.7337	16.8264	11.2227	10.5151	1.94114
OS05G0363500	2.22658	8.32112	10.469	1.07107	2.48154	0.715727
OS05G0363566	0.455612	2.81125	1.01633	0.418296	0.865304	0.461471
OS05G0364600	22.9095	4.50698	4.67969	15.9794	14.8089	18.8416
OS05G0365500	5.35923	4.7547	4.04058	2.66287	3.98034	3.19927
OS05G0370700	0.0892645	0.902928	3.2855	0.256105	0.960682	0.316443
OS05G0372800	14.974	13.5341	20.5801	10.8096	13.0268	8.26819
OS05G0373300	4.87449	7.09922	4.37959	4.68763	6.8004	3.63431
OS05G0377450	0.142903	0.289098	0.478157	0.245997	0.995142	0.21711
OS05G0381500	19.9624	23.6405	21.3305	11.3055	14.814	4.09649
OS05G0387200	40.8928	50.4849	34.5915	18.4554	19.1252	1.94877
OS05G0388500	16.483	38.5351	30.345	15.8775	25.1024	5.46442
OS05G0389500	12.7752	15.064	17.1305	11.5724	16.9022	9.84999
OS05G0392100	21.856	12.0918	14.5317	21.3257	21.3011	26.7229
OS05G0393900	1.27878	0.908208	1.09247	0.249796	1.41242	0.606273
OS05G0398000	3.25834	3.09812	4.23986	1.62038	2.06276	0.902064
OS05G0398800	0.24031	6.63605	3.48437	3.36458	4.83784	3.43195
OS05G0399300	3.68934	15.3752	63.863	37.5412	19.3077	6.47709
OS05G0400500	0.386038	0.976212	0.322924	0.332269	0.366584	0.293251
OS05G0401200	61.218	88.5503	84.8938	60.6536	70.1213	16.9068
OS05G0401300	14.1861	14.3496	9.78492	8.35438	9.09899	8.60223
OS05G0402900	2.38342	9.04905	5.17101	7.7187	1.36419	3.76992
OS05G0403000	0.302882	0.748907	0.600564	0.193108	0.0852202	0
OS05G0403300	0.0830791	0.560241	0.772182	0.349593	0.631139	0.112197
OS05G0406000	66.1364	58.1667	76.3708	40.594	46.7585	5.9164
OS05G0406700	5.94319	2.91286	3.07517	1.54692	0.387882	3.16495
OS05G0409100	3.87319	28.6047	17.592	11.7283	3.95865	0.9453
OS05G0409800	1.96488	2.81253	2.68771	2.46767	2.25312	1.7273
OS05G0410900	21.3091	38.057	17.6367	17.0208	18.0053	4.02061
OS05G0411200	4.40459	6.72243	2.67369	2.16954	2.41827	2.30958
OS05G0414200	1.34996	2.7607	2.42216	1.85235	3.12121	1.15924
OS05G0417600	19.4593	31.2952	53.791	25.3844	42.6294	8.64949
OS05G0419800	6.0701	27.6928	17.4783	28.9665	24.9782	3.6387
OS05G0421100	0.286656	0.797385	0.87923	0.657945	0.362947	0
OS05G0423500	8.24169	18.6335	21.8131	9.04934	6.96616	5.27934
OS05G0423701	1.17459	2.82179	5.81344	1.55861	1.58015	0.148712
OS05G0424000	6.67709	14.275	27.9886	12.3783	10.7457	0.594545
OS05G0426900	7.15394	1.94146	13.9472	4.93936	4.2712	0.17673
OS05G0429900	45.1424	72.4498	47.6689	36.5565	15.6912	8.11367
OS05G0430400	27.301	30.7372	26.97	14.0893	16.0596	2.57627
OS05G0430800	24.775	33.7659	24.0622	12.1663	10.3975	5.00462
OS05G0435400	14.3588	4.54256	6.26102	16.3429	17.9558	21.6656
OS05G0435800	19.7398	22.9699	5.56742	10.8929	7.56502	3.0067
OS05G0437100	0.140199	0.638161	1.72007	0.563132	0.355022	0.284003
OS05G0437401	2.26247	8.06434	6.48881	4.69835	2.72819	0
OS05G0439000	1.09358	1.92558	0.451749	1.67336	2.30772	0.492287
OS05G0439300	1.08488	1.15091	1.82978	0.546601	1.40712	0.375211
OS05G0442000	0	0.516392	0.695927	0.325485	0.287279	0
OS05G0442400	0.932094	7.07124	8.43236	4.87304	0.590081	0.576938
OS05G0442700	1.46568	3.9394	10.3689	2.01846	2.17389	0.381737
OS05G0443400	5.81681	7.90525	8.61716	4.46398	2.80137	0.198797
OS05G0444200	0.0548811	0.111027	0.397874	0.22044	0.173718	0.0555868
OS05G0447200	1.27813	1.63916	4.76034	3.4051	3.0921	0.601049
OS05G0450300	0.285297	2.02009	0.890973	0.196448	0.794699	0.520139
OS05G0450600	2.14147	14.0295	7.33207	10.3162	8.2288	0.327873
OS05G0454500	37.0969	110.145	56.0989	32.6934	56.3507	2.95941
OS05G0460600	1.57859	2.04657	1.81027	0.561349	0.84453	0.180157
OS05G0464200	0.382208	7.34561	11.5099	3.72836	2.17768	0.193561
OS05G0464300	4.6306	11.3266	5.82203	1.15946	0.532999	0.255826
OS05G0467700	1.91843	6.96307	4.24795	2.91392	2.82193	3.62902
OS05G0467900	0.064947	2.82489	1.41255	2.1615	2.83701	1.15119
OS05G0468900	26.3755	66.2337	24.8319	28.9137	8.30723	1.72781
OS05G0470650	7.57246	13.1693	7.55686	4.49762	6.13956	4.23859
OS05G0472700	9.32203	22.8416	17.9794	8.34225	11.1212	0.852157
OS05G0474800	0.129053	1.19661	1.27145	0.863939	0.272332	0.0217854
OS05G0478000	1.35581	11.6845	3.56877	0.809095	0.892653	1.97746
OS05G0478250	0.3695	4.85884	2.33535	9.25835	3.89866	4.49102
OS05G0480500	18.346	37.9845	37.5671	19.6561	20.5065	15.9688
OS05G0482501	0	0.426683	0.627304	0.887506	0.267044	0
OS05G0488100	10.0796	6.23073	6.50867	3.41616	3.05995	1.9702
OS05G0490900	110.184	160.112	203.553	74.2908	77.7792	14.6497
OS05G0491000	8.81467	20.0796	26.6966	14.0636	18.4195	10.3797
OS05G0491200	8.26244	18.4209	17.0016	7.89534	16.8236	8.36868
OS05G0494800	0.385266	6.23526	3.00793	2.12227	2.24388	0.780439
OS05G0495200	7.37558	8.74785	9.80705	5.67611	8.75258	3.04676
OS05G0495250	6.63048	7.05985	7.65474	4.13838	4.41848	1.7673
OS05G0497675	3.7689	5.99544	2.44313	1.55266	1.91694	0.424152
OS05G0498900	5.87947	24.7349	17.5268	13.0654	9.94821	1.56997
OS05G0499300	3.75398	17.4311	9.969	8.78042	5.65841	0.325907
OS05G0500101	0.25126	0.621267	0.373655	0.608742	0.282783	0
OS05G0501600	2.11477	3.80869	2.76139	1.61797	3.04766	2.14196
OS05G0501800	0.97022	9.41249	5.85333	6.27579	4.57871	0.402012
OS05G0503300	48.3415	62.9422	60.7401	37.3883	46.0649	22.4163
OS05G0505383	20.3205	6.47544	11.197	21.8732	17.8074	23.087
OS05G0506000	8.16497	6.92076	4.93282	4.25134	3.25456	1.99092
OS05G0513800	0.373078	0.440272	1.56041	0.856306	0.551098	0.818731
OS05G0514800	0	0.202971	0	0.230281	0	0
OS05G0515900	19.7081	28.6615	28.0967	20.7253	24.4677	15.4177
OS05G0516300	34.5105	49.7242	61.4209	27.5339	23.3884	8.32034
OS05G0516700	5.42708	10.228	2.99467	5.50707	2.0976	1.67799
OS05G0517100	0.485956	4.37483	0.758811	0.83654	0.861403	0.0492204
OS05G0519000	26.9231	53.124	87.2307	54.1251	70.0973	6.91334
OS05G0519600	9.88427	15.0451	8.55885	5.72607	5.31782	6.2691
OS05G0522600	28.8606	44.5461	67.1138	33.2336	29.4009	3.07964
OS05G0523200	7.18551	7.19096	8.01431	6.49173	7.93644	3.71638
OS05G0523300	10.4872	14.8302	20.4309	9.38279	8.64832	2.27116
OS05G0525900	44.7597	77.5032	34.1144	17.9497	23.2752	25.1906
OS05G0526200	50.6157	55.6891	62.4662	37.7547	44.2634	5.21899
OS05G0526300	3.47879	5.2995	5.18898	6.34926	5.6252	5.39142
OS05G0528600	0.098282	0.662761	0.146158	0.488759	0	0
OS05G0529000	7.40895	16.0711	13.1757	8.73886	15.1656	3.87718
OS05G0530701	8.25116	28.8372	13.4504	17.1478	11.2173	1.63395
OS05G0536900	0.343987	3.53749	2.04621	0.263178	2.39545	0.464547
OS05G0537100	5.3974	27.8057	59.2662	12.9165	7.94636	1.44086
OS05G0540000	6.42927	11.2169	10.6683	5.87053	9.937	12.1544
OS05G0540100	11.0118	16.807	15.0931	9.29548	15.1508	10.3355
OS05G0540200	68.257	91.9248	110.854	58.4333	80.036	14.6093
OS05G0541800	3.25135	8.24135	9.64188	5.13605	1.88882	0.38743
OS05G0542001	0.182417	0.738075	0.610374	0.418692	0.230966	0.184763
OS05G0542732	17.1399	21.3382	30.7263	14.653	18.3628	2.53024
OS05G0542800	9.68612	62.246	43.551	19.3835	19.6224	5.54916
OS05G0542900	25.5013	155.233	104.691	22.137	32.0398	7.35139
OS05G0546300	0	0.72034	1.53891	0.510789	0.28177	0
OS05G0546400	0.367219	1.16741	2.04788	0.963266	1.39485	0.0531345
OS05G0549800	13.1229	21.6272	29.2731	19.1888	24.1726	7.57748
OS05G0549900	0.26102	0.264027	1.38285	0.673993	0.660976	0.198282
OS05G0550000	16.754	20.4293	36.733	14.618	18.0165	3.13818
OS05G0550800	3.48724	0.908905	2.52935	1.35038	1.67946	2.21026
OS05G0551801	16.7015	22.8505	11.8558	9.54532	7.77195	5.12205
OS05G0552000	1.48179	9.90913	24.0561	6.99109	11.4654	0.833803
OS05G0555600	4.09047	14.3132	1.64454	3.93013	2.83045	0.144526
OS05G0557700	6.87305	8.4919	13.0593	5.34803	5.48523	0.770857
OS05G0560400	5.60896	2.34921	3.6167	4.32484	4.60503	3.95013
OS05G0560500	3.87591	9.21332	23.6683	9.00736	5.64357	1.47216
OS05G0562200	81.6294	82.6048	111.182	68.0981	76.4496	60.9806
OS05G0562300	24.0625	0.469361	0.96114	17.4208	23.1227	31.5224
OS05G0564000	4.05845	5.04262	6.27304	3.59403	5.17904	1.8773
OS05G0565400	30.6278	129.67	38.925	7.21483	8.7253	8.8575
OS05G0565500	3.8402	6.15911	4.59184	4.32769	2.58443	1.05124
OS05G0566300	2.35614	2.5958	1.89142	0.826686	0.893059	1.27682
OS05G0567900	0.505598	1.66212	0.845873	0.507706	0	0.320062
OS05G0568300	20.5918	93.0586	34.5245	10.2912	4.7939	0.269117
OS05G0570000	1.48943	0.502196	0	0	0.314304	0
OS05G0571400	40.0429	55.6436	50.3304	35.9963	36.0162	11.3482
OS05G0571600	3.41833	12.0003	11.7182	4.90368	5.21916	5.90625
OS05G0573000	3.44593	4.85928	5.83137	3.35072	3.46034	2.99164
OS05G0573800	8.43077	5.90712	7.93539	10.3361	9.06034	7.20623
OS05G0574800	1.9257	2.32796	1.71127	0.556986	0.356811	0.237861
OS05G0575101	0.283006	0.763377	0.789123	0.108261	0.358325	0.525516
OS05G0575300	47.2978	56.0517	56.3843	25.6456	31.2383	33.7273
OS05G0576500	13.1497	19.0578	54.2419	15.9568	21.4532	5.04369
OS05G0580900	7.47332	11.704	8.78588	5.13268	7.67212	5.72821
OS05G0581900	7.96778	16.0401	32.1929	9.72671	6.37939	0.35604
OS05G0582500	0.15298	0.773713	1.70626	1.15872	0.387389	0.247916
OS05G0583950	0.624924	1.38277	0.609879	0.403412	0.543979	0.23736
OS05G0584200	162.918	223.778	270.85	171.308	156.742	89.2052
OS05G0586050	10.8291	30.3942	42.6241	20.6139	13.8048	2.77017
OS05G0587200	6.42922	7.22758	4.87682	3.864	3.99299	3.28681
OS05G0589000	83.8812	83.5406	88.5129	59.6043	78.7646	34.0886
OS05G0589200	7.6554	13.918	4.32562	1.74162	1.83608	7.99294
OS05G0591900	16.97	59.312	48.0465	8.70512	9.82748	4.574
OS05G0594500	25.4397	67.1918	67.2597	22.2826	28.6034	3.89014
OS05G0595800	0.308358	1.9632	1.31501	1.72776	0.872713	0.220463
OS06G0101800	4.39145	6.30001	7.25278	4.89435	4.70478	1.98873
OS06G0106800	52.8213	256.55	284.108	193.882	59.991	30.4282
OS06G0107100	30.3301	51.1647	20.6315	17.4586	16.3542	3.71484
OS06G0107600	3.8071	15.7988	22.828	7.61794	2.01877	0
OS06G0107700	8.66181	9.7351	8.00946	5.18265	1.68724	0.449907
OS06G0109000	1.78364	15.3908	19.7313	2.08872	7.1898	0.995458
OS06G0109200	7.09982	20.0882	43.2542	12.8368	9.71021	0.101761
OS06G0109300	1.42741	9.83197	18.3466	7.05956	11.1881	0.860576
OS06G0112151	5.21193	10.3331	11.1611	1.91402	2.63961	0.422316
OS06G0113900	13.5673	30.674	28.4426	22.429	23.3097	7.49374
OS06G0115200	10.1386	28.3838	13.4595	22.1893	14.3705	14.7218
OS06G0115300	4.70511	15.4911	10.3927	7.94072	12.2651	8.03613
OS06G0116400	33.1088	60.5829	30.341	21.3374	17.4628	16.6708
OS06G0116900	5.17402	4.1984	11.605	4.56755	1.29581	0.0575885
OS06G0117500	0.233516	0.472412	0.821421	0.432904	0.341151	0.072775
OS06G0118800	6.16903	10.9369	10.5058	2.20765	1.17583	0
OS06G0118900	21.6684	35.7079	26.1457	10.0486	3.99951	1.06648
OS06G0119100	0.879192	0.88932	1.68103	0.350054	0.431642	0.109041
OS06G0125200	3.89303	35.0033	45.9401	4.90898	13.3269	8.5677
OS06G0125300	0.477039	1.07996	0.709416	0.495321	0.287618	0.460165
OS06G0128800	0.605764	5.2083	23.9287	7.58913	3.77099	0.102259
OS06G0130100	6.71765	12.7885	4.0576	3.43096	2.66794	0.310104
OS06G0131100	13.8585	2.82309	2.81231	7.46618	8.89524	11.3268
OS06G0133300	8.61778	2.73476	11.308	4.46018	1.49763	0.171149
OS06G0133800	328.483	299.619	363.832	178.182	253.991	48.8351
OS06G0134300	6.24672	9.33795	11.0172	6.81573	6.8183	6.48288
OS06G0134400	4.34937	7.33245	5.30802	3.07443	1.95535	2.77725
OS06G0134700	0.199744	1.27288	0.356453	0.573076	0.354065	0.424855
OS06G0136000	14.0445	26.5527	32.3325	16.1627	14.8104	8.24184
OS06G0136600	40.4529	78.3179	34.5496	30.5575	26.2783	2.58048
OS06G0136900	0.566567	1.10798	2.10639	3.72784	3.06071	1.30073
OS06G0143000	25.6514	35.2034	21.7532	15.084	15.6576	14.1
OS06G0147800	3.06318	9.51899	9.01673	3.8053	6.19746	0.863601
OS06G0157900	0.125412	1.90285	0.55951	0	0	0.127025
OS06G0158200	4.72452	6.1276	5.44727	4.45732	6.40394	1.73209
OS06G0159600	3.53487	3.89421	5.58209	3.49438	5.27328	1.59519
OS06G0160600	0.599333	0.891526	0.825748	1.2947	1.02667	0
OS06G0161900	5.25171	5.12628	3.51448	1.32594	1.1304	0.452136
OS06G0168500	2.04308	4.02251	10.7426	1.92599	3.14114	0.480384
OS06G0168700	7.56636	110.615	47.7154	65.5345	34.5244	11.134
OS06G0171900	58.044	50.9386	70.9605	37.5918	59.4448	38.5135
OS06G0172675	2.92501	13.1028	7.22387	5.63464	3.57121	0.423232
OS06G0173000	0.375334	1.2996	1.19147	0.894616	0.420392	0.511754
OS06G0174400	66.6455	126.1	189.294	96.1286	99.8141	5.40944
OS06G0179000	3.9531	3.42022	1.91337	1.16983	1.511	0.151092
OS06G0179200	2.26734	10.6187	9.63495	2.96633	3.04301	1.53865
OS06G0179900	2.33986	1.42492	1.73096	1.69885	1.96499	2.05557
OS06G0180666	217.079	46.0548	51.668	185.3	181.378	203.157
OS06G0181566	769.169	690.372	828.477	529.658	596.584	471.097
OS06G0182300	0.315404	1.27615	0.505689	0.158359	0.299509	0.0199662
OS06G0183700	2.37246	7.19937	1.8249	0.532019	2.6586	0.607647
OS06G0184100	13.5422	15.0168	15.2658	11.3859	15.0375	9.53544
OS06G0184500	1.08174	1.97798	0.97449	1.2653	1.10624	0.210702
OS06G0187900	54.848	27.1935	25.1649	55.2197	63.5529	82.9511
OS06G0188800	1.57538	1.5445	1.676	0.80662	1.04336	0.662804
OS06G0192001	0.13604	0.550429	0.758657	0.936736	0	0
OS06G0192100	31.4163	36.6577	32.7342	11.5373	10.2138	12.3997
OS06G0192300	65.8549	145.454	147.01	72.3581	47.0169	13.8105
OS06G0193200	3.89029	18.8525	3.65838	3.91015	4.50713	3.45099
OS06G0196200	8.51734	2.59112	3.64277	12.8614	24.5684	17.3835
OS06G0199100	1.7738	1.92316	0.817422	0.451013	0.632075	0.419568
OS06G0200250	0.282453	0.761884	1.9427	0.810373	0.476833	0.0953616
OS06G0200600	0.233494	0.944736	4.49236	1.87574	1.25646	0
OS06G0201000	0.686014	6.89291	4.18277	1.31214	2.8953	0.741158
OS06G0201200	0.377711	2.48341	1.82554	0.794695	1.83324	0.191284
OS06G0201500	2.7519	2.89958	1.53466	0.394767	0.871072	0.116137
OS06G0202100	0.9578	2.13143	3.33302	2.94584	1.84332	2.25067
OS06G0202700	0.791913	3.05395	1.6561	0.227204	0.313335	0.250655
OS06G0202900	3.92334	4.51383	5.91243	2.61214	3.71614	0.879693
OS06G0204800	0.422811	7.31336	3.63117	1.35864	0.803008	0.0428248
OS06G0207200	0.635752	4.50153	1.94998	1.36801	2.61609	1.12687
OS06G0207500	5.95274	9.33032	4.78512	4.80051	4.20986	1.95544
OS06G0215100	1.24241	0.927581	1.22075	0.712909	0.861441	0.0599232
OS06G0215400	6.97859	7.65889	9.34905	7.50965	6.3328	2.00236
OS06G0217700	4.59601	23.7501	12.5367	3.49721	4.68066	3.94672
OS06G0218150	13.6422	4.15364	4.65631	10.8912	10.1384	10.1668
OS06G0219500	24.5451	8.17121	13.6304	49.2058	35.536	29.3189
OS06G0220500	0.532723	2.55959	1.27747	0.244546	0.472152	0.161872
OS06G0225100	1.81515	3.81556	1.99288	1.46468	1.75959	1.17778
OS06G0226700	1.06612	3.11196	2.54805	0.804017	0.655646	0.431932
OS06G0228200	23.3231	51.8719	21.3138	19.1999	22.7205	4.09198
OS06G0233000	18.8195	26.1022	11.5492	13.864	14.0472	16.9805
OS06G0234400	0.949133	5.67692	2.71556	1.9417	3.08271	1.08673
OS06G0238300	40.2172	54.2061	46.1131	32.2197	49.8179	8.04309
OS06G0238700	3.09015	5.96734	3.98371	2.16464	0.762188	0.162592
OS06G0239100	1.16002	1.52895	1.76429	1.21024	0.267044	0.17802
OS06G0240800	0.11376	0.34521	0.0845873	0.522212	0.52813	0
OS06G0249350	2.01668	2.85587	3.23897	1.4812	1.53204	0
OS06G0253350	0.39353	1.94056	5.76084	1.75004	2.9273	0.348766
OS06G0253600	3.37107	22.6028	5.37129	10.4455	9.81698	2.19499
OS06G0254700	12.2774	14.2977	15.1083	14.6617	13.5946	14.0872
OS06G0259901	23.6023	13.0223	38.9552	18.7417	12.8289	1.08663
OS06G0263801	4.94668	10.6162	10.1879	0.600733	0.0994159	0.053019
OS06G0264500	22.3307	99.3042	64.7406	48.8468	36.8537	7.01008
OS06G0264650	58.7813	81.3588	70.0751	68.6198	78.7808	23.0566
OS06G0266400	0.514511	0	1.6068	0.354278	0	0
OS06G0267600	17.2846	19.6117	24.1296	10.0812	12.6341	6.997
OS06G0272700	2.10214	7.8482	11.6804	0.833397	0.483929	0.154849
OS06G0281400	2.08505	2.03474	1.63915	0.80113	1.57002	0.679144
OS06G0282000	0.192193	0.249952	2.05175	0.47264	0.556215	0.139046
OS06G0285900	0.13553	0.228485	0.352712	0.311074	0	0.18303
OS06G0297400	0.309742	1.60742	1.65224	0.865485	0.750252	0.122762
OS06G0298200	1.5542	31.8848	39.3081	1.75851	2.52215	12.1944
OS06G0303600	0.262204	0.707266	0	0.300911	0	0.0885253
OS06G0303800	23.522	52.908	70.8348	28.4151	35.9737	4.57681
OS06G0308000	37.9428	57.0354	37.2679	19.462	14.304	17.1766
OS06G0309200	2.65219	4.61916	3.225	2.42582	4.74671	2.88827
OS06G0315000	0	0.493546	5.44204	0.111991	0.432447	0.0494199
OS06G0317100	18.6148	19.0722	39.2466	9.92333	8.05905	0.364919
OS06G0317600	0.581972	0.0735845	0.405687	0	0.0921073	0
OS06G0318800	54.4675	23.8314	23.2489	96.2368	52.9866	146.818
OS06G0319800	4.01318	5.33738	4.06163	1.10876	3.19931	0.225822
OS06G0321700	1.05225	2.5545	1.33011	0.603795	0.532921	0.142105
OS06G0328400	0.288718	0.467271	1.56716	0.6185	0.560522	0
OS06G0332800	164.782	224.041	143.609	73.8823	73.9502	24.2614
OS06G0335900	0.98786	9.9924	3.71859	0.283423	1.40712	0.12507
OS06G0335975	2.87259	8.88798	2.45006	1.16352	0.213948	0
OS06G0339800	27.9838	38.5096	30.1228	27.2603	22.385	11.0958
OS06G0355300	0.236941	1.2383	0.616631	0.226599	0.225	0.319983
OS06G0356800	0.349289	1.36909	2.43486	1.20255	0.49753	0.132668
OS06G0367100	11.0842	17.9255	10.6678	3.87257	3.39536	3.25938
OS06G0470350	1.18787	9.76262	3.64343	2.38564	0.313335	0.300786
OS06G0472300	1.3363	1.71561	2.17833	1.19933	2.14747	1.05849
OS06G0474500	0.0266362	0.80829	0.0891255	0.70307	0.910579	0.215829
OS06G0474800	0	5.50128	2.93513	0	0	0
OS06G0477400	12.2572	19.309	24.578	11.2995	6.86923	0.678407
OS06G0481400	0	0	0	0.881927	0.324335	0.259455
OS06G0483500	1.64595	1.93761	1.37685	0.667638	0.449139	0.574867
OS06G0483701	3.73571	4.35377	3.62313	2.32999	2.87909	2.2209
OS06G0486900	0.154353	0.286241	3.12752	0.73808	0.195433	0
OS06G0487620	0.174171	1.40942	0.485651	0.299823	0.110262	0
OS06G0487660	2.83284	2.86547	1.89575	1.30041	0	0
OS06G0488200	0.712948	1.99554	0.991255	0.85182	0.828499	0.336328
OS06G0493801	0.83608	2.07803	0.746013	0.383801	0.54442	0.65327
OS06G0497500	1.26271	5.92503	2.42549	4.74986	2.26491	0.852629
OS06G0499100	14.0971	14.9189	23.9027	9.72557	2.06345	0.577736
OS06G0501900	4.21886	6.18347	13.2522	1.0869	0.944786	0.436032
OS06G0521500	0.108464	3.03542	7.98436	0.995809	1.09865	0
OS06G0524300	3.695	4.90556	3.86362	2.49127	3.52829	0.296283
OS06G0526700	4.91324	4.11297	5.57443	3.25674	3.64671	1.287
OS06G0527100	1.35506	1.71334	1.75	1.24817	2.46067	1.51696
OS06G0527500	5.78015	13.7501	7.54832	5.76674	5.03835	4.03047
OS06G0530300	17.7727	22.6812	30.1247	16.9604	21.6962	3.61314
OS06G0530600	0.553543	4.92729	5.18608	0.635258	0.841035	0.224264
OS06G0531000	3.10073	7.80845	9.47452	4.11448	0.858804	0.196288
OS06G0531600	13.8258	4.40874	2.51032	6.68293	8.0516	6.94753
OS06G0534900	2.63881	6.00571	2.69791	1.26181	0.928083	0.519699
OS06G0535400	29.0392	45.5202	44.5596	23.7526	34.4269	8.81465
OS06G0539400	9.80287	10.3271	8.37922	4.44596	3.3604	3.31687
OS06G0539700	1.05501	3.51537	2.07653	0.0712209	0.471457	0
OS06G0542100	20.8773	23.5135	22.307	38.053	32.9865	23.9001
OS06G0542300	0.260596	0.896234	3.13907	0.239253	1.58377	0
OS06G0543400	3.78313	1.26695	7.24155	2.87484	3.33356	0.957944
OS06G0547201	105.369	95.9609	106.214	78.0392	82.706	64.2542
OS06G0547400	0.107496	7.17646	11.1502	0.822432	0.317578	0.689562
OS06G0553800	0.171994	0.521925	0.191832	0.526356	0.0725894	0
OS06G0557400	0.737115	1.38075	0.883036	0.344638	0.311097	0.0276516
OS06G0559400	0.169124	3.20761	1.65053	0.339659	0.107068	0
OS06G0560700	0.713984	5.45267	3.22517	2.58106	1.1752	0.0723165
OS06G0562300	4.20429	29.1148	13.7726	8.80635	3.5364	0.0297787
OS06G0562700	2.07008	3.1409	1.92405	1.35281	1.85655	1.2522
OS06G0563250	3.23896	6.87586	4.77713	3.05683	7.36557	3.17269
OS06G0564700	3.65075	4.07815	2.58474	1.05653	0.924473	0.128616
OS06G0569300	1.1409	0.789612	1.47342	0.68912	1.14043	0.304099
OS06G0570400	0.615995	1.03849	1.46218	0.743183	0.679945	0.623916
OS06G0570900	0.541712	1.0959	4.47104	0.839269	1.64612	0.356641
OS06G0572400	27.4284	47.7908	31.4762	33.7518	32.0182	24.5292
OS06G0574900	3.1683	1.35314	1.17792	2.58561	3.74408	3.28036
OS06G0584200	7.65442	10.4641	6.23433	8.30567	9.7708	7.41485
OS06G0589300	0.516198	3.19429	2.18442	1.20222	0.288344	0.169153
OS06G0599200	0.0286998	0.0580607	0.448141	0.197619	0.145352	0
OS06G0601000	33.8225	53.6812	18.3497	16.681	30.6392	13.3471
OS06G0604400	18.6108	27.2074	32.4943	24.3289	23.3117	2.03239
OS06G0605900	19.5216	26.3533	21.0122	12.9498	12.2506	14.9097
OS06G0610550	0.213562	1.08011	0.357292	0.214452	0.0675998	0.351501
OS06G0610800	4.93522	6.11931	4.74982	1.8727	0.251963	0.241872
OS06G0611100	7.18679	27.2439	15.2823	17.4975	14.8823	13.2658
OS06G0611150	3.19988	10.6812	5.88879	4.95754	6.68497	1.94462
OS06G0612900	2.51185	16.1208	9.08097	6.46112	15.1341	5.79013
OS06G0612951	2.22132	23.0982	12.8832	13.358	24.1875	8.99953
OS06G0617800	16.5421	35.8912	33.7344	20.5006	16.8239	3.5443
OS06G0618700	8.84216	19.4852	14.5583	5.67774	11.1954	0.106617
OS06G0622000	1.21801	2.0376	1.61975	0.806431	1.42354	0.253061
OS06G0632200	47.324	45.3376	88.9013	32.4352	35.0487	11.2406
OS06G0633100	25.2126	32.5911	9.50129	12.2992	5.91484	2.08748
OS06G0634100	0.444428	0.503493	0.416379	0.204014	0.112542	0.288091
OS06G0636600	4.20056	12.222	16.0119	7.0892	7.16433	0.825888
OS06G0637400	0.506395	0.793955	1.8921	0.668323	0.544993	0.0512907
OS06G0638400	1.27825	2.00412	1.24748	1.46695	0.809224	0.93865
OS06G0638500	2.89841	9.90566	4.82039	6.92811	8.85962	2.95305
OS06G0638700	2.92854	4.98415	1.55539	1.54706	1.58912	0.282495
OS06G0640800	0.784532	0.671482	0.673095	0	0.687689	0.122249
OS06G0641866	2.79088	8.02995	7.81657	3.16729	5.10416	0.753805
OS06G0643500	8.96218	133.141	53.1108	73.6486	112.015	17.7174
OS06G0645500	0.550094	2.22572	0.390437	0.573909	0.443225	0.202606
OS06G0645901	0.519353	1.19395	0.157979	0.216735	0.538015	0.286926
OS06G0647000	0.86305	0.523795	2.31023	0.594273	0	1.22381
OS06G0647100	138.629	282.602	225.594	99.7863	93.9436	77.5057
OS06G0647400	3.25267	14.5097	21.2712	9.47978	12.7402	1.87241
OS06G0649000	1.92773	1.45359	5.1602	6.95871	1.50884	0.461504
OS06G0649900	4.6501	9.2322	7.47622	3.29277	4.97947	3.43221
OS06G0651000	8.70872	16.8811	47.9856	18.5552	22.9315	2.53024
OS06G0661600	124.885	164.67	152.945	129.686	137.108	78.1725
OS06G0663800	168.028	314.092	303.374	199.674	132.976	54.8746
OS06G0666100	1.11828	3.64891	3.21875	1.28336	1.27888	0.0365374
OS06G0666400	18.0973	42.8772	58.5221	57.0098	43.6744	3.81362
OS06G0667000	0.357644	0.709615	0.690398	0.363082	0.487661	0.0696622
OS06G0667300	1.11898	3.07526	4.47412	2.08373	2.88703	2.41642
OS06G0673700	0.214036	0.902092	0.875322	0.532205	0.496834	0
[truncated: 1,047 more rows]
