# Supplementary material for: Comparison of gene co-networks analysis provide a systems view of rice (Oryza sativa L.) response to Tilletia horrida infection
Source: PLoS One. 2018 Oct 29;13(10):e0202309. doi: 10.1371/journal.pone.0202309 (PMC6205584; doi:10.1371/journal.pone.0202309)
Supplement: S7 Table — (XLSX) [file pone.0202309.s007.xlsx]

## Sheet: Sheet1
Supporting Table S7 All gene list and expression of mediumorchid module in Jiangcheng 3A
gene id	K_0h_group	K_8h_group	K_12h_group	K_24h_group	K_48h_group	K_72h_group
OS01G0102000	5.59913	22.8262	10.3452	29.4673	30.1832	19.2475
OS01G0110200	19.3626	36.2083	19.3256	85.693	165.576	14.6835
OS01G0112000	9.82368	13.5231	3.70718	7.37464	24.8763	9.72557
OS01G0114800	0.31683	0.262211	0.899499	0.694148	1.3858	0.262558
OS01G0119500	9.52295	7.01509	6.06111	10.6615	14.482	7.81068
OS01G0130400	1.07786	1.0763	0.446966	1.41142	2.78193	0.601845
OS01G0133200	0.474725	1.97413	3.41221	3.3899	5.81033	1.12193
OS01G0159200	6.13275	11.0355	6.98412	31.1898	49.6138	4.31543
OS01G0163000	0.140176	0.299336	0.312689	0.393235	1.08461	0.110428
OS01G0165200	4.7292	4.04955	3.42071	4.97057	6.28425	3.79407
OS01G0168800	11.2235	4.74886	6.83173	9.97591	32.0897	1.93178
OS01G0170300	1.34574	1.85955	1.15252	2.38554	2.55584	1.19266
OS01G0177400	0.0432688	0.525207	0.482596	1.14209	1.80789	0.131476
OS01G0177900	4.17859	9.68624	6.29176	9.47099	16.357	7.30075
OS01G0178500	29.0328	17.2543	45.7857	41.4258	83.1726	11.4309
OS01G0183600	0.188539	2.12506	1.53208	3.49285	15.653	1.66411
OS01G0193250	0.192248	0.0972315	1.17933	1.87534	5.59851	2.04456
OS01G0195400	88.4958	37.8879	19.6155	83.0944	142.702	36.6873
OS01G0200400	7.64088	9.56713	7.0481	6.58848	13.0736	6.90247
OS01G0200950	2.98976	5.6762	5.54059	4.90914	11.3564	2.18963
OS01G0202800	6.56969	3.50069	1.70102	2.96196	11.6603	1.9606
OS01G0209800	0.645182	0.163153	0.745299	1.11064	1.28369	0.233385
OS01G0221600	1.25364	1.3918	2.83059	2.38615	3.94886	0.123879
OS01G0232500	3.31617	5.88879	7.27406	4.27086	9.19058	4.96358
OS01G0233100	0.302122	0.886246	1.0783	1.14418	2.10391	0.45901
OS01G0236400	0.400762	1.24992	1.00572	0.881519	2.95995	0.778004
OS01G0237500	0.33736	1.4503	5.9263	4.25878	8.75649	0
OS01G0237750	0	0	2.78838	1.96305	4.16496	0.133272
OS01G0251400	16.8597	202.898	130.088	198.149	274.333	82.9304
OS01G0253800	0	0.0922594	0.203458	0.104673	1.03935	0
OS01G0256400	83.3894	70.732	84.1926	85.4762	103.463	66.5517
OS01G0270300	2.31932	5.86511	3.12577	4.84283	8.32034	3.81737
OS01G0290650	1.67121	1.13848	1.02709	1.60479	3.62741	0.449084
OS01G0297200	0.0534794	0.0270477	0.387711	0.797864	3.45333	0.46042
OS01G0310800	2.66251	1.88523	2.44993	2.23438	3.22363	1.65176
OS01G0321800	4.00879	7.30961	7.41274	4.1163	12.0214	3.47266
OS01G0355800	3.04267	4.82885	4.38831	7.94695	18.1331	2.49732
OS01G0374000	0	0.230867	0.445487	1.76803	9.89761	0.809105
OS01G0375200	14.9014	8.28727	20.0906	13.7595	22.4816	11.392
OS01G0388101	0.110709	0.223968	0.123478	0.381155	1.82224	0.336396
OS01G0552000	0.383077	0.738075	0.467954	0.314019	1.06244	0.535813
OS01G0559600	145.839	111.572	103.033	121.104	231.532	33.7014
OS01G0584032	0.0597496	0.30219	0.133283	0.27428	2.34519	0.242072
OS01G0584100	0.171585	0.809954	0.191376	1.44404	3.4036	1.44826
OS01G0585600	0.764012	0.901615	0.908945	1.11061	2.12816	0.206356
OS01G0595300	3.56416	2.7252	3.75615	3.38175	5.68532	4.09321
OS01G0603500	0.171871	0.243391	0.306712	0.512831	1.39272	0.0696323
OS01G0606200	0.167216	1.35314	2.05154	3.45421	24.136	1.86303
OS01G0626300	0.831748	0.336532	0.278305	0.763626	1.05311	0.505466
OS01G0631100	5.9751	3.8606	4.48006	4.75736	7.78251	3.02597
OS01G0668100	14.8179	18.6421	11.2591	30.1845	54.2326	22.9817
OS01G0688900	0	0.0282886	0.0623844	0.224664	1.06228	0.198282
OS01G0695900	0.653943	2.78765	3.33427	6.53989	28.4471	7.28587
OS01G0709000	0	0.25677	0.566251	0.541021	5.37205	0.3673
OS01G0717400	5.65625	5.37057	1.45814	9.70624	22.1267	2.35105
OS01G0717700	69.7473	70.0148	48.3948	84.9683	150.09	25.8376
OS01G0719600	9.01566	9.00623	8.5566	10.9892	17.5835	11.9675
OS01G0725400	0	0.480194	0.411819	0.484271	1.26892	0.694531
OS01G0734333	0.578477	0.877711	0	0.165968	2.01419	1.31831
OS01G0743200	0.526127	2.69642	1.56483	3.78378	11.2358	3.83683
OS01G0750300	43.3217	14.7602	10.6965	25.7836	65.8949	13.0631
OS01G0757400	3.58927	3.29106	3.91687	5.77863	8.79479	2.38003
OS01G0766300	0.969628	0.980798	7.29991	4.26561	11.5607	0.818414
OS01G0768300	0.876442	0.886539	1.08043	1.16464	2.16099	0.373774
OS01G0777000	3.00502	2.97664	2.96958	3.44863	4.77076	3.16983
OS01G0778500	3.22294	3.26007	2.21212	6.75728	22.2869	2.25996
OS01G0779800	0.768296	2.54339	2.37599	5.6109	5.61554	1.91007
OS01G0786500	0.213089	0.700518	0.059417	0.489092	3.17016	0.863318
OS01G0795700	0	0	0	0	1.575	0
OS01G0799500	7.72739	15.4467	10.0551	13.2494	34.9427	4.84513
OS01G0800101	0.208929	1.37368	0.815598	0.719316	7.27468	0.105808
OS01G0806000	1.88421	3.53155	2.59602	2.48036	4.98185	2.41361
OS01G0813500	19.8103	18.4735	21.5406	29.9326	29.9103	21.7442
OS01G0827700	0.134145	0.316612	0.299236	0.153948	1.58524	0.13587
OS01G0828100	8.36749	15.2228	19.2024	19.6199	34.2985	18.7793
OS01G0835900	90.6027	183.155	229.342	204.833	286.359	196.143
OS01G0839200	1.89193	0.695899	0.844061	0.710581	2.61322	0.627139
OS01G0841700	1.1826	1.52851	5.20275	7.1629	12.2283	1.13126
OS01G0844700	0.20406	0.75684	0.986255	0.390307	2.32532	0
OS01G0847300	18.1427	8.50115	23.1367	23.0408	38.6795	10.7418
OS01G0868900	0.045304	0.61865	0.530561	0.311952	1.43403	0.596526
OS01G0875300	5.29995	7.78376	7.8438	12.4571	28.3905	1.60011
OS01G0875500	9.09413	16.223	10.7264	18.0223	83.4521	17.7306
OS01G0894000	4.65639	5.34998	5.92734	5.77941	7.72201	4.12673
OS01G0896200	46.8205	21.6092	25.907	43.8231	93.5156	23.5265
OS01G0899700	3.41864	6.70555	5.30498	4.53739	51.6782	30.7117
OS01G0919800	2.10713	9.38507	7.69494	6.98156	10.1553	2.13423
OS01G0920500	0.528485	1.40325	1.62097	0.758126	3.09476	1.87348
OS01G0920700	0	0.701171	0.366225	0.460562	2.63301	0.406479
OS01G0925400	139.936	236.058	227	373.821	353.818	229.935
OS01G0926200	15.1452	8.84751	11.0463	11.7565	22.3647	11.8927
OS01G0926700	52.7497	44.7019	33.5197	51.6747	118.911	17.0166
OS01G0935800	0.0526895	0.852743	0.587669	1.02795	3.40233	0.213468
OS01G0938400	1.59201	1.81164	2.58947	3.04504	9.07067	2.28434
OS01G0938600	8.92217	10.0688	8.92019	10.1653	22.9745	11.3016
OS01G0939600	1.04239	1.94477	2.48025	3.69513	11.8196	3.49584
OS01G0950900	3.04437	1.94273	1.75473	2.81378	4.37199	1.5728
OS01G0954100	1.27361	4.83104	7.01376	16.4432	42.4306	3.06371
OS01G0955600	0.0821812	0	0.0916603	0.377252	1.04053	0.249714
OS01G0964800	1.05792	1.60515	1.17994	1.1613	3.78546	1.95669
OS01G0965700	0.0771766	0.390328	0.516471	0.619987	1.85661	0
OS01G0970400	69.2144	67.9556	63.0139	80.389	114.229	75.1194
OS01G0971500	0.758397	0.639278	0.493426	0.145059	1.84045	0.320062
OS01G0972800	0	0.148515	0	0.547619	3.53209	0.855093
OS02G0101750	1.57586	2.86922	1.79278	2.17019	5.86606	2.23457
OS02G0101900	2.02428	7.13356	3.38665	4.94596	9.05325	3.70378
OS02G0106966	0.284287	1.61035	0.380493	1.30502	2.87958	0.460708
OS02G0107350	12.5868	21.7732	27.4668	17.5851	118.486	64.1128
OS02G0107900	0.464335	1.07356	1.55368	3.19729	13.2701	7.86083
OS02G0109501	0.375189	0.759022	0.627697	0.553597	1.18761	0.461445
OS02G0111800	0.181993	1.0479	1.093	0.771173	1.71935	0.439564
OS02G0114800	0	0.0897108	0.0989189	0.101782	1.5721	0.269489
OS02G0118500	0	0.527577	0.19391	1.19713	5.50316	0.176092
OS02G0122200	13.5264	9.10373	11.4177	8.87903	15.1605	8.84924
OS02G0125400	4.54235	1.78161	2.48145	4.5214	6.8663	1.50229
OS02G0130700	1.45934	2.80469	5.69683	6.19665	130.819	11.5292
OS02G0133800	48.6453	72.5063	69.625	88.2521	119.835	52.5838
OS02G0134700	1.96064	21.0718	63.5535	140.348	947.673	39.5929
OS02G0135200	0.727251	1.68656	6.33081	3.70485	7.27658	3.32369
OS02G0139600	0.298913	0.403142	0.185217	0.343039	1.00924	0.0336396
OS02G0143300	1.98591	5.3986	8.72143	10.3982	29.7018	10.3086
OS02G0151300	0.163486	0	0.026049	0.348437	1.33069	0.0946216
OS02G0152400	3.13342	2.97447	3.60237	8.0218	27.2831	4.8338
OS02G0158500	2.64686	1.67335	2.13212	2.32039	7.95934	0.670225
OS02G0170300	0.872299	22.7205	16.8233	20.9808	62.2176	6.73681
OS02G0180500	11.9387	10.5454	12.2279	12.2345	20.3534	13.625
OS02G0184700	1.7905	2.52933	5.09584	4.78276	12.1559	1.53211
OS02G0193732	2.23686	1.99643	2.93513	4.0771	21.991	0.666359
OS02G0196100	2.66449	5.93939	5.99868	15.5156	25.677	3.74827
OS02G0211000	0.465297	1.05898	0.926724	3.26112	11.2566	4.24152
OS02G0232900	33.4689	43.8561	36.1789	43.3894	81.4652	22.4434
OS02G0236600	3.80114	1.23927	2.06723	3.0644	14.7565	8.62276
OS02G0248100	0.0484002	0.0489578	0.215931	0.11109	1.10307	0.0490226
OS02G0250400	48.2251	31.4379	37.8726	56.8794	89.6277	26.9631
OS02G0258800	2.43372	8.13126	9.78842	6.94016	33.3355	3.0626
OS02G0267200	0.366687	0.247274	0.136327	0.420818	1.28966	0.0412669
OS02G0276400	24.4747	27.6912	28.1802	34.7464	51.2912	29.6511
OS02G0288600	5.28402	189.642	94.0723	198.272	436.226	37.5315
OS02G0299200	7.08121	6.79857	5.0199	9.88271	27.5432	2.88714
OS02G0314300	0.0536582	0.244243	0.628397	1.29317	6.08052	0.706526
OS02G0320800	0.996905	0.426626	0.342121	1.01206	1.99043	0.621369
OS02G0321600	2.16712	6.15001	6.37841	15.0604	36.585	2.74373
OS02G0324400	0.185581	1.22017	0.983185	0.585685	2.76091	0.845852
OS02G0329800	68.0189	65.1351	46.541	83.2675	101.077	43.5117
OS02G0445100	1.43291	0.756217	1.80665	1.78743	3.47077	0.126203
OS02G0455800	0	0	0	0	2.14817	0.749067
OS02G0467600	0.0252269	0.40828	0.196957	1.30279	4.56754	0.332167
OS02G0479300	1.16991	3.93816	3.46535	2.88333	5.53656	1.88427
OS02G0489700	0	0.392319	0.216294	0.370922	1.30953	0.261892
OS02G0493087	1.30157	0.93123	0.955998	0.765073	2.65284	0.73954
OS02G0504000	36.5459	16.7546	44.9664	49.008	85.0659	14.5874
OS02G0504500	38.4501	36.4961	45.3576	36.9327	60.104	36.2734
OS02G0537000	0.240191	0.0607394	0	0.826944	3.34526	1.33803
OS02G0551400	4.87655	4.87688	4.98748	4.94176	7.89856	4.73423
OS02G0551600	0.057468	0.46504	0.38458	3.56138	2.03735	0.640277
OS02G0554200	1.71727	0.830764	0.999311	0.599801	2.83605	0.302496
OS02G0557700	13.7106	14.8608	14.2743	10.8388	18.7171	11.7842
OS02G0563800	7.01166	5.77843	7.57602	6.8972	9.07591	6.45188
OS02G0580400	7.10247	10.645	11.9791	12.7234	22.4818	9.2993
OS02G0592833	7.24686	7.17437	4.18468	3.83392	17.7003	0.624685
OS02G0596200	0.257072	0.317819	0.637164	2.42573	5.71415	2.57485
OS02G0598350	2.46846	1.36622	2.85707	1.33625	3.65614	1.22651
OS02G0617400	1.07496	2.97207	2.91744	4.1944	10.9791	4.42772
OS02G0625500	175.859	83.1561	120.919	149.346	330.127	177.924
OS02G0626400	428.044	108.48	174.989	564.086	1539.19	82.1553
OS02G0627100	74.3899	8.46654	21.9989	105.134	375.485	13.7915
OS02G0637700	8.36991	6.03384	10.0668	9.24708	18.5851	7.93978
OS02G0638900	18.3482	12.3652	15.5159	16.2036	25.1625	12.7093
OS02G0653800	0.459622	1.03315	0.227839	0.468865	1.61652	0.362081
OS02G0657600	12.3592	9.35461	17.3973	18.3899	24.0663	11.0073
OS02G0666500	1.13742	2.41609	1.62382	2.16684	4.29158	2.32712
OS02G0666600	0.403721	0.408372	0	0.46332	1.09536	0.116832
OS02G0667050	0.353455	0.53629	0.689891	0.405632	2.79702	0.894999
OS02G0676500	2.68184	1.93767	1.41013	2.24235	3.73515	1.6686
OS02G0679700	1.44276	1.40905	0.887817	1.82702	2.20468	0.503899
OS02G0686500	5.96751	4.19078	6.52865	6.80483	9.38448	7.31469
OS02G0688200	0	0	0	0	2.83818	0.292958
OS02G0709600	0.322398	1.05986	3.10142	2.45119	8.06197	0.367362
OS02G0721100	0.0999133	0.252661	0.111438	0.229325	1.20179	0.252995
OS02G0732500	28.0569	25.1076	23.7212	24.6512	39.7547	23.0457
OS02G0737200	0	0.742576	0.163759	0.336996	1.6731	0
OS02G0738600	0.535632	0.147764	0.597414	0.726467	2.21952	0.17262
OS02G0757100	8.35231	32.6814	20.7217	31.8886	40.7016	14.0307
OS02G0767200	0.931879	0.942614	1.26209	1.33681	5.22523	1.28096
OS02G0773300	33.772	26.111	33.1533	33.6835	57.7454	29.6592
OS02G0786900	1.00855	4.43135	3.48009	9.29563	36.8324	6.70371
OS02G0805600	32.5299	41.7651	49.4521	42.7348	64.1508	39.5144
OS02G0809800	1.06767	1.88176	1.24494	2.19065	7.61932	1.39271
OS02G0810900	1.87373	0.831279	0.146657	0.829954	3.95401	1.46499
OS02G0816400	0.596945	2.76635	1.74966	1.3542	3.35723	1.12488
OS02G0817600	41.1937	39.867	83.372	60.944	154.667	77.7554
OS02G0820200	0.450843	0.456036	0.411418	1.08183	4.15149	0.705716
OS02G0823600	16.4881	38.6401	33.0471	25.6666	55.0842	21.2471
OS02G0828500	27.1834	31.8077	24.4048	34.2003	98.6649	13.0866
OS02G0829600	12.2019	6.97929	12.552	12.4115	19.7174	9.83373
OS03G0102700	0.281353	4.4112	1.35982	5.5967	13.5962	4.98698
OS03G0103200	2.0284	2.846	8.39265	8.41026	20.0489	3.31369
OS03G0103300	1157.01	2594.35	1497.1	2424.7	6130.92	2305.57
OS03G0107400	1.12606	1.82557	1.32476	1.20377	3.90615	0.859308
OS03G0108700	17.6189	23.7624	25.64	29.2064	46.0323	24.9836
OS03G0111200	21.2998	2.8349	5.62657	10.1315	34.9527	1.37201
OS03G0112101	1.2031	1.52989	2.07031	1.97243	4.56986	1.56673
OS03G0113800	18.905	13.7402	15.0313	17.4609	23.4962	13.8939
OS03G0118100	2.34985	3.49548	3.73092	10.0255	14.2462	1.34404
OS03G0118800	4.8577	2.51331	2.55331	5.47868	14.1745	3.98703
OS03G0120000	0.72967	0.88569	0.697571	0.909161	2.45484	0.696821
OS03G0120200	2.02742	2.66882	2.8808	3.05979	9.24824	1.01268
OS03G0127700	0.615355	0.933665	0.969817	1.48915	1.98169	1.35493
OS03G0129800	4.6883	7.17037	6.31671	6.67169	13.3917	3.19105
OS03G0136800	15.841	15.4612	19.218	17.815	23.3746	14.2753
OS03G0140900	0.471149	1.53185	1.12606	0.656566	3.06793	1.84066
OS03G0143800	0.997359	1.29709	0.476742	1.3081	2.16479	1.1545
OS03G0149200	19.2868	41.5755	34.4314	41.2987	52.6366	21.7384
OS03G0149300	0.927393	3.51779	3.84192	6.0817	28.3488	10.3996
OS03G0152100	0.894367	1.04385	0.537129	0.868488	1.87281	0.487775
OS03G0160300	0	0	0.565399	0.775683	2.78132	0.171149
OS03G0168300	0.447038	1.23324	1.8131	3.17146	7.15235	0.246974
OS03G0178300	0.781679	0.515663	0.416967	1.36511	3.7437	1.27365
OS03G0180000	7.25577	9.562	6.17801	7.0135	12.0849	7.85911
OS03G0184201	1.3801	0.146947	0	0.833596	4.13858	0.0735708
OS03G0189600	1.6997	1.87847	1.65001	2.5647	6.85471	0.92454
OS03G0192800	1.45818	1.5526	0.599188	1.18902	2.76939	0.816196
OS03G0197175	0.121612	0.656067	5.33512	4.37301	10.3678	1.1907
OS03G0200200	0.811387	5.21407	6.33483	6.73726	16.1351	6.76793
OS03G0201500	0.166278	0.336386	0.463642	1.47889	2.36847	0.694716
OS03G0210100	0	1.10086	1.06212	2.18572	8.78454	0
OS03G0210200	0	0.0869874	0.863244	0.296075	2.17768	0.871026
OS03G0218300	1.19867	2.59137	1.91364	2.23875	3.27343	2.02347
OS03G0221200	5.37114	1.50405	3.8584	7.83564	17.7892	1.01428
OS03G0223000	35.0011	55.737	36.7493	49.8794	87.2445	42.3706
OS03G0227900	3.5514	2.78714	3.38054	5.44593	11.4352	3.00789
OS03G0236800	0	0.461734	0.678837	0.349241	3.08247	0.30823
OS03G0236900	0	0.0708037	0.234213	0.321322	1.15214	0.56718
OS03G0243700	0.167565	0.406789	0.149514	0.884586	1.40026	0.0678879
OS03G0246100	1.88445	7.86669	3.63647	16.6146	22.5721	16.4207
OS03G0246900	1.45405	1.88263	0.973061	2.87017	3.68207	1.59057
OS03G0247300	39.0328	43.75	50.8199	45.4764	62.6369	51.6262
OS03G0262700	40.0383	35.3442	36.467	50.4594	82.1386	32.9849
OS03G0265666	0.289238	3.21827	1.1291	1.49371	4.21149	1.02535
OS03G0269100	99.0028	88.9941	92.0919	89.5885	138.057	91.5128
OS03G0273200	29.7044	16.654	19.4601	73.5324	163.642	27.8397
OS03G0279500	0	0.78191	1.63812	4.08074	22.1194	2.19225
OS03G0284800	3.42708	3.82874	3.90795	4.98962	6.21732	5.10311
OS03G0288500	1.36707	0.565699	1.14357	0.570502	2.02595	0.928345
OS03G0294032	0.157123	0.556266	0.876231	0.450795	2.51162	0.67636
OS03G0298700	1.02113	0.876395	0.782283	0.864108	1.42349	0.522354
OS03G0300400	338.039	70.16	151.362	245.654	867.594	27.857
OS03G0301700	1.76927	4.63349	3.05464	4.39469	7.48763	3.58405
OS03G0301800	0.479716	1.24006	1.87267	1.34575	3.44187	0.863796
OS03G0307800	1.21285	0.785165	1.19041	0.705226	2.68225	0.737067
OS03G0319200	0.236567	1.81178	1.96005	2.87003	6.97469	0.924204
OS03G0327800	5.16174	9.59498	14.8901	16.3445	37.9469	18.2026
OS03G0370400	0.7097	4.40981	2.2616	1.27988	14.1205	2.51589
OS03G0371000	0.687581	0.584222	0.337431	1.19941	5.08416	0.473568
OS03G0388432	15.6275	15.8075	24.5443	21.2285	54.1103	3.55332
OS03G0389601	3.17117	3.52218	2.94745	7.02884	19.5246	0.88171
OS03G0390700	5.80897	4.70071	6.18639	6.15038	10.9138	7.81958
OS03G0410000	0.105302	0.461566	0.508942	1.69186	10.3107	3.05748
OS03G0416200	4.56321	3.21456	1.57534	4.45755	9.8358	0.605248
OS03G0421700	0	0.446908	0.16426	0.50704	1.86468	0
OS03G0563200	1.3158	0.887304	0.782702	0.604015	2.22131	0.266543
OS03G0576400	1.59081	3.80341	4.3551	1.99162	8.42298	1.46479
OS03G0581200	4.3035	2.19134	1.92648	2.88936	6.33844	1.92738
OS03G0582550	0	0	0	0.194947	2.36588	0.0860273
OS03G0582800	5.59647	6.49025	5.36732	10.7998	15.1196	4.94634
OS03G0593200	2.68518	3.10976	3.14682	2.6573	6.1591	3.19271
OS03G0593600	0.293827	0.564702	0.426033	0.640684	1.67412	0.267844
OS03G0596900	72.1542	66.1911	76.1882	75.5875	104.4	86.5686
OS03G0597600	6.85656	12.3937	26.7433	32.313	70.1701	9.53359
OS03G0625700	2.74071	2.02971	4.36691	2.02198	4.70946	2.32982
OS03G0637600	2.64835	13.0066	5.75218	9.11792	19.722	2.82359
OS03G0638000	2.57386	2.53499	2.41746	1.08825	7.46108	1.23487
OS03G0639200	0.859342	1.22403	1.05626	0.784934	2.13168	0.728287
OS03G0675300	1.27512	0.449935	0.793787	1.19111	1.61449	0.360425
OS03G0681201	0.0910363	1.10502	1.01537	0.313426	2.19003	0.368828
OS03G0685300	51.3433	98.1992	111.641	153.179	162.009	80.9947
OS03G0687700	0.315791	11.7124	11.447	31.6504	221.043	53.2021
OS03G0687800	0	1.33827	0.737815	2.58117	6.0305	1.94306
OS03G0688000	0.764416	6.241	4.93282	6.64211	17.2832	4.81138
OS03G0698350	2.08905	2.4097	2.12563	2.31332	4.68682	1.93031
OS03G0718300	0.469836	0.39604	0.0873381	0.179731	1.18976	0.396565
OS03G0732000	0.0664709	0.0336183	0.111207	0.266992	1.38867	0.0673257
OS03G0742300	0.460844	7.8469	12.2503	17.7173	53.1951	8.09068
OS03G0748100	0	0.285986	0.420454	0.108155	1.31257	0.286365
OS03G0750700	23.0041	30.632	23.9447	30.1362	52.9643	34.1878
OS03G0751000	61.7499	61.0185	69.9017	72.7912	121.1	52.6015
OS03G0752800	14.7638	18.6811	25.3636	23.522	65.2888	6.60043
OS03G0760800	58.9903	18.9129	18.8534	50.9125	161.435	41.0206
OS03G0770900	0.440867	2.64944	4.07837	5.50591	6.27153	1.89121
OS03G0787100	0.667319	1.96877	0.868339	0.957288	1.97148	1.1265
OS03G0788200	51.9228	43.1807	40.7204	73.5268	131.933	49.9285
OS03G0807500	0.185402	0.84392	1.13733	1.11705	4.10804	1.03282
OS03G0808500	9.94091	36.274	65.786	180.168	2036.04	690.343
OS03G0813700	0.775494	1.6473	1.12443	1.15697	4.02573	0.628373
OS03G0814600	0.40875	1.05244	0.580232	0.255868	1.97604	0.48928
OS03G0815200	144.389	35.921	71.9497	113.125	388.601	25.8335
OS03G0817800	25.117	34.575	26.1105	112.467	138.888	20.1137
OS03G0819600	144.868	107.783	71.7218	184.526	421.839	27.1239
OS03G0832200	4.41247	6.10623	4.83084	18.2982	69.6123	10.6658
OS03G0833300	31.3093	26.0657	28.1612	29.1068	40.2797	28.8156
OS03G0847800	2.04308	2.06661	2.9298	2.00972	7.11376	1.33029
OS03G0851500	27.6675	14.719	25.0072	32.9446	51.2617	10.1265
OS03G0859100	2.00953	11.8038	6.95988	4.20777	15.3554	6.14182
OS03G0861100	6.71975	3.55718	4.29704	4.45995	8.74921	2.04185
OS04G0107300	0.4382	1.32974	4.59419	4.32484	5.15985	2.48548
OS04G0110200	13.7519	12.2991	17.5293	23.216	42.8909	6.8837
OS04G0116800	0.213359	0.678282	1.05386	3.98765	16.826	4.78513
OS04G0171600	1.80941	1.51348	3.22122	4.91177	15.2878	0.387682
OS04G0188500	0	0	0.6298	0.648027	8.78368	1.30727
OS04G0212450	0	0.364436	0.133948	1.51606	6.0823	1.33803
OS04G0243700	6.32193	1.31657	3.42187	6.18824	29.6635	0.56499
OS04G0269700	2.35859	1.62666	1.41098	2.26385	3.85506	1.60709
OS04G0310900	0.0309898	0.313468	1.03693	2.59622	4.27689	0.502213
OS04G0347400	0.0771148	0.0390016	0.0860095	0.353995	0.976382	0.390532
OS04G0350100	0.0734119	1.41089	1.47383	1.34799	8.36548	2.15632
OS04G0376100	1.85632	2.84338	1.7155	1.94775	4.63357	1.39671
OS04G0397700	7.52121	8.8569	9.01476	11.0792	14.3554	8.86863
OS04G0408600	54.1843	22.5893	23.044	41.3198	158.817	7.28328
OS04G0408700	5.17763	4.03838	2.85263	3.22155	6.47663	2.46415
OS04G0409200	7.08578	10.4657	9.23191	11.586	36.0452	9.97143
OS04G0414100	45.5343	35.6481	43.924	34.9153	51.7243	37.4594
OS04G0414300	10.4045	11.1258	12.7099	10.5759	20.8269	11.0402
OS04G0415800	0	0.419939	0	0.238222	1.05129	0.315371
OS04G0436000	3.37661	1.00785	1.54348	2.85866	9.39156	1.45772
OS04G0450701	21.2974	37.6338	33.0616	42.6976	84.9689	17.6092
OS04G0458600	1.57778	12.0422	19.6774	14.5267	38.6826	27.1309
OS04G0461000	0.732842	1.37667	1.67366	3.16386	8.04164	1.06038
OS04G0465600	178.701	28.4427	47.7527	131.78	1046.97	481.524
OS04G0469425	0.181387	1.00912	0.505772	0.624491	2.18178	0.367438
OS04G0475600	16.2805	25.814	21.008	30.4806	54.5428	32.8593
OS04G0485000	27.4327	27.2986	31.8732	28.6369	41.4147	26.8839
OS04G0490866	0.138585	0.59577	0.695563	0.755454	1.18441	0.561467
OS04G0495400	1.2918	4.73018	8.18373	10.2589	17.6644	6.72522
OS04G0500700	105.668	35.4969	82.2208	203.78	523.747	55.5126
OS04G0501200	3.99566	4.94575	3.63559	4.97769	6.09085	5.24517
OS04G0506300	0.0621396	0.188566	0.58911	1.17666	1.10148	0.629387
OS04G0510200	2.54301	4.69445	3.15541	3.10081	9.25694	2.47912
OS04G0512300	2.36379	0.860766	1.68732	4.3042	20.0324	1.69189
OS04G0518100	96.3164	16.2894	27.1669	109.081	249.441	30.0947
OS04G0525700	0.711061	1.99429	1.44196	2.29972	4.33782	1.86598
OS04G0528100	30.295	34.5508	30.4239	34.698	50.2777	31.8459
OS04G0531800	0.923209	0.673592	0.827132	1.02476	1.66714	0.75113
OS04G0532400	3.94399	2.81359	4.25999	12.7687	49.4634	13.2456
OS04G0559800	11.1837	10.7481	13.308	11.6123	16.2311	12.0081
OS04G0568850	0.183111	0.12348	0.204232	0.28019	1.15922	0.0618219
OS04G0569300	13.0068	16.101	14.0139	19.4937	46.0929	6.75495
OS04G0577700	0.156104	0.750038	1.56699	2.64245	2.91534	1.34395
OS04G0613200	9.11819	25.4907	15.9296	30.1397	49.6917	25.7337
OS04G0614100	3.51958	6.94659	5.64896	8.47237	19.3468	3.56484
OS04G0619800	10.0091	23.4308	14.5446	27.2399	57.2094	33.1942
OS04G0619900	6.11098	4.15167	4.22176	5.91403	10.5667	6.55909
OS04G0640600	40.8775	12.5997	16.3389	31.543	81.3371	3.76122
OS04G0654600	0.548236	2.04308	1.02985	3.47698	7.08757	1.60741
OS04G0662200	0.708209	5.27042	3.89306	6.73426	11.3367	1.58834
OS04G0663100	13.3705	12.9399	13.7421	14.681	25.9231	12.5102
OS04G0665666	0.183111	3.82789	5.71849	13.0989	35.0858	0.680041
OS04G0666800	35.0128	36.7395	46.4864	56.1969	142.617	8.96041
OS04G0674300	1.50396	7.06766	4.89253	5.57349	9.16411	5.71239
OS04G0677100	5.71477	4.51407	2.36337	11.6798	8.33326	8.48728
OS04G0679600	0.436809	0.883682	1.46158	3.04952	7.14371	3.20759
OS04G0685000	3.00383	1.86227	1.8913	2.44644	6.19565	0.539791
OS04G0685400	21.933	69.5843	58.0609	46.4554	132.32	36.3338
OS04G0689500	27.6033	33.5578	35.1089	46.3738	68.6845	33.6022
OS05G0105050	0	0.0743709	0.0820045	0.590644	1.67565	0.148939
OS05G0105500	1.59278	3.17487	3.08275	3.38701	4.62651	2.325
OS05G0117798	0.712282	0.707145	0.426644	0.63578	1.55319	0.748161
OS05G0119850	1.50422	2.08335	1.75516	1.75283	4.86394	1.85172
OS05G0128400	33.4794	26.2528	28.7695	32.3487	50.6049	31.9976
OS05G0135200	0.110624	0.484892	0.452406	0.846362	1.16721	0.112046
OS05G0142600	0.39153	0.990101	2.4018	0.898657	3.71799	0
OS05G0143500	2.42575	1.92446	3.12994	2.04694	5.08878	1.7584
OS05G0159200	8.80133	10.3585	10.4339	13.4357	14.7532	10.1199
OS05G0159300	12.1855	7.27004	6.34789	14.8636	25.0367	13.5986
OS05G0159500	3.91763	5.3159	4.90237	11.843	15.6067	2.70986
OS05G0202800	0.794213	8.83698	12.2404	45.4071	658.567	225.312
OS05G0214300	0	0	0.274396	1.12935	6.61926	1.24591
OS05G0245300	0	0.464565	1.82946	1.12944	3.82133	0.265817
OS05G0271300	1.36297	4.08494	2.70254	1.56417	5.43279	2.30082
OS05G0310600	0.419375	0.70701	0.623663	0.240642	1.19472	0.707946
OS05G0344400	8.50135	8.79472	6.3572	8.81396	25.8089	7.92573
OS05G0345175	2.41339	17.7542	11.3788	15.2332	24.1678	8.22217
OS05G0346400	78.0959	61.1322	62.5296	73.8615	125.641	66.3237
OS05G0362500	19.7449	21.4337	16.8897	22.5368	40.7178	6.28687
OS05G0366900	6.23599	127.998	118.443	229.428	1020.27	142.321
OS05G0371200	28.8075	43.3272	46.3119	34.8841	54.7367	33.2427
OS05G0371600	1.24762	0.630997	1.42632	1.07385	2.48797	0.284325
OS05G0379300	0.940089	1.03737	2.00172	2.25581	0.162312	1.64467
OS05G0386800	0.321269	0.32497	0.322493	0.110609	1.01693	0.29286
OS05G0389000	10.8229	8.70296	9.11861	9.56122	16.3652	6.58515
OS05G0389600	1.89701	2.52941	2.21199	2.25127	5.92282	1.81223
OS05G0403600	10.7487	10.9382	10.1776	15.615	14.6373	12.5973
OS05G0422300	2.3822	2.39231	2.58052	3.50092	3.90588	3.33284
OS05G0428000	0	0.686098	1.00869	1.03789	4.00775	0.229002
OS05G0428400	3.27578	5.68031	5.3618	10.741	12.1196	2.80083
OS05G0432600	0.288229	0.485915	0.750106	0.358342	1.15564	0.608198
OS05G0436100	1.12322	6.19209	6.13862	7.37973	26.1677	7.25262
OS05G0441400	0.515981	0.217469	0.095916	0.542805	3.04875	0.609718
OS05G0447000	44.7997	35.003	54.315	43.9111	57.4062	39.7266
OS05G0462400	1.74009	2.20413	1.34632	2.05094	3.69185	1.55605
OS05G0464001	1.60957	4.03771	2.80054	1.92106	7.98871	2.28237
OS05G0466900	4.97627	2.37567	3.76068	5.09709	11.9241	4.9696
OS05G0472000	0.873161	6.86194	8.76487	7.39982	15.9879	4.62603
OS05G0482400	1.57119	1.6902	2.94851	1.68865	4.73654	2.87966
OS05G0487100	0.332699	3.70185	2.59752	1.81361	14.5329	2.19035
OS05G0491400	0.151919	0.614675	1.92034	11.7974	384.637	111.506
OS05G0509800	0.108342	0.0547952	0.120839	0.248672	1.50894	0.219471
OS05G0514400	0.314144	0.921511	0.946021	1.33392	4.6139	0.763639
OS05G0518000	0.233778	1.97059	3.042	1.60973	10.2612	0.157856
OS05G0527600	1.82743	1.41355	1.2589	3.94767	6.60109	1.95981
OS05G0527700	0.212619	0.645205	0.652144	0.976025	2.62475	0.646059
OS05G0531100	1.74768	3.92846	3.97072	2.07996	15.6535	2.95025
OS05G0531500	23.7329	16.556	16.6756	19.8312	33.4765	22.7947
OS05G0543400	13.6078	16.3496	17.6945	19.1589	38.1567	28.0697
OS05G0543600	2.02012	6.49506	4.58672	10.0599	13.3369	4.34795
OS05G0552200	4.41384	1.87358	2.76916	3.48248	8.53252	0.838238
OS05G0555700	11.6037	5.95989	17.3679	13.5926	39.2798	1.15702
OS05G0556400	36.8871	13.3066	11.9813	31.4838	66.0389	9.37384
OS05G0563550	10.9566	10.0519	8.66796	13.5975	13.8726	6.90369
OS05G0563600	266.88	217.661	92.706	259.035	481.825	149.342
OS05G0573300	4.23948	3.31999	5.25145	10.4705	19.6406	1.93923
OS05G0582100	18.0188	10.8582	16.9066	19.2234	32.0744	16.3388
OS05G0585400	0.511067	0.994142	0.350778	0.541395	1.64259	0.597275
OS05G0593900	3.92353	9.47374	7.94048	16.1953	140.098	22.2415
OS06G0109500	3.31021	7.07472	11.7311	17.7689	50.5647	9.4094
OS06G0121600	0.51783	0.785693	0.19252	0.198091	1.20202	0.262244
OS06G0127250	3.22833	3.42745	3.9578	4.28667	8.81689	2.40509
OS06G0128600	0.269794	0.170564	0.601826	0.387027	2.00688	0.0683158
OS06G0128700	4.97724	4.86449	8.62708	6.3681	14.3496	3.98531
OS06G0133900	56.3268	36.2161	69.7588	71.5445	130.852	34.4529
OS06G0140900	1.81729	1.22548	3.63154	2.52005	8.4368	0.920329
OS06G0148600	3.06759	2.44017	2.42489	2.73432	3.77088	2.3529
OS06G0166500	1.11097	1.02605	5.38746	7.53898	20.4881	5.57736
OS06G0186400	13.1414	28.8146	23.2297	18.7206	60.1244	4.68176
OS06G0191800	0.671194	0.622349	1.12292	1.05913	3.18685	0.198282
OS06G0192400	0.599978	0.283215	0.446121	0.87216	3.44377	0.56718
OS06G0212100	0	0.2867	0.488561	0.827976	2.47946	0.28708
OS06G0234600	3.35338	15.3582	12.675	39.4105	75.1672	5.47213
OS06G0286700	0.594546	0.164017	0.462177	0.124057	1.07214	0.164234
OS06G0291500	0.319281	0.215306	0.296757	0.468195	1.68439	0.125761
OS06G0309550	0.180706	0.274182	0	0.414765	1.3728	0.36606
OS06G0314501	0	0.199971	0.837887	0.726009	1.7021	0.120142
OS06G0328966	0.553917	0.527339	0.908541	0.822654	2.06276	0.528037
OS06G0346900	13.5657	10.2915	11.3898	9.42746	5.34367	7.97691
OS06G0367500	0.405069	0.318683	0.250995	0.464866	1.36766	0.136759
OS06G0476100	0.183576	0.123794	0.136501	0.140451	1.31712	0
OS06G0483200	0.86483	0.242998	0.214352	0.643285	1.33833	0.24332
OS06G0494400	0.70209	0.315635	0.667061	1.46226	6.58478	1.29055
OS06G0503100	0.026859	0.461863	0.209699	0.431536	1.12224	0.0272044
OS06G0525200	1.28544	0.743	1.84334	3.10846	6.56833	0.790483
OS06G0528700	0.114119	0.288584	0.540948	0.753051	2.09511	0.693518
OS06G0547100	0.734119	1.13862	1.583	1.74115	4.33766	1.53669
OS06G0568600	2.19022	0.24316	3.03867	2.78943	5.54626	0.189374
OS06G0569900	0.0555778	0	0.0619884	0.318912	1.02036	0.0844388
OS06G0583600	0.115821	0.187448	0.180852	0.265837	1.84773	0.0703859
OS06G0587900	0.210114	0.148774	0.796789	1.06098	1.83564	0.297943
OS06G0597600	1.78945	2.06411	1.85579	2.48595	4.69039	1.55808
OS06G0600400	3.98705	2.78683	5.47123	6.6835	5.75718	2.97202
OS06G0604000	2.70082	4.96364	4.41244	5.58786	16.6646	6.89665
OS06G0613000	2.39523	21.8909	14.5833	26.3887	98.9373	14.8416
OS06G0613200	12.1834	118.289	85.4913	195.638	418.444	126.025
OS06G0620700	0	0	0	0	1.0385	0.11868
OS06G0632400	0.269794	1.09161	0.451369	2.32216	13.3223	2.32274
OS06G0633375	0	0.0554186	0.488855	0.691629	1.87295	0.443936
OS06G0636700	3.71248	21.0575	17.9946	20.4665	39.3614	14.4435
OS06G0649800	1.607	2.7791	2.31272	3.24228	5.08672	1.57516
OS06G0651100	21.6604	12.4521	15.1797	23.2007	52.2447	12.103
OS06G0653200	0.16026	0.202633	0	0.229898	1.42038	0.243481
OS06G0654400	12.3977	18.0026	16.7776	14.0382	27.2085	7.86913
OS06G0669275	3.17823	1.85262	1.86253	1.79279	3.41024	2.12788
OS06G0671900	24.4809	51.5306	42.2116	53.8842	76.5071	52.1414
OS06G0676600	1.06787	0.974786	0.668144	0.836932	2.902	0.395707
OS06G0683950	0.91842	1.66744	1.39207	1.21615	2.08717	1.16875
OS06G0687600	95.1606	83.8926	41.6031	81.3938	138.846	82.0526
OS06G0689483	5.45702	3.86392	5.17349	3.1313	8.63669	3.86903
OS06G0691200	14.4048	100.961	89.7434	168.737	280.485	85.1663
OS06G0703900	1.57764	1.73105	1.4912	1.74916	3.45333	1.70626
OS06G0707200	24.5104	12.3061	11.081	29.1187	41.1271	15.8173
OS06G0711900	5.47182	6.16381	8.21819	10.8465	40.5451	19.9329
OS06G0728600	8.03524	9.00248	7.15183	6.39697	10.7633	8.435
OS07G0101800	0.118422	0.0798573	0.264162	0.0453012	1.09955	0.079963
OS07G0105200	0	0.0329364	0.0726341	0.859466	2.67977	0.36278
OS07G0108200	1.77997	1.16698	0.992642	1.0592	2.54584	0.834659
OS07G0109600	2.42504	2.7996	2.64596	2.08727	4.40542	2.40283
OS07G0119100	0.697945	1.91624	2.22414	2.74621	7.57454	2.6257
OS07G0131375	0	0.107891	0.178448	0.244817	2.66724	0.243077
OS07G0147800	1.1376	1.55558	1.87972	1.49894	3.60089	1.38694
OS07G0153400	28.8384	11.6854	24.5725	38.9951	74.386	11.1287
OS07G0164300	7.90657	7.61499	6.11813	8.55277	17.5788	8.50636
OS07G0165100	2.03153	3.74292	2.87278	6.12001	7.83145	5.10739
OS07G0166700	1.93505	5.95473	2.17344	4.44141	8.74769	2.24978
OS07G0167200	13.0682	15.0653	15.642	13.9665	21.2789	15.6722
OS07G0167500	0.199001	1.69086	10.1655	5.89215	24.8939	2.3784
OS07G0182400	25.0108	15.9584	19.6285	23.5231	55.9943	5.70398
OS07G0185432	9.4836	12.9153	11.403	10.6712	21.2036	14.4318
OS07G0249200	17.9317	15.22	14.3565	18.2357	28.9983	19.1064
OS07G0287400	2.30895	4.33746	2.28096	3.17977	10.1068	3.20728
OS07G0417200	0.0380096	2.2684	17.2967	25.5181	21.2715	1.07795
OS07G0438500	2.41883	2.95182	2.45416	1.95209	5.43362	1.86511
OS07G0479400	1.85564	1.87701	1.77401	1.82535	4.02771	1.5215
OS07G0489100	0	0	0.254323	0.0523366	1.09709	0
OS07G0496700	1.55691	1.61064	1.65756	1.70553	2.6433	1.03934
OS07G0500300	70.1633	28.1942	36.5609	44.3533	97.4192	29.6661
OS07G0502200	14.1921	18.6503	20.0347	25.7597	50.8251	6.55579
OS07G0508500	2.09059	5.09787	4.33035	3.17038	7.421	3.55433
OS07G0525100	1.28818	0.868681	1.69465	5.61013	24.7162	6.95865
OS07G0543300	0.714899	3.81289	0.724871	0.820434	5.34869	0.460786
OS07G0545800	7.33181	13.48	12.5769	13.657	16.0832	13.5656
OS07G0558900	0	0.287392	0.316891	0.326061	3.23761	0.143886
OS07G0561800	0.0814171	3.91186	3.49611	9.62391	39.6879	10.4317
OS07G0565100	6.31478	5.3552	6.33172	3.00128	20.3519	6.91283
OS07G0569500	2.42429	1.35866	1.60773	1.46628	2.98653	1.22773
OS07G0577500	5.78011	3.02317	2.83031	4.91841	12.8162	1.34224
OS07G0578300	7.22865	150.98	157.338	411.262	2068.86	294.62
OS07G0584000	32.0273	32.2182	42.3946	35.4088	53.9937	39.2715
OS07G0586200	24.3146	31.5956	18.6318	31.4388	53.1295	37.5098
OS07G0590700	48.8365	88.5829	53.8811	63.2245	146.855	44.8081
OS07G0599600	203.964	201.447	96.1918	704.905	1851.28	443.233
OS07G0600700	38.9115	35.5507	23.4732	36.2527	51.9692	29.3258
OS07G0606900	3.37507	6.13042	7.81206	8.45462	14.7958	6.02826
OS07G0608500	27.988	54.5121	42.9006	48.4487	74.4371	37.9556
OS07G0634400	20.0801	23.6249	34.8755	66.4478	169.728	12.1082
OS07G0634900	0.660606	0.233876	0.257881	0.379063	2.76019	0.0669101
OS07G0640300	0.15485	0.0783167	0	0.266563	1.07834	0.548942
OS07G0645000	3.14417	2.01425	0.526025	1.92444	3.25112	1.53922
OS07G0655201	0.388373	0.872992	0.625688	0.54475	2.02157	0.262244
OS07G0655600	0	0.433218	0.212304	0.819181	1.26529	0.626588
OS07G0656200	2.38759	10.4568	8.01728	12.2428	49.301	4.47641
OS07G0656900	21.1233	33.2167	21.5897	48.4004	86.3965	11.1356
OS07G0671100	12.4653	8.54372	5.9259	8.12986	17.4214	4.48449
OS07G0677200	1.99472	11.4817	400.304	129.066	799.591	52.0966
OS07G0677300	0.65811	1.68381	1.59757	7.90804	65.6805	20.5069
OS08G0102250	0	0	0.128193	0.923322	2.61945	0
OS08G0102400	0.239832	1.21297	1.17698	1.43123	2.73295	0.0971662
OS08G0108100	2.31672	3.78934	2.36403	7.63675	18.0366	3.39495
OS08G0113900	0.984366	1.14889	2.70254	1.47727	8.82029	0.460165
OS08G0136100	4.05106	5.0444	3.04204	7.53368	6.12798	3.54794
OS08G0158200	0.113916	0.460915	1.27056	3.88931	11.9714	0.807669
OS08G0176900	0.998495	0.582691	1.542	1.71884	4.27895	0.427872
OS08G0193300	0.183985	1.0701	0.513018	0.89737	1.223	0.65223
OS08G0206700	1.54858	1.72049	0.90607	0.961426	2.34643	1.36279
OS08G0230600	0.0690935	1.88702	1.23301	1.26869	3.84921	0.139964
OS08G0242900	1.1142	1.81578	1.65695	1.77595	4.11464	0.940439
OS08G0249900	0.299491	0.181765	0.400843	0.206222	1.28927	0
OS08G0271400	3.10911	2.54271	2.21345	3.94767	5.86299	2.54608
OS08G0298700	2.11896	1.05777	1.41188	2.43177	3.72819	0.306601
OS08G0323266	2.43839	6.57728	5.89256	3.96433	13.8931	6.58599
OS08G0331000	0.314075	3.28283	16.1139	15.0183	38.4408	0.106038
OS08G0371200	0	0	0.0844543	0	1.72571	0.230082
OS08G0398000	0.922739	1.94081	1.45391	1.42875	7.58479	4.28731
OS08G0401500	0.501648	0.461297	0.254323	0.444861	0.808381	0.115477
OS08G0417000	10.7329	7.82959	10.0128	22.4366	51.5282	15.3566
OS08G0419100	4.31542	2.08969	3.99391	8.32436	15.4617	3.39443
OS08G0427600	0	0.506297	0.319008	0.4103	1.85596	0.325907
OS08G0429225	14.3108	7.56311	7.80138	11.6255	37.3587	4.72303
OS08G0430600	18.3265	12.6957	13.9481	19.0487	28.0405	16.3973
OS08G0433400	0.167701	0.197905	0.342915	0.577373	3.36194	0.0566192
OS08G0434632	1.75586	1.55408	3.61078	2.45586	4.49266	3.22342
OS08G0439600	10.2939	9.45078	9.87236	16.6668	13.6561	10.5258
OS08G0452500	1.88962	1.80216	1.38498	2.10661	6.97248	1.74986
OS08G0475400	8.08841	8.48968	10.0028	16.2734	17.9112	7.09553
OS08G0478000	0.138187	0.139779	0.539441	0.23788	1.04979	0.279928
OS08G0489300	7.17141	0.025815	0.740083	8.49367	36.9663	1.13737
OS08G0495500	10.2795	9.69579	11.7232	13.5039	45.7418	5.89213
OS08G0511400	16.7407	4.63933	6.90595	10.7245	25.1159	2.03239
OS08G0519700	2.22664	5.63072	4.10727	4.48822	5.4939	3.90335
OS08G0524400	68.7758	126.306	106.524	243.861	332.324	58.1951
OS08G0531900	0.736489	2.11076	1.04962	2.06607	7.45999	0.37298
OS08G0535200	30.496	64.2973	26.077	113.233	517.403	181.178
OS08G0546100	29.4813	10.7622	11.3157	19.8464	73.6122	2.80254
OS08G0548400	13.9814	16.3031	15.8829	17.6053	40.9779	5.63825
OS08G0556200	68.2112	48.3214	66.4935	67.6182	136.949	37.9554
OS08G0556900	2.45282	116.086	49.0892	41.9461	361.739	106.583
OS08G0561600	4.54723	2.83603	3.67897	3.92063	8.88971	2.86365
OS09G0116000	0	0.349197	0.673818	1.78282	5.13589	0.611904
OS09G0131000	7.95937	6.95319	7.4427	8.02715	11.5028	8.14315
OS09G0133200	35.1595	33.6928	41.732	44.908	68.3469	24.3202
OS09G0263474	5.53543	12.5049	10.2898	16.3049	30.3707	5.04594
OS09G0268000	0.301423	0.304896	0.749964	1.06437	3.28801	0.610599
OS09G0272300	8.20492	5.33913	2.5647	6.98714	11.5796	4.15521
OS09G0279200	0	0.16759	0.0615974	0.3169	1.88799	0.22375
OS09G0280300	12.4385	7.59306	9.99028	10.6123	15.6111	8.70501
OS09G0299000	14.0751	14.4355	18.5203	15.744	25.6037	15.8802
OS09G0314900	3.9546	2.3112	2.84247	3.12644	4.33947	4.00545
OS09G0323500	0.480708	2.25441	1.65721	2.7082	40.0598	10.7116
OS09G0347300	0.28771	0.38057	0.617106	0.533371	2.40986	0.179329
OS09G0363900	1.3549	8.96838	4.58654	6.27419	13.122	2.26312
OS09G0434100	8.55603	9.57096	8.83722	6.8321	16.1678	4.6753
OS09G0443700	0	0.23918	0.0879099	0.271362	2.2953	0.399161
OS09G0443800	0.091905	0	0.102506	0	0.930917	0.27926
OS09G0446350	0	0	0.0998382	0	1.2467	0.135997
OS09G0452900	4.31054	5.02434	5.28533	5.37277	16.0118	5.03099
OS09G0467200	13.9715	45.5552	286.659	150.59	468.296	45.4081
OS09G0481400	9.3906	48.2558	49.1202	58.0337	141.533	17.7003
OS09G0482840	0	0	0.152594	0.235515	1.47241	0
OS09G0483100	0	0.220089	0.161786	0.499404	7.16273	0.22038
OS09G0495000	0	0	0	0.410402	1.43382	0.120736
OS09G0511700	39.705	36.2654	32.3289	40.4167	81.061	10.0998
OS09G0515800	14.074	11.6841	12.0558	11.695	17.4751	10.7726
OS09G0525500	2.59079	3.62264	3.0596	4.11008	5.98173	3.55026
OS09G0533900	41.7873	18.3395	12.4031	25.0001	59.7897	19.0345
OS09G0538000	40.9951	0.891771	1.90515	8.78967	36.8362	2.06495
OS09G0557500	4.51367	5.01845	5.40874	9.6322	11.666	4.45836
OS09G0560850	0.198591	0.200878	0.415306	0.655232	2.23156	0.578289
OS09G0573100	25.8259	20.1293	23.2805	22.5333	34.9389	19.4841
OS10G0102900	0.476224	0.240855	0.597548	0.273263	2.11039	0.994843
OS10G0114300	3.9203	16.6783	32.2792	22.6715	72.0703	15.0653
OS10G0115550	1.57251	0.596485	1.53466	1.57907	22.1501	8.36185
OS10G0117000	1.12643	3.50785	2.18804	3.57314	8.46119	1.74343
OS10G0135200	6.66084	5.85188	6.76644	7.4288	10.8092	6.33473
OS10G0142600	0.117818	1.01299	1.80686	1.01408	2.9089	0.686166
OS10G0150300	0.102902	0.364306	0.860784	1.47616	5.08125	1.51127
OS10G0161400	0.610035	0.558849	0.693236	0.528369	1.06386	0.338085
OS10G0162600	0	0.481116	2.51987	5.32205	17.1633	3.43249
OS10G0167500	2.2293	3.6134	2.93579	2.21933	6.63142	2.66603
OS10G0180000	77.4357	57.2323	63.2099	81.715	125.075	25.373
OS10G0184200	0.74922	0.526285	1.532	1.43304	4.16338	0.147555
OS10G0188100	3.33294	6.14269	5.07201	4.01945	9.83469	3.54745
OS10G0200700	2.25004	1.76204	2.631	6.33055	13.8308	0.992458
OS10G0207700	0.549333	0.864362	2.45078	4.97337	20.7887	0.741862
OS10G0210500	3.20292	2.93898	3.77649	5.14604	13.7592	4.3332
OS10G0339290	0.252313	0.425366	0.469027	0.598425	2.00198	0.170372
OS10G0358600	2.43016	2.76975	2.21418	3.33883	5.85049	2.42674
OS10G0369750	0.765766	1.06147	1.42349	1.23684	3.01643	1.60868
OS10G0410100	4.05122	1.78922	2.29107	1.57159	4.55146	1.84938
OS10G0438800	4.00664	10.569	12.4425	17.8515	32.6261	1.19358
OS10G0440100	0.277569	1.26345	1.08355	0.477816	1.52291	0.609133
OS10G0442400	0.52728	0.0253978	4.2287	3.48663	9.47371	0.915531
OS10G0442532	14.4227	18.2847	20.7743	15.9213	38.4007	12.3822
OS10G0467800	0.310083	0.0965091	0.159622	0.30111	1.02682	0.169115
OS10G0469900	30.3715	17.6196	29.4791	40.1616	60.842	11.4426
OS10G0476900	5.49527	5.18563	3.50515	4.55357	7.98033	4.46341
OS10G0478500	0.923802	2.72208	0.985559	2.99615	28.3262	5.16659
OS10G0522400	30.8271	31.084	30.9174	23.9009	45.1166	29.8467
OS10G0522601	39.9025	20.4663	26.1898	39.4249	58.4047	28.9009
OS10G0524000	0.115557	0.876658	0.644426	0.961461	1.9752	0.351127
OS10G0529500	0.22244	0	0.310121	0.127638	1.19697	0.2253
OS10G0531700	0.279873	0.545973	0.55742	0.688262	1.21495	0.323968
OS10G0534400	2.27122	1.70176	3.98742	2.7513	6.60341	1.83182
OS10G0544200	0.360122	0.662311	0.693777	0.751426	2.65289	0.298434
OS10G0548400	21.7608	31.6415	45.8525	39.0206	42.0329	28.2396
OS10G0554050	1.23422	2.3048	1.53541	1.41641	3.06528	1.00969
OS10G0554900	6.10866	6.47327	10.0216	21.3651	36.3395	3.33913
OS10G0555600	0.343714	0.540826	0.212978	0.701252	2.80456	0.50286
OS10G0561100	0.736042	1.83471	0.908898	1.56873	2.09685	0.665631
OS10G0563900	10.0876	14.4698	14.3658	19.8832	33.0492	3.98301
OS10G0564500	31.9251	22.8709	46.9018	39.7429	84.954	27.9903
OS10G0572500	1.29404	1.5506	1.22125	0.891041	2.94919	0.725915
OS10G0575950	37.8114	31.8597	38.1846	38.8531	59.1448	30.746
OS11G0100200	12.6048	10.8521	11.1075	11.0977	22.3555	6.67584
OS11G0100600	2.00492	3.69099	1.69949	1.33452	24.9282	2.68053
OS11G0102500	3.80196	2.33076	3.4695	1.98328	23.1939	6.41809
OS11G0107000	0.592882	0.408894	0.63121	1.79379	3.07093	0.846167
OS11G0108700	0.144294	0.218935	0.160938	1.61455	1.37023	0.803823
OS11G0111800	0	0.100232	0.11052	0.227438	2.50926	0
OS11G0111900	0	0.542259	0.597918	0.615222	1.69689	0.0452481
OS11G0112400	32.0656	17.3658	11.8177	26.788	67.6828	8.997
OS11G0114900	12.4759	15.4312	9.94951	15.282	95.2684	17.154
OS11G0115100	22.7082	55.1132	70.1797	121.992	718.616	148.896
OS11G0116300	88.3622	7.27958	19.1918	84.0189	247.052	8.71417
OS11G0128600	1.25904	2.12257	2.34043	2.28776	4.25098	2.23165
OS11G0132600	3.13965	13.5485	9.14984	14.2091	56.6472	6.20617
OS11G0134232	2.71423	0.784428	1.38391	1.24596	7.56051	1.02111
OS11G0134700	0.514275	4.71895	7.45672	11.4245	68.4632	6.69713
OS11G0137200	3.74495	2.78628	3.48651	4.47538	8.54278	2.57053
OS11G0138600	0.904379	1.3722	1.34493	1.03789	4.38944	2.67169
OS11G0138700	0.683788	2.00912	1.56163	1.98051	3.25695	2.04476
OS11G0145700	0.384582	0.691577	0.524261	1.27502	2.00184	0.952177
OS11G0150400	7.87149	10.1739	9.75491	12.1701	19.656	7.41905
OS11G0156600	0	0.419036	0.346535	0	1.18016	0
OS11G0158500	12.1887	12.7602	17.8409	11.9991	27.088	13.2951
OS11G0173500	3.64806	4.10855	7.31973	5.80513	10.5236	6.3424
OS11G0184800	1.28378	4.56164	10.6471	27.8793	177.174	8.30184
OS11G0207600	1.26069	10.3037	8.04288	28.4728	27.9017	2.14519
OS11G0209700	6.92601	7.96342	7.0302	7.46239	11.3559	6.66179
OS11G0210600	28.9989	79.2478	115.584	114.412	221.522	14.8927
OS11G0213600	1.15382	12.3936	13.298	6.74685	18.0873	5.45373
OS11G0214001	2.85106	1.37926	1.86647	1.99162	7.69055	2.19718
OS11G0218000	18.4593	14.0976	15.7216	14.7198	24.8454	12.3216
OS11G0225100	2.50526	1.7857	2.96797	2.14515	5.42366	0.775706
OS11G0242600	13.7087	9.19655	5.46636	24.3323	54.7696	10.2159
OS11G0443700	0.0862278	0.0436105	0.240434	2.91923	27.7854	14.4542
OS11G0448700	7.32697	2.89717	1.63442	5.27448	12.9878	2.42875
OS11G0453550	0.323209	0	0.720979	0.370922	16.7784	1.30946
OS11G0455800	264.981	137.962	156.102	304.859	555.733	90.0384
OS11G0462100	0	0.12887	0.106573	0.219315	3.14554	0.161301
OS11G0496500	28.6207	34.0644	31.8264	30.9773	76.1646	25.951
OS11G0514400	0	1.27838	18.6957	6.03056	13.7278	0.404233
OS11G0515000	7.41933	5.42392	5.00268	8.28237	18.0192	2.28858
OS11G0536800	4.69234	3.74715	4.74388	4.81818	7.15719	2.75155
OS11G0546200	1.89835	2.35817	2.11732	2.06393	3.49995	2.09143
OS11G0592600	15.1254	6.69359	5.69363	6.9433	25.5801	0.930137
OS11G0672200	0.237623	0.24036	0.176687	0.181801	1.10317	0.240678
OS11G0687200	1.32387	1.41675	1.49797	4.93223	7.89518	2.15709
OS11G0696200	11.8383	3.43856	5.85355	6.50205	13.1767	3.2921
OS11G0708100	0.144294	0	0	0.289792	1.46157	0.109612
OS12G0106300	1.7366	2.25474	0.722725	3.33151	6.13689	1.05011
OS12G0106900	20.1967	23.3187	21.8531	21.793	31.2262	16.6666
OS12G0107700	0.261948	3.03692	1.75297	2.82118	2.29613	0.816359
OS12G0109850	0.0912087	0.461297	0.203458	0.209346	1.03935	0.277145
OS12G0110300	2.34739	3.82135	3.64086	3.3253	8.49843	4.4951
OS12G0114800	14.7791	47.2545	40.8476	84.5558	470.822	116.029
OS12G0116900	0.7255	0.733858	0.530154	0.775179	1.42539	0.456101
OS12G0129350	2.62943	1.27521	0.924007	1.15743	4.42377	0.948552
OS12G0135850	0.0790775	0.0799884	0.61739	0.0907511	3.0037	0
OS12G0136100	0.0694422	0.526816	0.735794	0.677394	1.18697	0.422011
OS12G0140600	8.67217	3.65814	5.10376	7.19959	10.0924	5.64398
OS12G0174700	30.8077	14.554	62.8696	96.9365	236.72	18.9452
OS12G0182500	0.479982	0.863131	0.773276	0.734451	2.49842	0.37812
OS12G0225900	1.14322	0.289098	0.478157	1.06599	4.61384	0.361851
OS12G0230133	0.275015	0.0927277	0.511227	0.280545	1.39283	0.0928505
OS12G0233100	1.72294	3.0605	3.09342	5.64248	15.164	2.21329
OS12G0245700	0.0929695	0.470202	1.24432	3.30751	14.8318	1.69497
OS12G0270900	0.792076	0.288432	0.459387	1.49077	2.48714	0.256723
OS12G0274200	0.39034	0	0.108841	1.06391	3.58313	0.840139
OS12G0433200	2.61197	2.88975	3.00428	2.62286	3.72051	2.64556
OS12G0438300	4.13021	5.04119	9.05965	7.48907	17.7452	1.03188
OS12G0488900	1.27657	3.66798	3.09525	2.22938	5.43458	2.73588
OS12G0536300	0.882018	4.9962	4.62364	6.88312	11.2793	2.32274
OS12G0554800	0.876632	2.63159	1.70317	2.92077	5.44228	1.80445
OS12G0555300	43.9089	20.894	231.045	221.476	408.443	7.29271
OS12G0582666	0.25302	0.796242	0.533053	1.51639	2.63407	0.683397
OS12G0595600	26.2681	26.4723	16.7107	21.1021	33.3823	16.3577
OS12G0610600	4.09166	8.17905	11.1193	10.9193	27.7944	5.92039
OS12G0617000	0.149328	0.113286	0.0416379	0.385587	1.8907	0.529368
OS12G0623900	240.917	66.2557	169.157	232.319	528.79	169.066
OS12G0628400	0.340341	1.75573	0.948992	2.22632	5.94668	0.930736
