# Supplementary material for: Comparison of gene co-networks analysis provide a systems view of rice (Oryza sativa L.) response to Tilletia horrida infection
Source: PLoS One. 2018 Oct 29;13(10):e0202309. doi: 10.1371/journal.pone.0202309 (PMC6205584; doi:10.1371/journal.pone.0202309)
Supplement: S8 Table — (XLSX) [file pone.0202309.s008.xlsx]

## Sheet: Sheet1
Supporting Table S8 All gene list and expression of darkolivegreen module in Jiangcheng 3A
gene_id	K_0h_group	K_8h_group	K_12h_group	K_24h_group	K_48h_group	K_72h_group
OS01G0100600	5.38094	4.42393	5.72755	3.77849	5.63086	6.84378
OS01G0100700	91.5325	103.287	81.6366	64.1736	71.8779	104.446
OS01G0101200	18.7728	13.7569	12.6076	9.33917	9.62615	3.97446
OS01G0101300	0.939796	1.46447	1.50147	2.74005	1.76879	2.21248
OS01G0102400	0.253965	0.192668	0.212444	0.255024	2.09011	46.9768
OS01G0102500	6.31226	4.45847	6.34238	7.74368	8.4056	23.5895
OS01G0102600	63.7406	62.6753	39.5492	38.4408	42.9544	10.0662
OS01G0102700	82.4903	89.3595	74.4473	62.6958	102.936	372.072
OS01G0102800	4.57422	3.76344	3.05391	2.64322	4.54764	8.64617
OS01G0102850	12.2957	6.34823	6.71412	5.36505	5.35153	9.72955
OS01G0103000	2.41264	6.98634	4.27382	3.52886	4.79175	20.6514
OS01G0103400	9.85738	9.05757	8.89621	9.75815	9.81317	16.691
OS01G0103700	1.18977	0.783662	1.03383	0.635075	0.788244	2.77447
OS01G0104350	47.1613	39.4823	45.5876	31.682	36.5074	9.3982
OS01G0104400	412.545	267.763	182.293	254.347	239.305	19.9616
OS01G0104500	0.258394	0.098014	0.0720496	1.48269	1.63582	678.272
OS01G0104800	14.3007	14.1146	12.7661	6.36877	10.6749	21.6729
OS01G0104900	41.1148	52.1559	61.8695	45.3278	26.4552	2.49178
OS01G0105800	8.5935	8.28412	6.75432	5.89078	6.71821	1.69407
OS01G0106500	15.5865	27.6916	32.6512	12.0396	16.7618	76.6575
OS01G0106800	143.94	123.64	140.875	112.604	164.573	227.989
OS01G0107000	21.1547	19.8678	17.7204	18.3	18.3846	5.18721
OS01G0107900	25.529	33.6632	36.0303	17.4169	28.24	43.5895
OS01G0108000	3.45187	3.45388	4.3911	2.29121	4.11068	6.95471
OS01G0108200	17.7242	15.7753	13.0573	14.0928	18.8393	27.0318
OS01G0108800	0.284239	2.87513	3.05702	7.45597	4.5757	8.71907
OS01G0109700	31.6664	24.3991	29.2189	22.9293	25.3507	39.7264
OS01G0110100	14.1375	23.6696	22.2348	16.9439	16.2247	0.881733
OS01G0110700	3.24681	13.6036	6.13967	7.01718	4.09004	28.5787
OS01G0111100	31.4599	40.79	21.9364	17.4347	13.4592	1.30771
OS01G0111200	24.3961	25.0494	21.8273	21.9427	24.5713	58.9886
OS01G0111900	152.14	95.3328	72.544	94.3972	83.3048	16.2433
OS01G0112300	8.59881	11.1372	10.4329	8.27474	9.99288	15.8644
OS01G0112400	1.74692	3.0565	4.10746	3.63031	0.836913	0
OS01G0113000	0.374822	0.392214	0.360393	0.163162	0.229106	0.615282
OS01G0116600	26.3521	25.6703	32.5955	20.8973	28.4635	87.6375
OS01G0120600	14.3949	10.3803	11.4067	12.5005	10.8646	8.97505
OS01G0120700	13.6564	8.99196	11.668	9.87657	12.1363	33.771
OS01G0120800	57.2087	50.7607	49.7814	34.221	46.5907	133.788
OS01G0121000	0.289761	0.410338	0.840275	1.13062	3.44865	39.4446
OS01G0121300	1.76017	2.44514	1.28262	1.18507	1.48575	1.85411
OS01G0121800	18.0323	18.8954	17.9043	17.4724	23.515	28.1436
OS01G0121950	5.7672	8.94207	7.93487	11.7395	8.42138	0.938028
OS01G0122000	8.09408	10.3685	9.20196	13.0189	15.6296	1.26612
OS01G0124100	8.90668	12.7806	16.9802	17.5311	0.786775	0.314693
OS01G0124200	1.36425	0.183996	0.659366	2.76598	0.518202	0
OS01G0124401	7.33926	18.1471	11.6723	28.6995	15.3155	0.504753
OS01G0125550	1.53548	1.58847	1.36228	1.20147	1.32554	3.95875
OS01G0125800	8.21269	7.50267	7.31359	10.1899	6.69637	13.4574
OS01G0125900	9.29084	7.46905	7.36083	6.89097	10.7361	19.0946
OS01G0126401	0.381817	1.19602	0.796765	0.735014	0.998057	2.59481
OS01G0126600	9.36075	10.382	9.1312	8.53191	7.12646	37.7111
OS01G0127300	16.3653	17.416	12.1369	12.8142	13.6699	5.52523
OS01G0127450	1.59687	1.70028	1.68732	1.92905	1.27696	7.23575
OS01G0127700	2.798	3.86349	3.23632	4.07752	3.05531	1.69439
OS01G0128300	56.1558	43.4168	32.0866	65.5681	55.7299	15.385
OS01G0128400	53.1753	36.7787	30.5613	43.5939	49.8411	128.519
OS01G0130000	10.2872	8.8537	9.49019	9.80486	6.49047	1.69538
OS01G0130900	36.4007	41.5051	19.1406	34.8914	31.5025	12.6304
OS01G0131800	24.8643	26.1435	29.1188	22.7528	36.701	57.1279
OS01G0131900	2.99021	2.54708	2.63299	3.61225	5.77868	13.2305
OS01G0132500	5.54138	8.42799	9.38198	8.46397	6.1076	1.85742
OS01G0132700	7.99561	8.14993	9.94684	7.19959	9.65633	14.2034
OS01G0133400	17.8769	19.9034	26.7751	13.119	20.9409	129.531
OS01G0134200	0.466477	1.01111	0.644159	0.178446	0.703126	0.899953
OS01G0134500	7.07756	18.2868	10.9828	8.21065	16.0717	62.686
OS01G0134900	3.34198	1.3376	2.38665	3.28349	3.16595	0.608805
OS01G0135900	426.437	224.465	321.956	766.786	714.227	47.5492
OS01G0136450	0.347462	0.913807	0.387539	0.398755	0.175974	1.97081
OS01G0137200	0.752472	0.76114	0.489571	0.719628	0.793946	1.14322
OS01G0137950	0.262872	0.10636	0.351832	0	0.5991	2.44952
OS01G0138100	0.392727	0.595877	0.219013	0.225351	0.435092	2.03861
OS01G0138600	2.67546	4.35357	2.2056	2.10256	3.09294	3.74078
OS01G0138800	4.09529	4.70311	3.77776	7.27947	0	0.280689
OS01G0139200	64.5826	70.5319	69.6164	72.0986	68.2236	49.1467
OS01G0139900	1.20899	8.90014	11.1621	5.54987	3.74184	0.612269
OS01G0140100	116.952	83.5991	43.6564	83.3536	97.9861	99.9778
OS01G0140500	231.912	427.874	443.159	251.306	375.626	608.887
OS01G0141900	5.85962	5.60313	5.73695	4.99482	5.58222	14.5607
OS01G0143100	9.49598	4.54991	3.70297	3.72819	4.88162	5.92995
OS01G0143300	4.34544	2.12978	1.449	4.31857	1.47475	6.17092
OS01G0144200	0.31923	0.276778	0.152594	0.261683	0.230966	2.07858
OS01G0144340	3.93641	3.57934	3.38625	4.10901	4.98405	8.73753
OS01G0144600	13.5292	14.0309	14.3271	9.92123	14.78	20.4311
OS01G0144700	20.4114	27.8245	30.4136	19.673	27.2571	59.1144
OS01G0144800	22.5779	39.6628	48.2211	39.3487	41.8918	1.03394
OS01G0145200	3.18188	1.91372	1.96628	1.38169	2.39545	3.35345
OS01G0147600	3.51925	4.93375	3.99404	3.11765	4.22135	0.687887
OS01G0147800	2.33283	0.922183	0.837396	0.73854	1.32407	0.108636
OS01G0148050	26.974	20.0058	22.9936	19.3324	26.9548	66.5822
OS01G0148400	9.47963	5.16814	4.33283	4.89435	5.82752	11.462
OS01G0148500	3.94022	2.15096	2.58101	3.15814	4.47414	10.8324
OS01G0148700	34.1692	38.9636	41.2459	41.2873	44.28	46.8792
OS01G0149200	0.793748	1.39252	0.567147	1.13865	2.68523	3.91928
OS01G0149600	35.0375	64.8765	76.1955	75.5405	82.5994	193.551
OS01G0150100	5.88865	2.3633	2.73883	2.90017	4.22599	5.09507
OS01G0150700	1.20395	3.49323	4.62921	2.79973	7.18062	14.7295
OS01G0150950	0.0622199	0.094405	0.242888	0.107107	0.512064	0.81926
OS01G0151600	15.9548	9.30272	7.6686	8.49749	7.70094	2.52964
OS01G0151900	0.714211	1.65129	0.81935	0.421531	0.387553	1.61214
OS01G0152700	308.04	300.803	405.533	378.187	394.813	446.662
OS01G0152900	58.7394	81.3026	114.31	105.709	115.337	131.768
OS01G0152951	4.98532	3.93334	6.89483	4.23374	2.52485	0.908897
OS01G0153100	71.6893	73.2325	106.994	95.5897	123.175	100.624
OS01G0153400	11.6144	8.12493	8.6764	5.48107	7.6047	14.1092
OS01G0154000	0.160171	0	0	0	0.1352	1.78454
OS01G0155600	78.3905	66.1618	74.5793	56.1246	67.64	137.218
OS01G0155800	10.0242	33.7516	14.2296	24.5365	8.7868	0.426004
OS01G0156300	2.87683	0.872992	1.09094	3.76373	6.33791	26.3993
OS01G0157600	0.188856	0.0955156	0	0	0	0.669495
OS01G0157800	10.8679	8.58832	6.66677	5.45658	5.8481	28.4822
OS01G0158100	15.6475	30.5325	15.5066	33.3667	24.6979	12.1542
OS01G0158900	9.19166	8.3722	6.55925	6.42412	8.76982	11.9131
OS01G0159300	9.17414	7.42873	10.662	9.8376	10.5792	11.2676
OS01G0162400	0.35635	0.411949	0.681348	0.5258	0.128911	0
OS01G0164400	44.7811	32.8497	28.4302	31.4297	31.454	58.3362
OS01G0164500	5.78348	5.9184	4.9446	3.04746	3.96053	6.45048
OS01G0164600	16.7969	17.5281	18.26	21.1065	21.7159	3.40976
OS01G0164700	3.47243	4.43444	3.31621	3.26274	4.31414	4.3304
OS01G0164800	1.92348	1.65739	0.993213	1.06283	1.2628	3.57172
OS01G0165000	5.93184	4.40398	5.66181	5.30201	6.21065	2.46487
OS01G0166400	1.06902	3.32314	1.77395	1.28668	1.12244	3.67085
OS01G0166500	2.94846	1.44602	1.09618	1.33298	1.92315	0.135744
OS01G0166800	1.94723	8.09481	6.43602	4.55111	7.90751	8.51441
OS01G0167800	1.94389	0.554998	0.384663	1.04346	1.07183	1.96888
OS01G0167900	7.64498	2.34096	2.29121	2.6261	5.16905	7.58526
OS01G0168300	31.4533	16.2503	19.5968	15.7598	18.4831	28.2757
OS01G0168500	21.057	17.1862	15.3776	17.6766	20.4191	29.7912
OS01G0168600	8.46323	7.50467	6.06996	4.20624	8.07188	9.5845
OS01G0169500	11.5847	9.2011	10.9735	8.77127	11.3451	24.5793
OS01G0170700	0.809556	1.3858	0.902933	0.452621	0.814753	1.63993
OS01G0172000	9.08093	8.8596	11.1412	7.76568	12.5362	11.6306
OS01G0172100	3.99375	3.45001	4.84457	4.8175	7.4927	0.649579
OS01G0172200	10.799	17.6272	14.8775	11.2542	15.5473	21.3135
OS01G0172800	67.5504	58.1948	44.6954	67.9749	73.3629	8.42628
OS01G0173100	55.3409	63.9358	62.7923	54.5609	82.9746	136.702
OS01G0174600	0.158938	0.0401922	0.0443176	1.59601	19.7213	473.93
OS01G0174700	34.8939	24.5738	14.3788	20.2527	17.4474	11.2296
OS01G0175500	1.67092	4.34614	3.66073	3.35577	3.74011	11.9677
OS01G0175850	4.45789	2.96227	3.99218	4.33177	1.11238	0.230704
OS01G0177100	1.07438	3.46586	2.00796	2.23269	2.64709	0.147053
OS01G0177200	9.17141	8.72446	7.97662	8.66344	11.4446	14.1185
OS01G0178300	5.00345	4.42845	5.68022	5.84461	9.0501	1.90042
OS01G0179300	61.7842	56.2264	50.5308	50.1866	55.681	162.475
OS01G0179400	5.89721	3.85219	5.29363	3.18004	4.89384	13.7308
OS01G0179500	11.285	7.35783	8.50733	8.90957	10.6044	36.1493
OS01G0179901	1.02121	1.03298	1.07905	0.308412	0.0680525	1.46986
OS01G0180000	2.44502	6.38171	3.77403	6.16309	4.67125	59.8994
OS01G0180400	8.43873	11.3515	9.21497	10.9521	13.4257	14.499
OS01G0180600	0.830729	2.04594	1.67853	1.02245	0.975601	3.4632
OS01G0180700	1.15129	2.20522	2.18567	1.60236	1.95393	4.34184
OS01G0180900	0.4282	5.34197	4.7759	3.5054	0.97589	21.5118
OS01G0181000	7.33294	9.75837	8.46878	7.63956	10.8978	8.90215
OS01G0181300	2.24541	4.48279	3.16346	2.1022	5.6112	3.59098
OS01G0182100	0.228916	0.260497	0.89362	0.623934	1.01444	2.69537
OS01G0182200	60.811	102.824	74.9293	78.8264	92.1982	132.907
OS01G0182400	0.947064	1.05377	1.0563	0.815154	1.34901	1.79858
OS01G0182500	4.75692	3.29947	8.5395	4.83525	7.97322	49.5575
OS01G0182900	37.0174	18.5779	23.5813	18.7901	19.5138	43.9466
OS01G0183000	7.41363	11.771	12.4709	9.76333	12.0796	18.5262
OS01G0183100	11.2056	11.5723	11.45	4.09788	7.31701	26.4588
OS01G0183400	0.56509	3.62013	3.71159	1.94553	3.02093	6.29592
OS01G0183500	0.299864	0.727965	0.869574	0.0688262	0.911209	0.971904
OS01G0184000	6.95003	6.22132	5.62511	2.85866	3.97156	10.2788
OS01G0185200	37.3623	28.2999	29.0011	37.6547	49.9415	101.843
OS01G0185400	13.5484	9.22076	11.2286	9.13938	11.1613	33.4568
OS01G0185500	4.6842	4.54237	3.92916	5.81996	5.58775	11.2141
OS01G0186000	5.38118	4.89197	4.55838	3.67407	2.67359	0.482945
OS01G0186200	33.2126	16.3856	13.0001	23.948	20.6292	50.1738
OS01G0186700	35.2574	23.6475	29.7846	31.7372	37.301	62.7586
OS01G0187500	11.129	10.9616	11.2592	9.98529	11.1304	19.4472
OS01G0187600	0.0535389	0.758178	0.149286	0.0614424	0.745665	3.09096
OS01G0187900	6.62512	12.7565	12.9406	9.14691	12.6464	4.56437
OS01G0190300	35.7823	34.1535	23.1956	26.4604	23.8109	1.17175
OS01G0191300	5.9115	9.89938	8.76289	7.65617	7.98506	6.54163
OS01G0191700	35.7871	17.0752	29.8824	39.7139	43.8459	3.00432
OS01G0191900	34.1839	27.197	43.1578	70.7463	54.648	13.2582
OS01G0192900	0.0293111	0.563327	0.751916	1.4128	0.482456	0
OS01G0193900	5.94311	2.54582	3.93942	3.93207	5.56997	10.004
OS01G0195000	17.599	15.435	19.0616	27.085	16.5382	2.72016
OS01G0195500	67.6147	66.1138	54.0208	78.3879	89.5116	92.7098
OS01G0196500	21.1393	15.7988	15.7685	22.9723	25.4584	35.1852
OS01G0197200	14.1538	12.4892	15.0866	12.9024	15.1246	15.378
OS01G0197400	17.4857	39.0876	36.0421	21.73	27.2767	161.939
OS01G0197500	3.67875	5.14192	3.43166	2.53309	5.75876	3.99704
OS01G0198702	4.3568	4.64308	4.25191	4.10711	2.46264	0.630403
OS01G0200000	7.63526	5.24329	5.39083	7.87812	7.53873	12.487
OS01G0200500	16.4394	18.7744	16.1176	19.703	15.7369	32.8988
OS01G0201200	1.42691	1.9941	2.74323	1.78838	3.37562	6.04726
OS01G0201250	1.77581	4.06298	4.33853	1.79534	1.44541	7.87976
OS01G0201300	0	0.241153	0.531811	0	0.201238	0.563436
OS01G0201700	13.1717	36.3896	21.5919	32.9408	38.1195	6.10526
OS01G0201800	0	0	0	0	0.138643	3.68215
OS01G0203000	29.0199	35.4384	34.8502	27.1182	45.3975	50.7555
OS01G0203400	4.76814	2.71297	1.1301	2.80441	1.58475	0.181104
OS01G0204000	2.46354	5.90826	4.63119	3.16921	3.57197	6.3789
OS01G0205500	5.29575	2.12038	3.01482	3.4186	2.3049	3.63177
OS01G0205700	43.6281	36.2457	44.1539	37.3289	42.0108	77.5066
OS01G0205900	0.354974	18.1527	9.54604	8.19279	13.034	79.1385
OS01G0206200	19.1976	26.3981	26.6994	22.4625	22.6428	48.9676
OS01G0206600	30.0363	38.9906	48.6878	36.7683	49.0589	61.3521
OS01G0207200	3.85605	4.30766	2.67029	3.54995	6.33089	18.1333
OS01G0209000	16.8047	15.6943	13.6336	12.9186	19.0037	16.4845
OS01G0209200	6.97886	5.82079	6.05409	6.55715	5.94248	18.9323
OS01G0210500	266.944	125.108	93.4334	184.554	131.493	19.9311
OS01G0210800	4.23727	2.82991	2.90832	2.77428	2.33858	4.92451
OS01G0210900	0.452565	0.215425	0.118768	0.0305514	0.101119	1.02462
OS01G0211600	2.84034	3.06675	3.6307	6.92216	9.29375	10.6347
OS01G0212500	4.06413	12.7694	7.66182	13.1255	11.43	1.01999
OS01G0214200	21.0929	27.2332	43.5625	25.4578	46.9316	49.0175
OS01G0217000	1.39222	2.43245	3.49381	1.59774	2.64412	16.7612
OS01G0217100	1.27603	0.764875	2.21388	0.542369	2.33369	18.2377
OS01G0217800	15.8757	12.3549	17.6134	12.7343	15.1111	7.10571
OS01G0218032	82.6683	59.4285	77.7062	58.4	68.3809	271.271
OS01G0219000	13.4105	20.4231	14.9573	14.3032	17.8633	16.8651
OS01G0219200	2.34414	2.26653	2.61452	2.69018	0.91659	5.69129
OS01G0219600	0	0	0	0	0.602458	2.35897
OS01G0220300	50.5843	51.2284	61.4925	46.2882	71.4191	135.275
OS01G0221000	4.39618	4.04257	4.12319	2.52258	5.8192	49.3846
OS01G0221100	0.694732	0.463506	0.61	0.407126	0.898343	3.65307
OS01G0221300	2.44916	3.15539	4.25563	2.07105	3.8191	4.25628
OS01G0221400	18.6613	4.05941	10.295	12.8957	17.2763	67.2722
OS01G0221700	4.63427	6.37908	6.02139	3.12524	3.93192	0.725855
OS01G0222300	0.198864	1.60924	0.887206	1.17914	1.13305	4.26341
OS01G0223200	34.9712	17.0114	16.3125	21.9733	24.8064	2.60193
OS01G0223800	0.468123	1.28244	0.587383	0.783459	0.321051	1.75828
OS01G0224100	2.99562	4.27104	2.482	4.22363	2.52859	23.8686
OS01G0224200	0.31353	0.951425	1.2589	1.29533	2.06426	3.30264
OS01G0224300	19.7643	12.1782	14.0492	17.7303	22.0286	21.4987
OS01G0224500	26.568	29.2161	30.5363	13.8169	23.0122	46.022
OS01G0225000	40.8359	55.9297	33.6622	48.4802	16.6998	150.231
OS01G0225100	19.8969	23.7013	19.1136	17.8892	19.4336	13.0216
OS01G0225200	4.80851	5.36656	5.15123	4.15973	4.07117	6.09903
OS01G0225700	0.108955	0	0	0.250079	0	2.97962
OS01G0226200	7.15029	6.37256	4.61259	5.01221	2.30002	1.4093
OS01G0226250	5.42441	10.84	6.05008	6.22518	11.0559	8.17424
OS01G0226300	64.3264	44.0403	31.0427	32.6701	35.0936	215.171
OS01G0226600	20.4483	16.1341	8.42161	37.0246	16.719	7.61119
OS01G0227200	5.49246	7.26681	4.35573	5.96773	10.9734	1.58643
OS01G0227300	35.6622	21.8326	21.7657	33.4771	56.4032	93.6511
OS01G0227700	2.97098	2.11795	1.70417	2.4354	5.0514	0.401225
OS01G0228300	15.9879	11.5515	14.0922	14.0539	18.2741	26.0376
OS01G0228400	0.727584	0.358037	1.22823	1.12837	0.423265	0.0796692
OS01G0228500	1.46441	2.53934	1.11999	1.39249	1.48332	17.2056
OS01G0229100	13.0389	19.7997	18.5766	10.886	18.0354	23.8746
OS01G0229300	0.425121	0.389704	0.400069	0.503124	0.538263	4.57499
OS01G0229500	17.6559	17.5392	33.3147	24.3293	25.8803	9.1658
OS01G0229900	5.63813	5.86779	5.56199	3.48049	4.53576	11.8748
OS01G0231600	2.09383	2.47095	5.25453	4.40537	0.883696	14.6686
OS01G0231700	220.571	175.367	159.463	169.644	225.132	755.947
OS01G0231800	39.6413	48.5777	60.1784	60.6406	57.7005	4.4261
OS01G0232200	0.21363	1.11132	0.816927	1.05071	1.39107	0.0309109
OS01G0232300	6.87506	7.25277	6.11981	4.13941	6.43518	8.65728
OS01G0232700	51.101	42.0241	42.5147	26.5013	34.8492	55.8258
OS01G0233900	6.4741	4.39451	7.72757	7.20171	10.7857	14.2939
OS01G0234300	8.13007	9.4405	5.4592	7.71173	7.51028	0.966306
OS01G0234800	15.8639	13.7021	15.1086	12.2948	15.6514	28.797
OS01G0234850	0	0	0.040893	0.147268	0.0464218	32.4007
OS01G0235200	1.72356	2.17926	2.40295	1.59985	1.95762	7.26527
OS01G0235350	0.549594	0.625416	0.383117	0.97237	1.62368	3.66469
OS01G0235400	28.787	30.4828	28.2786	21.5273	32.785	148.518
OS01G0235800	15.1524	9.61692	12.3814	10.8799	14.7393	28.4786
OS01G0236000	4.11879	2.56384	2.51779	3.63601	7.82246	28.1192
OS01G0236300	6.22932	5.53031	10.2836	6.75539	8.29724	12.889
OS01G0237100	11.4721	9.64241	5.52318	6.3934	7.52391	1.29572
OS01G0237200	0.132303	0.40148	0.147563	0.455501	1.67514	0.67002
OS01G0238600	76.3635	65.6367	74.3912	74.2737	106.349	155.149
OS01G0238800	12.8586	11.4326	5.57226	10.3391	9.43662	32.7672
OS01G0238900	25.3121	16.9201	22.2896	17.5414	23.359	45.5256
OS01G0239100	4.51483	1.06141	1.52454	3.88203	4.09064	9.15976
OS01G0239200	4.20858	8.60535	6.37045	6.8998	8.83035	1.70508
OS01G0239300	0.592595	0.599421	0.396568	0.226692	0.300123	0.2801
OS01G0241000	9.69398	6.14824	10.2559	17.3851	16.5757	2.93612
OS01G0241100	3.73419	3.77721	3.36065	2.09839	2.70638	6.05153
OS01G0241400	8.15414	1.62142	1.9433	3.35923	3.35319	9.67078
OS01G0242500	9.60163	9.10523	10.2629	8.60863	13.2967	17.9813
OS01G0242900	27.0983	14.5327	17.6168	18.8435	21.957	33.382
OS01G0243000	2.65653	3.5484	2.92496	2.89235	2.45798	5.13992
OS01G0243450	15.2735	15.2129	11.2988	11.1787	10.9518	4.49889
OS01G0243700	8.54309	10.7322	6.91583	7.43224	5.67007	79.0627
OS01G0244150	0	0	0	0	0	1.30654
OS01G0244400	0	0.0298669	0	0.30497	0	15.4916
OS01G0245600	0.112651	0.170923	0.376933	0	0	1.08394
OS01G0246100	7.51001	5.53682	6.32492	5.33954	6.47314	11.6982
OS01G0247500	2.15724	0.307337	0.813319	1.22042	1.19257	0.184647
OS01G0248600	14.3173	16.1978	19.7079	9.36966	14.2824	29.0827
OS01G0248850	0.687974	2.17469	1.34282	2.07253	0.326652	0.174205
OS01G0248900	0	0	0	0	0	0.109244
OS01G0249900	0.278832	0.926715	0.17771	0.319993	0.35304	3.8328
OS01G0251000	10.6909	12.7983	15.4794	9.14557	13.5052	20.3157
OS01G0251100	18.4222	15.9616	17.4339	12.8559	16.4925	43.1986
OS01G0252200	6.37265	6.16334	8.60405	6.83225	11.8553	22.7043
OS01G0252900	3.42861	4.02619	3.69222	2.3518	2.54479	4.43069
OS01G0253300	136.218	113.809	150.361	103.896	115.028	133.834
OS01G0253400	4.99448	4.35377	1.99272	6.24438	3.80451	0.452405
OS01G0253600	31.5085	30.0598	33.5891	34.1805	46.7811	79.6161
OS01G0254200	94.5328	44.5273	68.5934	59.9344	77.8674	218.812
OS01G0254800	3.03229	1.95186	1.93699	1.92977	1.57062	3.3784
OS01G0256500	2705.83	2977.48	4125.22	2308.26	1321.53	46.5961
OS01G0256600	49.1601	37.7002	45.2202	37.0238	43.469	108.718
OS01G0256900	53.3072	40.0835	45.2675	46.0562	60.3359	90.3968
OS01G0257300	33.1279	148.683	118.579	170.801	55.0717	0.683506
OS01G0257400	12.3355	13.6539	13.2487	11.5349	11.7533	23.0951
OS01G0258700	68.633	50.8653	56.8854	42.684	51.0508	78.6201
OS01G0259900	13.0732	12.8548	8.7487	6.48973	7.15995	8.93022
OS01G0261500	9.36955	6.16368	8.58676	4.36124	7.88113	11.1491
OS01G0263500	8.12419	8.71771	8.26883	8.36633	10.873	25.562
OS01G0263600	3.32558	3.14175	2.18701	2.41232	2.93951	3.46368
OS01G0264900	56.0476	48.8792	58.6626	52.2494	62.0156	182.624
OS01G0265200	14.8615	11.6173	9.64854	10.7197	12.4197	43.1109
OS01G0265400	1.17761	1.06579	0.967801	0.663873	0.980937	1.19276
OS01G0265700	10.4444	11.3869	8.34024	10.0741	11.629	13.8717
OS01G0265900	8.7697	9.63108	5.03035	5.69352	6.09116	10.2022
OS01G0266000	13.5974	11.2186	10.0429	7.40863	11.312	34.1967
OS01G0266100	2.13227	1.7886	0.174016	2.08894	3.09485	0.526754
OS01G0266200	0	0	0	0	0.104017	1.88054
OS01G0266400	5.0237	5.51963	4.7337	6.06351	17.4371	31.4948
OS01G0267100	6.50254	7.32488	6.10974	5.91343	7.73415	10.1886
OS01G0267600	2.9974	5.31309	5.25349	3.73473	4.69873	11.4787
OS01G0268900	7.28738	9.94686	7.6383	3.67778	5.94743	10.049
OS01G0269100	10.6616	11.4733	13.2443	9.25601	13.4183	14.8078
OS01G0271200	3.38366	2.96496	4.2786	2.506	3.71131	9.12585
OS01G0271700	18.9683	20.9066	20.6992	13.4466	17.4807	29.1295
OS01G0272600	0.926694	1.08856	0.866876	0.5489	0.719135	0.181667
OS01G0273300	20.0247	13.7287	16.6819	17.5051	23.3821	23.0366
OS01G0273800	0.487149	0.739142	7.37389	10.2628	20.1341	44.3367
OS01G0274800	2.08156	3.17616	3.46281	3.48205	11.4356	19.6182
OS01G0275200	0	0.373375	0.192126	0.112964	0	0.97206
OS01G0275600	44.2549	89.7088	71.0142	61.085	74.0686	154.188
OS01G0276000	51.9038	28.3772	40.3273	31.3182	33.875	104.291
OS01G0276100	98.468	93.1371	94.4035	86.8955	79.3637	47.9442
OS01G0276200	31.834	35.4582	31.0057	23.9166	33.0887	49.3398
OS01G0276300	0.0505333	0.153346	0.225448	0.115986	0.127964	5.7325
OS01G0276500	27.0355	19.8812	18.2378	12.4948	15.0243	57.2443
OS01G0276900	112.023	55.502	47.3075	122.049	56.8575	2.52297
OS01G0279200	49.8495	38.4931	39.4656	43.4682	55.0015	77.539
OS01G0279900	11.98	8.53346	8.87842	9.46921	10.4136	21.7235
OS01G0280400	8.36736	12.6028	7.5479	5.44848	6.34327	18.2517
OS01G0281301	0	0	0	0	0.0819557	1.83571
OS01G0281400	33.3814	29.7374	27.0134	26.4386	37.9357	51.4287
OS01G0282800	15.4269	9.99029	6.79757	10.8037	12.9529	65.3397
OS01G0284700	50.5335	55.6886	34.3985	29.0187	31.482	76.0959
OS01G0287400	2.48238	0.585895	2.03039	0.664728	2.6192	0.33524
OS01G0290100	69.4418	58.8595	59.058	99.1578	69.1249	146.261
OS01G0290600	15.1687	13.4132	16.5576	17.6306	18.4686	3.04654
OS01G0293000	73.0358	86.9564	80.8777	81.6675	73.4578	5.35059
OS01G0293200	4.19145	5.2722	4.05724	4.09988	3.67088	7.34686
OS01G0296000	2.07548	2.9178	4.19816	2.18001	2.31607	4.23997
OS01G0298301	0.29974	0.606385	1.28153	0.802639	0.126504	2.52995
OS01G0298400	0.394739	0.754208	0.293513	1.56037	0.38873	0
OS01G0298500	1.96873	1.22548	1.01345	0.695188	0.958727	2.07074
OS01G0299400	41.3046	28.8396	32.5132	34.5028	49.6362	155.125
OS01G0299500	13.6437	10.5228	10.41	10.5625	14.4847	2.6588
OS01G0301300	2.28172	2.69268	3.00762	2.53921	2.49503	10.5048
OS01G0301700	2.71569	1.93596	2.30775	2.13709	2.2923	2.72441
OS01G0302000	24.7073	32.1929	25.4553	34.1216	28.1015	1.69661
OS01G0302500	4.33202	15.3847	14.7067	14.334	12.6915	0.800681
OS01G0302800	18.2959	27.7955	24.55	27.1912	24.4078	35.7133
OS01G0303000	993.271	1985.84	651.687	833.139	764.254	140.328
OS01G0303200	4.32205	3.61942	4.70614	2.87008	4.28693	6.15726
OS01G0303300	0.111477	0	0.124336	0.127934	0.141146	6.15364
OS01G0303600	4.70998	2.46241	2.36101	3.58327	3.41728	1.39364
OS01G0304000	300.151	264.977	290.404	189.792	257.971	572.822
OS01G0304300	3.49801	2.0319	2.66537	2.80212	6.35842	10.8219
OS01G0305200	17.2331	15.1233	24.5746	34.1358	34.0743	68.7826
OS01G0305900	2.74765	2.74175	2.98175	3.79244	3.19684	1.16585
OS01G0306100	0.418767	1.21782	1.28444	2.7033	0.927881	0.053019
OS01G0306400	0.0331668	0	0.0369924	0.114189	0.713895	12.3623
OS01G0308600	5.16133	3.02029	3.14	2.30077	5.02275	1.46894
OS01G0309100	1.21222	5.23915	1.84369	4.42645	5.65101	31.9788
OS01G0310100	3.25991	1.77032	2.13436	2.31752	2.42293	9.58407
OS01G0311400	32.4281	19.2567	10.1668	22.5884	34.624	1.9609
OS01G0313300	4.03086	2.73608	1.59719	3.22596	4.43211	47.4882
OS01G0314000	2.21649	2.67878	2.11898	2.94011	2.36902	3.14881
OS01G0314300	129.3	82.7694	106.133	107.874	130.222	220.779
OS01G0314800	119.432	47.5763	164.988	331.052	152.641	19.1045
OS01G0315700	0.84623	1.32288	1.88768	3.2666	9.156	13.7138
OS01G0316500	35.3704	37.3374	38.3375	35.2317	38.0089	49.2368
OS01G0316900	3.33347	3.86591	4.16738	4.11983	3.63315	2.28799
OS01G0317800	111.266	44.365	31.1416	76.0473	67.5253	19.6112
OS01G0318202	1.30346	8.21693	3.42683	3.17874	4.92162	26.8524
OS01G0322700	0.743947	1.75587	2.10205	1.19528	0.313981	0.100468
OS01G0323300	7.00018	4.34153	2.30809	4.92569	5.69316	0.853929
OS01G0324400	0.112915	0.114216	0.0629695	0.0647918	0.357415	7.03356
OS01G0327500	0.694924	5.83431	5.73558	5.02431	8.27079	0.422316
OS01G0327600	2.59497	1.84575	2.21929	1.30487	1.98529	2.63762
OS01G0328400	394.909	384.98	380.388	264.017	376.294	650.694
OS01G0328500	9.78954	10.9005	11.359	9.15083	14.744	39.5417
OS01G0329800	5.6117	6.34542	4.99766	3.96691	4.53868	26.5607
OS01G0330100	0.971911	2.96571	0.740744	0.948079	0.799875	2.8876
OS01G0330200	0	0	0	0.0774596	0	0.546909
OS01G0331100	11.3995	11.7466	4.28344	9.47941	13.6615	36.4287
OS01G0331900	24.0326	23.275	23.7975	19.9517	29.6635	50.4724
OS01G0332900	23.9695	15.277	22.423	20.5338	19.8036	24.8428
OS01G0337160	5.0229	7.9777	8.4034	3.23615	3.23564	13.2989
OS01G0337900	23.3249	23.9352	18.733	15.8645	19.0707	23.9441
OS01G0338600	15.8759	12.3392	12.6987	12.5386	14.4603	30.0114
OS01G0339400	0.132667	1.34195	2.07157	1.52252	4.70331	45.6869
OS01G0339500	11.4059	8.06131	7.88297	6.71264	4.07323	1.802
OS01G0348700	103.92	149.13	170.012	80.3155	144.593	349.572
OS01G0348900	6.82945	9.68562	11.5436	18.2609	3.74408	0.285248
OS01G0349400	22.5683	18.9439	17.6586	15.0992	15.7021	25.2814
OS01G0350900	30.7019	29.5459	35.6402	39.0573	56.1834	433.059
OS01G0351200	0.513231	1.2546	1.00175	1.20253	1.65163	1.38622
OS01G0351300	8.38292	8.78404	8.57216	10.0387	11.1356	16.4357
OS01G0354700	1.09351	1.01762	1.7075	0.702765	3.21213	3.32272
OS01G0356400	60.5409	35.7184	45.2236	55.9301	66.5607	15.4665
OS01G0356800	0.00300444	0.0060781	0.00670197	0.0137919	0	6.28091
OS01G0356951	0.152159	0.0769557	0.254564	0.349241	2.21552	5.0858
OS01G0358100	1.35748	4.3809	8.50755	4.08014	8.83934	10.9995
OS01G0358300	26.134	29.0999	24.447	20.0753	22.7489	6.93771
OS01G0358400	1.58201	1.45904	1.71259	1.76215	0.94261	2.82768
OS01G0360600	16.2606	14.1047	15.9002	10.8899	21.0959	23.8698
OS01G0361700	2.58915	0.314277	0.462047	1.18855	2.36032	89.0582
OS01G0361800	3.31122	2.42921	2.67855	2.06705	3.57051	10.7801
OS01G0363900	7.36677	6.34233	4.83948	5.06162	8.10485	15.3697
OS01G0364400	0.0675194	0.802492	0.470671	0.426177	0.726657	0.119678
OS01G0364450	172.392	188.733	180.081	183.157	195.395	301.933
OS01G0364800	2.8173	2.89428	3.70688	2.72801	3.34415	4.61469
OS01G0367300	6.19454	4.20346	4.18008	3.18679	4.84358	9.18511
OS01G0367900	0.552361	0.909551	1.38975	1.10564	2.24448	3.29173
OS01G0369000	48.8025	47.9961	58.3297	40.018	46.9651	107.359
OS01G0369200	2.78117	1.12899	2.10199	1.28089	2.01551	8.43227
OS01G0373200	0	0	0	0	0	1.64613
OS01G0375000	15.2146	17.7375	14.2611	8.31107	15.8083	20.5035
OS01G0376700	24.9776	36.2924	29.2281	22.0657	19.5666	4.6108
OS01G0380800	34.9899	18.9904	18.8415	18.48	22.4846	34.8302
OS01G0387566	0.156612	0.950497	1.39741	2.60611	3.07354	3.80702
OS01G0388200	22.76	13.7814	12.7804	17.3078	18.6964	25.6849
OS01G0388500	45.2944	21.578	26.8565	18.1095	22.4957	47.5935
OS01G0390400	15.302	8.36153	6.60405	8.07426	9.61371	2.11667
OS01G0391500	10.3469	5.52884	5.19317	4.46579	5.29723	8.72572
OS01G0393100	0.182533	0.307726	0.0678622	1.29178	2.65779	555.071
OS01G0393400	0.0771766	0.0780656	0	0.177139	0.0977164	10.162
OS01G0495900	22.9356	20.428	17.2786	13.2473	15.4896	5.68196
OS01G0496900	6.58525	5.57988	4.61978	5.30112	6.74278	8.23591
OS01G0498300	1.46905	3.99862	3.09825	5.70146	2.94222	11.4707
OS01G0498802	0	0	0	0.0501519	0	1.10657
OS01G0500100	6.93892	4.0856	4.38945	5.11075	5.3763	8.49672
OS01G0500500	10.631	8.87116	10.07	11.7456	12.8059	15.0084
OS01G0501700	35.886	48.6084	34.4117	46.4056	57.6142	21.0543
OS01G0501800	2334.68	1450.78	1428.26	2303.67	2164.87	192.911
OS01G0502900	4.25641	1.47615	2.4415	0.697821	1.84773	3.07938
OS01G0503400	15.4438	7.34267	6.54771	9.81227	12.707	0.222052
OS01G0504100	35.6249	28.2252	36.85	31.9405	44.5604	5.60159
OS01G0505700	5.0754	3.95817	3.88911	2.62331	2.5999	6.43564
OS01G0506100	4.0714	4.67878	3.09004	3.81536	3.62983	5.75862
OS01G0506200	6.61227	7.07201	7.98293	4.92293	5.88145	12.5304
OS01G0507500	23.9558	36.8822	43.0647	26.0367	31.0897	42.4974
OS01G0507700	292.907	72.6881	53.9757	137.736	95.8776	10.5955
OS01G0508000	7.12728	6.94482	2.1879	11.106	15.9371	53.6453
OS01G0508100	2.69888	2.81529	5.36189	5.51706	14.6297	116.263
OS01G0508300	1.11563	1.69273	1.31344	0.711292	1.37331	5.30463
OS01G0509400	2.72174	1.06753	1.0532	2.1036	1.54723	2.58796
OS01G0509900	0.621705	1.59635	1.17347	2.96369	1.99819	5.03759
OS01G0510100	29.1997	29.3819	39.3668	30.9917	39.0935	53.4391
OS01G0510800	18.2477	16.9334	20.8697	16.9501	17.2621	23.6724
OS01G0511000	9.4955	34.3228	21.9407	17.6153	37.016	110.93
OS01G0511200	28.0104	21.6392	21.3756	13.8732	20.4495	49.972
OS01G0511300	27.8643	22.3295	21.4994	22.9612	26.8226	54.7699
OS01G0512100	12.202	9.80236	13.939	11.8672	15.3373	26.9024
OS01G0512200	4.97127	5.1432	5.72529	5.72373	4.92065	10.218
OS01G0512400	1.34211	0.958288	0.88054	0.996625	0.899632	0.319852
OS01G0513100	37.7359	46.9559	34.7397	39.6633	38.6782	250.864
OS01G0513400	21.7594	22.0101	16.8451	23.004	19.9526	4.06053
OS01G0513500	3.8463	2.60446	2.51724	1.78753	2.05263	2.76889
OS01G0513800	6.78788	4.9508	5.81757	2.82897	4.25197	12.7371
OS01G0514000	68.4616	76.2401	116.246	70.8829	90.4704	191.069
OS01G0514600	1.82302	2.47791	1.99094	2.17931	6.10712	9.40543
OS01G0517800	0.0392168	0	0	0.180024	1.34066	57.3572
OS01G0518400	0.0808363	0.879	0.428261	0.463847	0.537338	0.982509
OS01G0519400	12.3176	7.62941	9.04798	8.40687	8.45063	11.0471
OS01G0519700	15.9875	19.34	18.1227	12.2816	10.1625	30.6677
OS01G0521400	13.5665	7.48516	6.97613	8.62711	11.4142	31.0213
OS01G0524251	0.0726916	0	0.121614	0	0	1.25165
OS01G0524500	51.7846	43.3942	57.4745	50.1069	31.9568	12.3413
OS01G0525701	0.774663	0.522391	0.288005	0.29634	0.490416	0
OS01G0526200	13.453	11.4377	11.9003	10.7141	14.8308	28.5734
OS01G0527700	21.0976	13.6862	21.3029	15.8403	18.166	28.0831
OS01G0527900	0	0.0272902	0	0	0.375757	7.56939
OS01G0529800	3.53958	9.55601	9.78621	10.756	9.40506	2.44897
OS01G0530650	2.45219	2.89384	3.03892	1.87612	4.57097	16.2821
OS01G0531000	8.65858	5.71376	9.24341	4.7318	7.56968	11.025
OS01G0531200	2.67462	2.18574	2.27526	1.49137	2.67854	4.19361
OS01G0532200	36.0433	35.7099	39.0084	41.773	44.0395	66.1563
OS01G0532600	1.72969	0.85946	0.609221	3.93523	6.26272	7.68391
OS01G0532700	0.924573	2.15508	2.44354	1.33786	2.21404	2.25972
OS01G0532800	0.909462	6.26435	3.1397	6.06351	3.56419	11.6241
OS01G0533100	0.163618	0.303422	0.42581	0.0938857	0.24169	1.13243
OS01G0533500	8.79019	8.94211	10.9214	7.09883	8.56124	13.6465
OS01G0533900	1.70135	1.68046	0.892983	0.620208	1.11509	2.49361
OS01G0534900	3.84187	7.1757	9.58489	9.08876	15.7238	49.9892
OS01G0541800	2.02646	3.93884	3.45677	2.87281	2.56578	5.39289
OS01G0543100	4.91622	1.33076	2.66441	4.88705	4.07669	0.385731
OS01G0544450	0.976527	10.3283	4.7006	4.26646	4.57693	7.93002
OS01G0545900	1.17401	1.59953	1.01547	1.09985	1.09209	0.970696
OS01G0546500	9.592	7.85822	8.00168	11.2809	12.747	17.2628
OS01G0546800	15.1513	9.32731	9.7759	15.3687	12.2115	3.89428
OS01G0546900	2.50939	1.41846	2.05797	2.24458	2.52311	2.84068
OS01G0547200	2.56649	1.5531	1.25001	1.36336	3.10764	20.2965
OS01G0548000	0	0	0	0.0720566	0	1.11291
OS01G0548900	20.59	30.4129	41.7981	13.545	30.3239	72.3372
OS01G0549200	6.07955	4.85402	5.75224	3.91967	7.63269	11.9868
OS01G0549400	36.9292	26.93	24.5935	27.7446	29.4137	40.7095
OS01G0550000	78.2623	92.5844	86.8679	68.9518	68.6302	109.675
OS01G0550200	4.14876	6.62398	4.67266	7.23518	7.87938	11.2468
OS01G0551100	13.0599	30.6614	31.5739	26.1434	28.0448	1.39042
OS01G0551400	17.0519	14.7554	17.0128	10.549	24.2045	53.0278
OS01G0551900	12.6697	9.17352	10.0398	7.05047	8.9753	16.3427
OS01G0555100	3.41401	3.45334	5.82708	2.84945	0.458459	0
OS01G0556400	11.4649	18.9081	15.5672	18.0517	16.4447	10.0696
OS01G0558200	13.8309	13.934	13.0307	15.3202	14.0189	8.72031
OS01G0558300	39.949	31.8587	30.9133	25.1385	33.0346	48.3658
OS01G0558500	9.6038	7.58249	8.31641	6.57185	7.5023	13.594
OS01G0558825	18.5845	15.3658	18.385	12.7968	10.0261	82.6598
OS01G0558850	1.05868	1.64201	0.918394	1.07997	2.17449	1.35824
OS01G0558900	68.9971	50.2553	56.4057	40.5392	57.5965	113.514
OS01G0559100	4.42462	5.43075	5.1757	3.96315	3.75757	11.4497
OS01G0559200	6.41092	4.55478	4.04337	4.20418	5.26647	4.3289
OS01G0559300	17.8942	14.7597	15.4709	14.7472	18.2469	38.4989
OS01G0560200	31.2061	35.3761	44.2876	33.3591	40.4782	74.8162
OS01G0565900	29.165	20.6635	42.8856	49.0189	63.7005	168.69
OS01G0566000	0.292261	0.558409	0.325972	0.298138	0.575624	2.13792
OS01G0566200	6.88885	6.06493	6.6163	4.17251	10.3375	10.2723
OS01G0566900	297.543	208.322	267.874	225.557	317.129	1385.26
OS01G0567200	0.553543	1.15983	0.66149	1.04364	8.16004	259.626
OS01G0567600	0	0.0316523	0	0	0	1.77488
OS01G0571000	29.8304	16.7535	16.7668	23.7005	29.0907	65.8213
OS01G0571200	35.1547	35.1773	42.0765	34.0975	47.0953	54.1376
OS01G0572300	7.79003	11.6427	10.8042	8.58071	7.43826	1.45493
OS01G0572700	10.9374	17.2161	12.728	16.3625	19.9246	66.1859
OS01G0574400	8.76894	10.3626	8.41935	7.42544	8.87498	10.3476
OS01G0574800	77.5413	66.7548	61.8275	104.879	80.1115	181.038
OS01G0575000	69.4756	43.7863	45.407	45.6883	44.3739	75.2127
OS01G0575500	15.0502	13.9355	13.4993	11.8579	13.8196	21.152
OS01G0575801	0.568798	1.63016	0.211468	0.979147	0.720178	0
OS01G0578000	7.73038	7.46721	9.12693	4.91532	7.93602	8.21775
OS01G0578200	0.338665	0.753646	0.528819	0.38866	0.857596	2.26393
OS01G0578500	0	0.194463	0.482452	0.3861	0.36512	0.924922
OS01G0579800	12.5033	13.4812	13.4857	11.0377	15.8309	38.688
OS01G0580200	2.63093	9.97201	5.14363	3.66136	7.5812	11.8536
OS01G0580400	0.0279178	0	0.0622759	0.192234	0.106044	23.4415
OS01G0580800	30.5491	32.7902	47.9102	30.6191	35.7598	45.3995
OS01G0582400	9.61182	10.0232	10.8863	10.1778	13.0795	16.0584
OS01G0583200	7.26989	10.4274	8.36583	5.73863	7.06181	12.1944
OS01G0583900	0.0165322	0.0668904	0.0553171	0.0379454	0.10466	1.07166
OS01G0585100	26.6851	13.5665	15.0753	25.2811	30.0476	379.169
OS01G0586900	0	0	0	0	0.147998	11.3656
OS01G0587300	3.57882	7.78086	3.34567	4.77178	2.93312	0.391062
OS01G0588800	21.9125	16.5329	15.275	14.7895	17.7666	19.8066
OS01G0589000	10.5932	8.84476	7.36601	7.7914	7.35848	8.50863
OS01G0589100	55.8489	45.1012	55.2447	44.1299	50.8898	174.523
OS01G0589500	63.9783	47.3951	51.17	44.5343	71.167	105.849
OS01G0590200	21.2812	18.7696	17.4624	15.9048	20.374	35.6213
OS01G0591000	22.1442	14.1898	15.5264	24.858	14.4271	4.00128
OS01G0592900	0.810386	1.94852	1.77808	1.06723	1.34566	2.17985
OS01G0593500	16.4432	15.0667	15.8199	12.0522	14.9392	20.5111
OS01G0594300	3.85361	6.58545	3.65739	12.0314	1.24253	0.557595
OS01G0595100	19.9307	14.8112	12.7927	16.9297	18.909	34.0759
OS01G0595400	156.704	129.425	108.032	169.545	174.804	112.309
OS01G0595725	1.20719	1.39554	1.68304	4.40358	2.29271	10.6987
OS01G0595800	0.120697	0.366263	0	0.27703	0.916918	2.56723
OS01G0596100	0.709011	0.689595	0.36498	0.312952	0.24169	1.79532
OS01G0596700	0.0762801	0.385794	0.255236	0.787867	22.4391	169.974
OS01G0598600	444.019	244.875	144.58	278.128	273.379	380.06
OS01G0600200	26.7981	18.1739	24.5275	22.9657	34.0403	45.8032
OS01G0600300	21.9518	25.0562	17.5841	25.3122	19.664	12.928
OS01G0601000	0.139186	0.168947	0.0620959	0.255572	1.05737	6.71042
OS01G0603000	33.6023	35.3365	33.6095	24.7726	47.2508	76.0677
OS01G0603700	0.636391	0.713692	0.632643	0.650952	1.06851	4.42794
OS01G0605000	0.45865	0.289958	0.47958	0.460562	0.362947	1.2775
OS01G0605300	0.284819	1.24843	0.873596	0.572014	0.84145	1.39433
OS01G0605650	10.2343	10.262	11.4943	9.06459	8.89455	19.576
OS01G0605700	4.51939	10.0768	3.90245	5.6327	3.1995	0.541425
OS01G0607100	5.25809	4.921	2.19237	6.76744	5.22643	18.6151
OS01G0607300	1.73093	5.01915	2.617	2.11888	3.70136	3.81804
OS01G0607400	25.5134	23.9818	24.5363	19.8614	27.5651	41.5811
OS01G0607600	0.143511	0	0.0685989	0.0941122	1.27194	8.13996
OS01G0607900	16.7457	21.916	13.3591	21.3409	45.1095	473.537
OS01G0609700	1.0033	0.434937	0.703384	1.1514	0.217768	2.17757
OS01G0610400	30.9157	22.7734	29.7044	21.8675	29.3403	54.2837
OS01G0610500	51.0577	35.1485	34.1075	39.9298	41.4722	56.7158
OS01G0610600	9.17872	9.68989	9.94684	8.53275	10.5304	15.4269
OS01G0610800	8.21574	3.1827	1.75469	2.5076	3.09855	11.5968
OS01G0611100	11.4179	4.51711	5.49015	8.21149	5.26866	21.2791
OS01G0612000	17.9	10.7908	12.1766	10.5892	14.0685	21.8348
OS01G0612500	27.41	62.6368	35.3163	50.1552	60.1112	4.91839
OS01G0612900	19.4386	18.5311	11.0933	20.5735	22.2006	5.94026
OS01G0613300	20.3108	32.9491	42.8136	36.9427	59.6003	58.0284
OS01G0613400	1.648	1.48176	1.83809	0.840569	3.01398	3.89478
OS01G0614500	23.1863	20.9524	22.1531	30.4239	30.5049	40.8751
OS01G0614900	7.43012	5.70638	5.20078	4.49157	4.97479	10.2046
OS01G0615200	0.714778	0.421757	0.764006	1.12791	0.678758	0.331819
OS01G0616300	2.08612	3.00808	2.07921	2.64876	6.74378	63.9277
OS01G0616366	0.437101	2.36673	1.92139	3.1868	4.78555	15.2088
OS01G0616400	15.97	16.0703	16.6738	14.719	17.601	22.7125
OS01G0616500	22.8309	27.9	27.0361	17.4212	24.5226	33.7282
OS01G0616600	12.9323	18.2016	14.192	14.0854	12.0721	16.1538
OS01G0616800	7.24385	9.95065	6.38371	14.9843	9.85112	49.4568
OS01G0617500	37.1582	27.2051	31.4309	22.775	28.6209	56.0137
OS01G0617600	4.43562	4.98747	4.88099	5.68127	5.08961	22.8444
OS01G0617700	3.16283	7.52668	5.66279	4.87148	5.45888	13.1681
OS01G0618000	0.637013	0.300697	0.23683	0.87726	2.25834	3.91424
OS01G0618100	124.23	75.5511	32.2683	102.193	128.347	18.0385
OS01G0618700	1.40764	2.50253	2.37878	2.44763	4.75271	2.98108
OS01G0618900	98.0134	94.132	56.1684	54.899	62.8914	287.044
OS01G0620100	14.7267	22.5186	27.0911	18.4371	29.5915	44.2058
OS01G0620301	20.2892	13.5167	11.3694	15.3729	3.59893	0.761114
OS01G0620800	0.686159	0.514121	0.31179	1.69156	1.06183	0.10296
OS01G0621500	0	0.117664	0	0.266992	0.441848	33.5787
OS01G0621700	27.0324	27.8283	37.0946	28.5803	36.6524	55.9459
OS01G0621900	244.594	118.912	125.381	175.164	123.697	12.833
OS01G0622033	5.05213	3.89456	1.65865	2.10409	4.46222	5.38533
OS01G0622600	47.7561	33.9986	24.3238	39.7133	41.2091	69.5246
OS01G0623500	1.12277	1.20559	1.522	2.55721	1.92461	4.49634
OS01G0625200	12.6184	6.94784	5.12167	6.73129	12.8986	81.6084
OS01G0626100	1.24703	1.90869	1.64708	2.18433	2.43069	2.60922
OS01G0626200	61.4238	28.7886	43.5801	46.7789	46.5202	128.906
OS01G0628700	6.44934	6.38078	5.35554	11.4803	6.58626	4.43431
OS01G0631500	10.1227	12.1114	16.809	16.6019	15.0166	0.84165
OS01G0633000	633.461	549.649	476.092	521.42	505.082	137.007
OS01G0633100	10.1332	6.64919	6.97073	18.8712	97.8776	3504.68
OS01G0633900	0.92316	0.62253	0.686427	1.19187	0.974042	1.67526
OS01G0634300	2.56748	2.6456	2.86362	2.36821	6.39524	4.16808
OS01G0634500	0.808124	0.544955	0.467359	1.20221	0.720029	0.121262
OS01G0636100	3.29206	4.56684	2.72761	2.37477	3.69185	7.90728
OS01G0636400	0.73524	3.8301	2.99316	3.20635	1.30328	0
OS01G0637600	27.4992	21.271	16.8562	23.0723	26.8595	11.6092
OS01G0637800	39.8729	22.6978	56.4082	55.7296	5.31802	0.233106
OS01G0638600	9.9248	3.70676	5.38151	8.90166	10.5943	1.5156
OS01G0639600	11.7414	6.52271	11.4743	17.1962	11.1851	4.15288
OS01G0639900	1685.83	4606.36	2093.99	4405.67	2460.22	417.892
OS01G0640700	15.0404	39.753	25.687	26.0155	18.5855	2.4169
OS01G0640800	9.06958	7.81733	6.16203	5.60737	5.94385	10.1889
OS01G0641000	29.5757	19.9537	24.8648	15.562	18.6882	30.8886
OS01G0642900	17.4212	18.4737	19.6654	14.4964	18.9256	18.3382
OS01G0643300	0.861093	0.977233	0.585619	0.698977	0.345694	0.0212723
OS01G0643800	3.8692	3.91378	2.46987	3.26745	2.37245	5.4471
OS01G0643900	0.207578	0.559919	0.694564	0.635258	0	5.04594
OS01G0646300	3.30441	11.3644	7.98003	13.553	12.2241	3.66704
OS01G0647700	3.43851	2.80182	2.10931	2.43343	3.14429	12.4411
OS01G0648700	1.25849	2.16408	1.45044	3.36996	9.61366	53.3663
OS01G0649000	7.7605	6.54158	5.98681	4.15619	6.08659	11.7249
OS01G0649100	214.218	131.006	141.611	134.471	151.862	316.04
OS01G0649200	42.2831	23.5911	29.3882	43.3149	27.5008	1.35242
OS01G0650700	15.9594	11.1516	10.969	8.07322	13.161	23.0417
OS01G0650800	1.1074	1.22944	1.11463	1.11589	2.63325	1.3952
OS01G0651000	0	0	0	0.0813354	2.82666	12.5982
OS01G0651350	4.63786	0.872797	2.40596	4.57983	2.25328	0.382354
OS01G0651400	2.64159	0.61662	1.69978	1.74897	0.900476	0.205812
OS01G0652600	75.1278	73.3237	112.36	55.0943	83.3474	193.811
OS01G0652700	0	0.104534	0	0.1186	0	0.837381
OS01G0653100	0.238576	0.0689497	0.0760268	0.352022	0	1.89863
OS01G0653700	7.90323	8.76426	10.5878	7.42551	7.34195	14.9893
OS01G0653800	22.8361	12.9278	16.0854	14.5758	21.5491	39.4965
OS01G0654300	25.6581	23.1586	22.7179	25.6405	22.4908	75.645
OS01G0654800	3.14075	2.47095	0.583836	1.40171	3.97663	0.35346
OS01G0655250	3.31668	2.34842	3.84721	2.28378	6.97098	4.23275
OS01G0655300	74.6695	49.5741	59.1385	51.9179	60.6671	116.031
OS01G0655400	20.4325	18.1561	17.2501	14.8771	22.058	31.5677
OS01G0655800	11.3465	15.716	26.1254	15.9809	19.8897	24.1167
OS01G0656900	2.40374	3.84976	3.87255	2.45207	2.72644	3.83795
OS01G0658300	0	0.192415	0.247525	0.0363841	0.280991	6.16542
OS01G0658700	0.514048	0.629437	0.543165	0.962522	1.37023	1.45236
OS01G0658900	9.13291	4.79247	4.79766	6.79664	8.6036	18.9111
OS01G0659800	3.3789	8.09484	6.82321	8.36767	4.54836	6.1242
OS01G0659900	0.437802	1.23013	1.68192	1.20025	1.47818	0.0246351
OS01G0660700	0.327607	1.45808	0.986564	2.78217	3.40133	83.718
OS01G0661601	19.2123	18.9607	15.0757	12.5364	16.4143	2.84141
OS01G0661650	5.86566	3.70355	2.75024	7.28895	7.75788	13.2823
OS01G0663400	46.3652	63.0236	39.152	59.1255	87.4011	705.415
OS01G0664200	2.7748	1.91276	3.23241	1.4153	1.1711	14.1773
OS01G0665300	9.33585	12.0801	15.7737	11.7536	11.0481	15.4478
OS01G0665750	1.86736	2.88301	2.74046	2.93256	2.98653	0.298637
OS01G0665900	6.60543	20.5884	16.5337	12.1641	9.91939	1.4781
OS01G0666200	12.4279	12.9127	20.7921	16.2779	24.544	28.6645
OS01G0666400	22.0058	18.4938	27.9602	33.7445	27.2061	5.15456
OS01G0666500	6.52013	11.7295	8.3308	10.0874	10.3976	8.81923
OS01G0666800	8.33538	7.8443	8.77533	7.60459	8.61449	10.5001
OS01G0666950	48.3905	104.396	93.5227	61.7538	96.9523	95.5944
OS01G0667400	0.125249	0.285056	0.209543	0.143738	0.237874	0.729442
OS01G0667450	0.49393	0.74943	0.275451	0.566845	0	0.250141
OS01G0667600	0.739379	0.997195	2.74887	1.30108	1.1858	3.79436
OS01G0668300	3.82327	2.62371	3.1104	1.82389	3.36008	4.35838
OS01G0668400	0.533773	0.999856	0.485092	0.499131	1.10136	0.0200236
OS01G0669100	1.32838	0.627052	1.36307	1.03665	1.21098	0.430548
OS01G0670500	0.877254	0.979155	1.7207	2.53425	0.689416	0.183835
OS01G0672201	1.76293	1.3918	1.72649	1.43103	7.29523	67.1997
OS01G0672300	23.9088	16.3212	16.1312	12.3685	21.253	160.919
OS01G0672500	12.9837	8.64397	7.07154	8.47834	8.72568	26.8318
OS01G0672700	15.194	12.1116	14.2364	10.9527	9.67446	16.101
OS01G0673300	8.67082	5.74837	4.31272	6.18565	8.15968	17.8317
OS01G0673700	12.3557	7.57757	10.3085	22.8327	9.42342	3.25183
OS01G0673800	65.5888	60.9435	33.1576	53.8047	66.6887	11.3744
OS01G0674000	26.0798	35.8246	27.1305	31.5814	27.5099	108.718
OS01G0674100	2.3149	2.11159	2.72023	3.43939	4.63201	1.02579
OS01G0677500	0	0	0	0	0.8224	2.91349
OS01G0678500	17.6609	8.97573	6.18804	6.92078	6.76289	0.628261
OS01G0678700	2.956	4.52661	3.29696	2.92121	3.37884	5.28111
OS01G0679000	12.9796	11.1006	12.5196	8.18303	10.2272	25.898
OS01G0679700	554.45	630.078	695.806	441.657	601.363	1342.66
OS01G0680700	58.7229	43.22	44.9306	59.9981	53.8806	18.3009
OS01G0681200	5.64262	6.40126	6.24976	7.57735	9.62503	8.55292
OS01G0681900	69.8902	57.3301	54.1008	51.0775	87.3902	92.0961
OS01G0682500	67.6231	64.9612	72.9639	89.4616	108.95	16.3017
OS01G0683100	13.7439	12.7989	12.6222	10.2961	10.2891	15.0531
OS01G0683400	1.99924	2.40888	2.98405	1.31589	2.30797	4.49658
OS01G0685300	1.4975	0.481966	1.25267	2.10914	0.301643	0.172359
OS01G0685900	0.349959	5.58518	3.85987	4.64095	4.45559	4.2732
OS01G0686800	185.597	237.112	159.472	186.47	191.372	435.674
OS01G0687600	5.49294	3.84392	5.0091	2.93385	5.59886	7.06818
OS01G0688000	10.8533	18.0248	17.5665	15.9893	18.5993	4.95955
OS01G0689000	8.37881	8.15246	10.8583	12.4546	6.71888	1.45484
OS01G0689600	11.4253	6.52406	8.56393	6.76744	11.5106	14.4964
OS01G0692000	5.74955	6.42062	12.5176	11.613	7.45445	0.65223
OS01G0692300	19.6691	17.9061	17.989	20.5055	30.0681	6.08145
OS01G0693400	64.1167	25.6116	32.8655	54.1138	30.7063	12.1546
OS01G0694200	6.9482	5.61818	4.8587	5.49924	5.98444	7.0596
OS01G0694400	7.29253	11.1344	18.7228	9.79023	12.7177	34.0049
OS01G0694800	1.13047	3.50672	5.46376	2.50822	1.52676	17.9385
OS01G0694900	13.7254	7.39139	7.23105	9.45593	14.0015	22.9063
OS01G0695100	2.24409	0.726382	0.700821	1.03015	1.78057	8.84934
OS01G0695200	12.1294	12.8447	8.58472	15.8791	16.4951	18.4129
OS01G0696000	9.67752	7.06749	6.44369	4.90681	6.9716	8.28097
OS01G0696500	2.38865	2.88381	2.14852	1.76856	1.65852	0
OS01G0697100	5.3323	3.44521	2.67786	5.70296	3.64083	2.3187
OS01G0698000	36.7875	35.3169	35.6967	43.8301	37.9824	21.0353
OS01G0699400	6.88989	2.838	1.50523	27.5522	0.0449669	0.143886
OS01G0699900	0.505333	1.02231	0.56362	0.695917	2.04743	0.767746
OS01G0700300	0.0404351	0.327207	0.270594	0.139213	0	3.2764
OS01G0702400	7.17038	5.85707	7.44206	4.73487	5.85433	7.03202
OS01G0702450	0.381074	0.240915	0.584414	0.546661	2.89496	7.52649
OS01G0703300	5.85256	11.7046	6.22921	9.40314	13.1266	0.508099
OS01G0704100	25.2057	25.4209	47.9965	56.9439	53.0436	8.95298
OS01G0704200	3.00757	4.16896	4.14132	3.02543	3.52593	6.2053
OS01G0704300	78.9595	39.5345	43.0354	75.2344	75.5205	17.9174
OS01G0704700	3.79995	2.76208	3.55673	3.00223	3.16722	1.35385
OS01G0705000	4.9141	6.74288	8.29286	7.65015	5.46449	21.4673
OS01G0706000	20.5981	25.5464	23.9379	26.3939	37.813	75.4762
OS01G0706200	0.121305	0.140232	0	0	0.285238	1.70256
OS01G0706500	7.36774	7.24936	7.54521	4.53516	7.63248	24.0834
OS01G0706600	1.71715	4.18442	4.87508	2.06021	5.23773	8.61709
OS01G0706700	5.61779	6.8672	5.55728	5.6042	3.6947	2.07093
OS01G0706800	3.28216	6.94175	9.51791	4.1091	3.24898	0.181329
OS01G0708300	10.7775	16.6159	15.4168	10.2075	13.6966	62.7371
OS01G0708700	1.74592	3.20093	3.16436	2.58805	6.12514	34.0779
OS01G0708900	11.2308	16.8242	18.9255	11.3127	11.3217	1.05097
OS01G0710000	69.6055	76.8441	85.3449	78.4382	96.7179	160.576
OS01G0710250	0.258221	1.30598	0.936017	1.29649	1.0217	0.294234
OS01G0710700	22.6157	42.9804	39.6764	19.8779	17.1808	2.82963
OS01G0711100	17.3846	17.0228	14.5792	15.0012	19.0296	21.7622
OS01G0711500	6.53054	5.09272	3.62155	5.61048	6.37466	1.25639
OS01G0711600	4.58858	3.1827	3.46063	4.71428	3.70719	1.37214
OS01G0712700	66.7831	39.0626	43.2286	78.4129	83.9351	22.5591
OS01G0712800	0.306183	1.15035	0	0.40158	0.664578	0
OS01G0713800	0.2193	0.976034	0.391351	0.453012	1.55492	3.33179
OS01G0714100	7.38737	6.52659	6.9879	5.90234	12.1555	22.0367
OS01G0714900	21.242	18.9848	21.1498	18.1442	19.5268	24.0203
OS01G0715600	0.230737	0.433449	0.257352	0.416113	0.292146	0
OS01G0716300	0.880406	2.80523	2.89677	1.71763	2.45238	7.1784
OS01G0716800	2.6354	1.35803	2.55116	2.48233	1.69987	0.402911
OS01G0718900	11.4059	13.7618	11.599	12.5763	13.12	23.8602
OS01G0719000	2.14195	2.67217	2.66773	3.97401	6.01163	32.7955
OS01G0719400	3.77969	1.7119	1.25841	3.1939	4.78563	5.77101
OS01G0721000	17.3921	20.8987	48.6962	22.5406	22.5145	5.64919
OS01G0721700	27.1662	17.0704	21.73	37.9471	27.6212	114.509
OS01G0721900	121.742	138.705	101.825	74.2836	116.459	158.122
OS01G0723200	130.459	110.479	112.04	82.7594	100.922	237.384
OS01G0723450	0.910422	0.825643	0.805344	0.504396	0.874479	0.0953927
OS01G0723600	6.84166	7.75932	5.21934	7.68169	6.75001	30.1484
OS01G0724500	1.63149	0.987226	1.65721	0.8693	1.34639	2.64101
OS01G0724700	0.431912	1.09222	4.25529	2.89142	3.82803	7.80148
OS01G0726001	19.4335	26.9033	24.4437	21.7325	19.9359	24.8557
OS01G0726801	5.33855	5.73755	4.46574	3.3186	7.18182	27.2613
OS01G0727100	1.82579	1.67893	0.528931	2.31301	1.02075	0.552379
OS01G0727700	6.12923	10.1854	8.13833	23.9492	1.29341	0.295621
OS01G0728250	0.301932	0.458116	0.168379	0.606382	1.62473	0.993898
OS01G0728900	3.54895	3.11119	3.69441	3.18423	2.72332	6.94953
OS01G0730100	1.07228	0.701824	0.914562	1.41154	2.03649	3.44988
OS01G0730200	3.56321	4.46374	4.4022	5.34744	4.40742	9.13363
OS01G0730300	21.8406	22.7858	20.9409	18.9316	24.5892	44.1816
OS01G0730900	2.61521	1.97863	2.08686	4.17251	3.25739	0.7322
OS01G0731100	9.81949	4.53445	9.3331	4.31164	3.45958	0.129727
OS01G0732700	0.909753	1.1874	2.09484	1.71763	1.96933	8.35251
OS01G0733001	7.62754	14.9265	9.11897	11.7858	8.20575	1.86829
OS01G0734100	17.4445	16.4884	15.5015	13.3902	15.8593	25.026
OS01G0734501	8.4907	17.177	24.415	14.7684	19.3172	27.9496
OS01G0734600	1.42029	16.4682	13.2302	11.8322	10.7564	2.71726
OS01G0735300	0.580919	0.852036	1.00428	0.733343	0.367763	0.176517
OS01G0736100	0.0281298	1.28042	1.69422	1.06532	0.819174	5.78378
OS01G0737100	0	0	0.123478	0.127052	0	1.79411
OS01G0737900	2.6839	2.11721	2.54162	1.56911	3.24858	2.49615
OS01G0738000	47.1175	46.9903	60.0445	39.0889	58.4594	147.482
OS01G0738300	1.85918	2.24576	1.9327	3.58368	3.5424	15.9605
OS01G0738500	1.60645	2.28565	2.32336	1.47893	2.83865	2.91449
OS01G0739000	35.5065	26.882	23.6433	26.5592	26.536	50.6255
OS01G0740350	1.08851	0.567206	1.17727	1.77916	0.835275	0.0334092
OS01G0740700	0.298193	0.495532	1.02152	0.317769	0.377555	0.107867
OS01G0741200	0.84598	3.86661	1.32797	1.43832	3.0547	4.66512
OS01G0742500	85.8132	36.9812	37.3623	35.1865	56.8723	121.163
OS01G0742766	2.82528	3.37743	6.01585	4.27401	2.9268	10.0156
OS01G0743100	0.6592	1.48176	0.776081	1.63911	2.04023	0.0741862
OS01G0743300	13.4582	18.2868	12.4233	11.2647	12.2824	72.5837
OS01G0743500	0.140608	0.189637	0.418203	0.242047	0.0593431	1.66152
OS01G0744000	5.88623	7.39488	4.01854	5.28875	9.12371	22.6808
OS01G0744700	0.450077	0.182105	1.20478	0.929732	7.40818	39.3867
OS01G0745400	13.4111	8.2216	5.43929	9.67763	7.71836	12.1429
OS01G0747300	15.5646	6.83272	4.79439	10.5439	7.20696	0.813356
OS01G0747400	9.81102	11.6089	9.10527	11.2803	10.8694	0.982594
OS01G0748100	1.96694	2.11795	1.5569	1.31069	1.1247	3.2454
OS01G0748200	2.33473	2.60836	2.44856	2.67939	4.36797	7.37662
OS01G0748600	7.88394	5.18638	8.57808	8.85797	10.0869	18.651
OS01G0748900	9.45328	9.06602	9.64844	7.75279	11.6304	20.5046
OS01G0749100	4.3653	4.52881	4.15097	4.43167	5.56251	7.28402
OS01G0749400	12.4641	8.66071	7.90587	9.47165	6.48671	4.47826
OS01G0751300	11.9582	11.7668	12.3395	12.9144	13.5958	25.707
OS01G0751600	2.44977	5.30102	5.18799	3.80786	5.41826	11.3071
OS01G0752600	3.7103	4.02112	4.09603	2.75903	2.32491	4.16066
OS01G0753150	0.752472	1.35314	1.58528	1.24735	2.01133	1.10088
OS01G0753200	29.4577	30.5776	37.7155	19.8984	26.4359	42.0654
OS01G0753400	0	0	0	0	0.846036	4.30247
OS01G0754000	18.9898	20.0538	17.1136	11.9426	18.3695	28.851
OS01G0755700	27.034	30.1435	18.7458	16.2579	11.8341	0.849042
OS01G0756000	0.383425	2.19777	1.36848	1.43742	3.2041	0.103561
OS01G0756200	5.72177	3.9023	4.64126	6.26795	8.89105	10.5809
OS01G0756400	60.4553	56.6581	66.7821	51.1297	66.3552	150.049
OS01G0756501	20.5709	30.9698	35.3936	23.7906	58.5522	117.098
OS01G0756600	20.288	27.2625	12.5859	13.9018	16.9125	31.3184
OS01G0757051	3.9987	2.11031	3.58733	2.99282	2.97171	0.704368
OS01G0757600	7.33839	20.2971	13.4282	14.6722	26.1322	27.7567
OS01G0757900	2.82668	7.41284	8.02775	3.81465	2.88306	10.2327
OS01G0759000	4.772	13.8406	8.30949	12.2941	8.44649	25.893
OS01G0759400	0.53169	0.342246	0.413315	1.03545	2.73358	9.56293
OS01G0759700	16.2461	15.5375	15.0887	16.787	23.2765	32.4461
OS01G0759800	0.0609597	0.277479	0.271964	0.769546	0.463102	1.60533
OS01G0760600	5.37647	7.70683	8.69027	7.16002	12.2314	23.85
OS01G0761000	104.202	92.9435	69.5579	105.898	137.049	16.0391
OS01G0762400	5.65703	5.42494	4.34292	5.48037	4.60452	1.00457
OS01G0762500	1.91572	1.16267	1.21627	14.8823	11.083	1845.63
OS01G0762900	27.2605	61.6484	47.8685	57.6299	55.2093	141.025
OS01G0763000	51.4153	50.7133	51.5073	35.3097	43.9639	82.1205
OS01G0763100	11.8158	22.4098	15.8743	15.2037	15.7538	36.9911
OS01G0763900	2.22113	6.74016	3.49078	6.37255	6.90284	28.428
OS01G0764700	4.36032	2.95349	2.95269	2.36797	2.31676	4.57412
OS01G0764900	71.8792	39.1152	27.8881	41.3307	72.8376	8.28068
OS01G0765000	1.5416	4.00009	3.17718	2.46146	3.09755	6.34752
OS01G0765400	2.12037	0.974909	0.85998	0.958608	0.56948	5.30402
OS01G0765600	0.129923	0.657099	0.96606	1.83893	5.59304	133.524
OS01G0766400	0.67086	3.53835	1.8706	2.69463	5.46045	4.90201
OS01G0767100	13.1828	21.9919	16.0426	11.0828	16.8207	45.7499
OS01G0767600	116.829	96.7236	50.2635	124.841	98.0955	11.7948
OS01G0768200	18.6115	40.7284	32.7932	23.3952	22.2811	1.83374
OS01G0768600	6.15502	2.38336	4.4515	2.04183	2.37447	0.340931
OS01G0769100	25.3061	25.7527	23.2642	14.7849	18.8362	40.389
OS01G0769700	15.7391	17.6453	7.01744	19.4572	17.0244	28.4883
OS01G0771200	59.01	14.0119	24.486	44.191	51.4141	79.8775
OS01G0771300	8.95404	9.30197	9.71692	10.0907	8.98795	0.57193
OS01G0771350	5.61846	4.52525	5.04843	5.25493	5.86427	16.1525
OS01G0772200	26.7834	21.6211	23.4684	21.0016	25.6095	47.6518
OS01G0772500	0.0310698	0.282849	0.311882	0.0713128	0.0393387	0.692325
OS01G0772600	42.8715	24.4191	30.9563	31.6152	33.416	64.5695
OS01G0772700	7.60533	5.40804	6.48491	4.47907	8.3094	10.3024
OS01G0772800	34.5	27.7745	34.9477	29.5862	38.9845	127.113
OS01G0772900	0.8175	0.864505	0.911794	0.980826	0.0940973	2.10767
OS01G0773200	4.5562	3.11304	3.08739	2.56507	4.59327	4.68445
OS01G0773600	6.12394	6.42972	6.33316	4.09223	7.82738	11.8361
OS01G0773700	2327.39	1593.26	1572.2	2292.58	2434.71	194.72
OS01G0773800	0.627468	0.158674	0.524882	1.5002	0.264821	0.105923
OS01G0775400	69.4647	69.5322	25.2128	58.7073	30.108	12.1691
OS01G0775500	5.21714	5.35843	3.93895	5.52674	6.04669	0.162592
OS01G0776400	6.04297	9.97316	8.80928	4.28878	5.6042	16.5366
OS01G0776500	0.229598	0.387072	0.12804	0.0878306	0.0969012	1.29841
OS01G0778100	3.46606	13.5857	10.408	5.8136	1.22372	48.8787
OS01G0778900	1.11996	1.8881	1.66552	4.2843	8.50815	157.109
OS01G0779100	0.540684	0.792081	0.748613	0.299552	0.283276	0.906434
OS01G0779201	0.416954	0.632636	0	0.239253	1.05585	37.3749
OS01G0779400	10.3518	9.01417	8.57148	7.56699	9.65913	13.3454
OS01G0780400	7.70431	5.2546	8.50898	7.45923	10.4855	19.0636
OS01G0780800	3.43987	7.44735	7.30308	10.4925	14.4033	19.8961
OS01G0782200	3.36286	3.94689	2.69137	3.82983	3.86782	0.416012
OS01G0783400	2.94846	4.70909	3.98087	5.81762	3.3402	2.51484
OS01G0784600	7.14027	5.62794	6.24008	4.96626	7.70994	8.32786
OS01G0787300	0.300801	0.121706	0.134198	0.483288	0.685541	7.49485
OS01G0787400	7.47282	4.43269	5.81376	6.56433	12.6739	25.5568
OS01G0788400	0.828974	2.35835	2.1959	1.99189	0.557599	0.0262385
OS01G0788800	0.0685038	0.103939	0	0.550316	8.67355	34.3454
OS01G0791033	3.50782	5.65311	2.65249	1.91048	4.51667	0.421534
OS01G0793200	12.1116	14.6941	13.2272	7.94262	17.3432	20.117
OS01G0793800	0.0770531	0.0779407	0.515644	1.14956	1.07316	3.59002
OS01G0796500	14.6335	14.593	12.3563	9.58285	12.4567	22.3999
OS01G0796700	4.5819	3.39064	4.92212	3.1273	4.54947	12.0906
OS01G0797800	13.2783	8.06662	9.71496	12.8839	12.4989	2.50945
OS01G0798800	0.022652	0.38952	0.429501	0.337947	0.630974	0.986562
OS01G0798900	0.0403335	0.448779	0.179943	0.138863	0.510679	0.449374
OS01G0800200	0.160527	0.649506	0.716173	0	5.2845	3.57701
OS01G0800701	0.145934	0.442845	0.162767	0.502431	3.32591	84.6954
OS01G0801600	14.206	12.3389	9.9206	14.7283	16.0241	3.75805
OS01G0801700	25.9991	20.122	21.3096	20.7704	25.3465	32.4864
OS01G0801800	5.68086	4.63622	4.60808	3.18565	5.72152	8.23855
OS01G0803200	136.494	265.611	234.986	215.322	326.129	28.7648
OS01G0803900	0.0567234	0	0	0.0325485	0.359099	3.07373
OS01G0805200	201.198	254.122	246.801	236.693	272.413	39.2977
OS01G0805300	35.0279	53.2095	29.3355	27.9171	24.1294	12.1318
OS01G0805900	93.3139	45.9141	33.2259	48.4434	101.526	384.406
OS01G0807800	5.64299	4.04169	5.23838	3.09723	5.45847	5.75105
OS01G0808900	10.6729	5.44181	6.67783	6.87108	11.9753	0.263662
OS01G0810000	13.1692	11.4458	12.4914	9.57318	15.9406	17.0154
OS01G0810100	18.8516	13.5564	6.65216	11.0589	12.2305	7.58076
OS01G0810200	10.8801	7.26638	6.14529	8.32413	9.05133	11.1966
OS01G0810300	235.969	99.0929	71.6173	173.718	71.0216	7.41862
OS01G0811400	9.11746	6.78282	7.06516	7.30004	7.4499	15.7044
OS01G0812100	0.0352291	0.427619	0.785851	0.363867	0.312235	115.574
OS01G0812900	52.0713	38.9565	43.1848	76.6968	89.5721	125.89
OS01G0813000	1.09944	1.15329	2.30112	0.887892	1.61546	1.96595
OS01G0813100	2.35934	1.96536	3.81821	2.60144	6.38452	8.85585
OS01G0813350	0.620951	0.628104	0.538669	0.870976	1.39771	5.17125
OS01G0815800	314.042	209.124	230.777	177.534	201.967	1054.88
OS01G0816400	17.7915	13.6504	12.2572	13.2647	15.9065	21.8083
OS01G0817800	3.37497	3.05277	2.60602	2.75592	2.17768	6.80386
OS01G0818300	7.94396	11.4364	10.4411	6.58216	11.352	16.5262
OS01G0818600	37.2343	25.165	29.2338	33.8637	43.4753	7.0164
OS01G0819000	8.13268	3.00423	4.62429	4.16336	7.97521	12.1136
OS01G0819100	4.99755	6.96404	4.2487	5.69519	10.3543	34.3708
OS01G0819400	0.0683095	0.138193	0.380943	0.0783935	0	1.52213
OS01G0819466	90.3096	126.025	142.195	123.133	217.543	178.536
OS01G0819500	157.126	71.5558	106.516	127.396	97.8357	229.833
OS01G0820400	0	0	0	0	0	3.08718
OS01G0820800	0.0375356	0	0	0	0.61783	10.8352
OS01G0821700	33.1442	27.9861	29.1033	27.9949	48.3018	106.482
OS01G0821800	28.9908	29.8498	32.0229	24.5633	38.8804	76.5636
OS01G0822800	24.5074	35.7907	7.60206	30.8181	21.0324	15.9196
OS01G0822900	42.6521	146.139	56.0961	126.096	116.227	12.236
OS01G0823300	188.835	279.062	213.242	168.94	216.49	346.289
OS01G0823500	12.8821	4.2373	3.26704	6.00026	3.15044	0.191409
OS01G0824500	4.87619	4.27472	4.09192	2.77136	1.94038	0.0940742
OS01G0824600	4.48437	2.8507	3.32123	3.76315	6.01447	18.0604
OS01G0824700	5.39296	4.54591	5.11803	3.69173	6.22928	7.6664
OS01G0826000	29.7101	73.8831	78.9544	104.873	98.5922	6.84405
OS01G0826800	26.8802	35.2542	27.5174	31.4047	23.7353	0.709292
OS01G0827200	7.64416	2.97207	3.73007	6.03117	6.71452	9.79904
OS01G0828200	2.4774	1.10017	0.741333	1.2482	0.765057	0
OS01G0829100	8.01066	2.76453	3.46874	4.0378	6.60265	9.60913
OS01G0829400	8.99397	9.43453	8.27986	15.8921	10.7851	17.6891
OS01G0829800	14.8686	15.4746	16.8712	12.8552	16.5405	39.9853
OS01G0830100	13.2778	25.8971	22.201	16.759	13.3079	2.42592
OS01G0830200	6.89589	6.34641	8.22716	7.68684	7.3714	10.3337
OS01G0830300	37.299	35.1816	48.6225	37.0256	26.7015	117.48
OS01G0832200	58.4168	51.6434	55.5669	49.8715	72.3402	83.701
OS01G0832300	14.3553	16.5717	13.9808	13.4334	16.3086	35.4512
OS01G0832600	41.4422	42.9498	25.9157	42.8478	11.4454	0.483584
OS01G0832900	2.77079	2.24217	2.1533	2.25665	3.14608	3.16854
OS01G0833400	6.93922	9.45247	11.7642	10.6181	5.91593	0.890271
OS01G0834100	1.35896	0.257741	0.252618	0.58484	2.36588	10.9541
OS01G0834250	4.942	4.64439	4.57381	4.46483	4.17151	3.37253
OS01G0834400	9.25777	6.97829	8.43919	8.12155	15.7228	16.4545
OS01G0834500	105.278	76.0366	72.7677	58.1529	74.8516	205.753
OS01G0834600	377.708	348.991	333.059	249.107	317.337	891.168
OS01G0835500	0.815919	1.13241	0.888867	1.13235	2.64273	0.307502
OS01G0836400	7.6714	7.75977	5.71954	6.24102	7.38298	9.36175
OS01G0836600	0.514275	4.12444	1.53641	7.67252	3.88361	0.279047
OS01G0837500	50.6136	41.9028	38.2528	37.6782	42.2212	67.4701
OS01G0837800	26.2857	23.0368	31.0062	29.8333	38.298	8.05888
OS01G0838200	0.0927904	0.281578	1.24192	0.851906	0.587428	1.40975
OS01G0838350	11.0076	10.6283	11.8587	23.686	11.8783	2772.08
OS01G0838900	2.72851	4.20891	4.98328	4.30553	8.16168	17.5834
OS01G0839100	0.895966	0.679716	1.49897	0.963966	2.12704	6.01211
OS01G0839300	37.5988	32.537	29.2051	19.4732	24.3437	31.3437
OS01G0840300	0.246965	0	0.826353	0.850268	12.5077	111.813
OS01G0840700	115.095	135.263	133.438	74.3851	108.72	582.722
OS01G0840900	6.67478	6.68857	12.7325	4.72493	5.05493	64.9524
OS01G0841100	5.28011	18.7546	13.4705	19.119	32.9657	42.4459
OS01G0841200	22.2136	15.299	14.7567	11.9889	13.6267	21.9469
OS01G0841500	8.04199	7.12965	5.77064	5.31376	7.31036	12.0377
OS01G0841600	23.163	15.3552	11.8713	18.2723	17.5082	58.1441
OS01G0842600	2.54289	3.55878	2.19514	2.51851	3.44018	7.95611
OS01G0843300	0.237623	0.16024	0.618406	0.333301	1.83861	1.55104
OS01G0843432	0.453101	0.523795	0.505364	0.148568	0.409779	3.73698
OS01G0843500	9.51454	13.7206	16.7615	16.6306	14.8268	22.5849
OS01G0843700	1.41874	4.38496	5.27459	2.44226	6.48671	3.19329
OS01G0844000	0.20984	0.106128	0	0.120408	0.132843	2.44419
OS01G0844200	0.284539	0.359771	0.634717	0.897993	0.0900666	0
OS01G0844300	13.6067	5.25921	7.40301	7.4903	7.6569	0.522882
OS01G0844400	9.99324	11.0394	8.72606	12.5625	10.6966	7.75778
OS01G0844500	19.4982	32.0114	16.8064	39.8619	24.5175	10.2314
OS01G0846500	0.497698	1.774	1.45384	0.571169	0.8102	1.84836
OS01G0846600	7.38762	7.37071	3.65586	6.9446	7.40639	11.2367
OS01G0847600	4.53993	3.28521	4.82988	3.60701	4.64277	1.13189
OS01G0847900	25.2296	6.85983	6.79854	18.2526	17.531	27.4757
OS01G0848475	2.90463	7.85135	6.86045	8.09543	6.39728	1.06307
OS01G0849100	0.214992	0.434937	0.452937	0.795017	0.665402	3.12118
OS01G0849500	12.6948	20.2142	26.1257	17.1066	28.932	1.6591
OS01G0849600	2.77256	7.8648	3.69739	4.77278	4.04465	0.793626
OS01G0850100	10.3406	10.1901	9.6606	9.42023	11.3717	25.347
OS01G0850200	5.13362	4.98669	3.3173	6.8266	9.59506	37.7592
OS01G0850400	1.58915	2.90041	1.57979	1.50657	2.58072	4.54883
OS01G0851100	12.884	13.1545	14.9621	17.1395	21.4451	1.31963
OS01G0851300	1.91935	5.82438	7.525	1.06797	3.0193	40.4122
OS01G0851400	11.3675	11.6623	12.6065	11.1129	13.1627	21.3217
OS01G0851600	8.75604	11.7069	5.46315	13.7298	7.18968	19.1861
OS01G0851700	114.085	81.0715	41.329	60.6635	60.1604	18.0806
OS01G0852200	17.6113	11.5758	13.9559	12.0602	13.8977	23.3627
OS01G0853400	92.8638	91.8381	81.9607	76.7404	75.133	8.23486
OS01G0855000	2.88576	5.52893	5.05511	4.40269	8.21025	14.9926
OS01G0855400	0	0	0	0	0.94142	7.35717
OS01G0856600	12.4291	13.2886	9.24179	12.1913	11.5673	20.2642
OS01G0856800	93.0407	91.5548	96.7859	101.236	101.722	48.0208
OS01G0857400	30.1931	27.871	33.5556	31.0338	24.0422	3.02813
OS01G0857500	7.25482	7.33839	5.47148	3.80608	4.33037	18.9301
OS01G0858350	18.8624	17.0245	15.036	26.6569	23.4306	2.78093
OS01G0858500	11.6187	10.8805	11.9057	11.1194	17.9338	27.8194
OS01G0859200	113.53	109.604	109.168	114.941	145.969	20.4008
OS01G0859300	0.0385883	0	0	0.132854	0.488582	8.48134
OS01G0859600	6.36608	5.88292	7.12228	5.95292	8.15986	17.1746
OS01G0860300	44.54	48.9707	35.695	29.7684	50.8448	123.673
OS01G0860700	1.37923	9.76584	12.6911	1.84664	3.63813	48.5446
OS01G0861000	34.9491	53.0275	48.8788	31.6603	44.8602	70.4486
OS01G0862000	13.2323	9.31277	11.6822	14.1163	12.6009	5.88954
OS01G0862600	9.66122	10.8694	7.47693	12.2188	7.17721	20.3198
OS01G0863400	27.4294	30.7686	30.8621	31.1467	29.6025	11.6207
OS01G0864401	5.50224	3.96757	2.9773	3.56362	4.27653	8.3319
OS01G0865700	2.09524	1.23902	2.9481	9.80312	0.693826	0.620329
OS01G0866133	26.7312	22.3552	62.6338	41.209	69.9827	132.902
OS01G0866600	335.171	511.421	638.939	553.267	562.344	95.0703
OS01G0866700	61.3311	70.2574	71.7445	55.2674	93.8994	97.9015
OS01G0867200	13.9624	15.3148	16.7322	11.4113	16.0992	19.8619
OS01G0867300	7.67356	2.6468	3.90222	3.74523	2.56855	1.28048
OS01G0867600	3.97289	1.72228	3.1651	4.1734	7.0796	29.5092
OS01G0867700	46.1629	40.64	32.6728	48.5541	48.803	68.2517
OS01G0867800	37.0721	30.7644	24.8017	21.1055	26.7635	41.2481
OS01G0868200	6.97845	3.9604	6.08798	5.25979	5.97795	19.5716
OS01G0869300	0.136619	1.41648	1.02855	0.901525	0.518937	4.49721
OS01G0869600	17.9899	25.3722	21.5424	20.1552	25.2124	2.42372
OS01G0869800	941.801	446.062	337.776	1208.2	945.056	170.263
OS01G0869900	178.449	79.5559	90.9426	128.567	167.439	313.655
OS01G0870300	1.10547	1.03946	0.955128	0.661136	0.650558	0.993527
OS01G0871100	1.91009	1.44907	0.932054	2.41127	3.11375	0.652946
OS01G0871350	17.2097	16.9691	25.0822	16.1819	19.8672	29.2225
OS01G0871600	17.4911	32.1116	20.0528	25.6441	20.26	4.31843
OS01G0872500	2.35248	1.64109	1.44763	1.33436	1.09557	3.14958
OS01G0872700	22.398	26.6753	20.1329	15.98	16.2758	56.1044
OS01G0874300	66.5264	24.7573	27.3504	46.7606	17.295	4.06085
OS01G0874700	12.6444	9.81185	12.9573	13.018	38.6946	97.8554
OS01G0875700	14.4221	16.201	11.8823	20.4186	27.62	2.12874
OS01G0876400	10.7294	6.956	8.94061	11.4814	23.341	24.1684
OS01G0877300	8.87804	5.72582	5.52673	5.80515	7.99494	12.0245
OS01G0877400	0.0548499	0.0554817	0.0305882	0	0.416686	2.1111
OS01G0877900	1.879	0.563156	0.465719	0.239599	0.352457	2.46707
OS01G0878800	130.771	81.6131	117.923	156.629	148.175	11.2471
OS01G0879300	0.424925	0.143273	0.0789896	0.243827	0.538015	7.53181
OS01G0879500	4.13816	4.12965	2.81885	2.29484	3.58677	6.16047
OS01G0880100	0	0.0690964	0	0.0783935	1.81628	12.1771
OS01G0880300	0.94893	10.4518	3.73374	5.50557	8.04323	12.201
OS01G0880800	0	0	0.039876	0.08206	0.0905346	1.73817
OS01G0881000	0	0.0736736	0.11373	0.0668692	1.43861	12.3493
OS01G0881800	25.4239	47.3526	83.8908	28.6994	21.8116	358.047
OS01G0881900	146.974	109.802	84.7142	112.006	62.4884	16.9709
OS01G0882000	0.654154	0.441126	0.76435	0.714973	0	0
OS01G0882300	10.4607	8.71395	10.1502	10.7784	10.4564	27.423
OS01G0883200	25.5331	20.303	20.7258	20.593	28.1527	42.4199
OS01G0883400	0.0723096	0	0	0	0	0.805634
OS01G0883800	11.3479	40.4792	18.605	18.3611	40.3623	3.65526
OS01G0883900	12.0437	14.9641	6.04201	7.12944	7.76084	20.9238
OS01G0884300	150.281	110.61	165.609	123.537	82.5521	35.4164
OS01G0884500	4.82189	3.20561	3.02727	2.69724	2.8798	5.66715
OS01G0884800	0.81	2.7311	1.34145	2.11267	1.30528	5.86722
OS01G0885000	9.0479	6.69188	13.0213	9.82532	19.9555	125.836
OS01G0885200	16.0046	14.2311	14.4029	13.8914	20.5933	61.1254
OS01G0885500	3.05393	2.88119	3.14417	1.88718	3.64363	6.811
OS01G0885600	11.9203	3.11892	4.46722	7.87971	8.77397	13.1039
OS01G0886000	32.1293	35.9738	37.7507	33.3001	37.1468	8.08126
OS01G0886350	2.60621	2.98009	2.18011	1.17037	1.54231	6.11153
OS01G0887400	6.72067	12.3492	9.84663	5.52218	7.95546	11.56
OS01G0887700	35.8218	40.4384	43.6326	40.0499	55.9634	179.274
OS01G0888300	8.58589	10.1272	9.57621	11.9672	15.3848	3.37019
OS01G0889000	28.1648	25.9989	27.105	20.6553	32.6777	55.6136
OS01G0890001	4.25708	4.30612	4.22878	2.97711	3.62145	4.44656
OS01G0891400	0.791332	1.29596	1.00869	0.345962	1.28821	1.10684
OS01G0894100	0.0566901	0.0286716	0.0316144	0	0.0358888	0.430643
OS01G0894600	25.696	16.2229	13.7938	13.8921	19.1999	45.502
OS01G0895100	90.825	77.071	68.0176	63.1035	82.0167	94.7373
OS01G0895200	0.174066	0.674939	0.388286	1.0654	0.110196	0.029384
OS01G0895500	3.28905	2.91621	4.48363	2.42319	3.23898	4.64743
OS01G0896300	0.0511777	2.27776	1.23675	0.88099	2.20314	4.50971
OS01G0896500	142.422	51.5878	59.4365	115.85	166.532	14.7132
OS01G0896700	238.439	91.6997	95.9541	157.476	68.0922	618.4
OS01G0896800	114.529	10.1102	10.6192	59.5292	9.30382	286.262
OS01G0897000	11.8573	10.7906	10.4858	12.3746	18.2196	42.4034
OS01G0897100	2.09186	1.21897	1.49625	1.20033	1.0364	2.21088
OS01G0897500	16.7742	9.46892	9.47521	8.56955	11.5784	20.3879
OS01G0897600	21.9078	15.7402	19.9328	33.1924	61.5037	78.8898
OS01G0897700	11.1029	12.1551	6.57398	6.55448	10.4132	34.1072
OS01G0898400	3.48196	2.76347	2.33015	2.15168	3.32345	4.06931
OS01G0898500	2.39562	0.621339	0.582347	0.458212	1.12773	17.1405
OS01G0898900	12.1041	6.5963	6.69777	10.6066	14.2265	18.3896
OS01G0899387	0.398002	2.01293	3.99518	1.82702	1.76374	0.403119
OS01G0900800	77.1067	52.545	55.1214	54.6746	20.7368	6.27886
OS01G0900900	45.2163	82.8703	96.5121	51.9646	31.0948	1.36033
OS01G0901300	5.37349	3.0831	2.31673	1.68419	2.51561	4.77941
OS01G0901500	6.33661	4.98256	4.08048	9.93386	5.90374	2.63989
OS01G0901600	0.473067	1.29199	1.37184	1.95445	1.79691	0.47915
OS01G0902000	1.48751	2.08232	1.74797	0.884035	1.81614	4.26433
OS01G0902300	8.68696	7.70683	8.86435	11.1713	14.2232	14.0196
OS01G0904400	0.247086	2.70165	1.96847	1.25577	1.28118	2.70522
OS01G0906000	7.32842	7.2203	3.71532	4.25974	4.69966	37.4025
OS01G0908400	157.959	94.2166	126.004	118.987	158.105	197.635
OS01G0908700	14.9613	13.9491	19.2993	15.3048	28.2634	43.355
OS01G0908800	2.41778	2.41236	2.3848	2.9257	1.97836	10.3286
OS01G0909100	8.38197	9.90446	8.49888	6.34001	9.45499	12.233
OS01G0909300	0.373846	0.41253	0.758122	1.01408	0.817591	0.309807
OS01G0909500	7.24772	10.2433	6.42189	6.04261	7.51397	16.0886
OS01G0910800	16.6453	23.3757	15.0504	16.1351	12.3792	0
OS01G0911000	14.7025	15.7824	11.6016	9.35471	11.0173	12.0551
OS01G0911700	0	0.0195634	0	0	0.563223	7.50272
OS01G0911800	11.1091	14.472	11.6187	10.1735	10.9637	12.9189
OS01G0912700	109.78	68.8861	79.8006	91.3389	107.986	11.9616
OS01G0913400	0.992023	1.80165	1.15674	0.931473	1.02767	1.02761
OS01G0914400	3.16921	2.99665	2.5358	2.37199	1.6574	0.139564
OS01G0915200	0	0	0	0.492203	0.310306	7.44694
OS01G0915732	0.218901	0.221423	0	0	0.277159	0.443431
OS01G0915800	110.182	86.8897	90.1502	99.4348	153.894	226.76
OS01G0916200	20.6156	12.8241	13.4026	12.1458	16.7734	22.2206
OS01G0916300	11.0557	10.0045	11.1758	9.3598	10.3264	19.5634
OS01G0916600	126.214	343.164	198.811	85.7432	118.323	309.045
OS01G0916800	6.98698	4.62403	5.44214	3.83249	6.32415	9.504
OS01G0917100	0.338546	0.29964	0.283197	2.47683	81.3894	394.249
OS01G0917200	5.52251	4.14226	3.65394	4.08195	5.06644	4.95359
OS01G0917300	36.9796	31.6377	28.7141	22.094	34.5263	132.894
OS01G0917500	7.00515	6.8905	4.85629	5.98411	8.20262	38.6414
OS01G0918200	59.5909	62.6536	47.5119	54.9079	96.7669	216.048
OS01G0919900	47.5291	24.9928	28.4156	39.3449	31.2398	75.5378
OS01G0920400	43.9299	33.327	34.9104	36.2358	39.4913	52.3649
OS01G0921200	7.11501	9.00834	6.99053	5.44967	7.20688	12.2915
OS01G0921400	3.74404	1.72711	3.12044	2.43167	3.20373	7.48018
OS01G0921600	98.4798	114.889	122.338	90.9703	120.526	275.047
OS01G0921800	58.699	77.2344	77.9977	83.9218	46.4195	8.5077
OS01G0923300	16.2943	27.6671	29.0467	21.2753	23.9164	3.05451
OS01G0923800	0.0843697	0.221888	0.376405	0.154919	0.106824	1.17927
OS01G0923950	0.0817626	1.24057	0.547161	0.750661	0.310569	0
OS01G0924300	24.513	17.9199	16.4526	11.2029	14.6944	26.8056
OS01G0924600	46.5632	26.635	32.9893	23.2823	28.2023	87.0115
OS01G0924900	25.3177	25.3882	27.791	25.5434	32.3786	35.6791
OS01G0925100	2.59535	2.22748	3.88885	9.56725	3.58482	0.9559
OS01G0925300	1.03537	3.00764	2.51687	2.37644	1.84875	13.6867
OS01G0925800	85.9568	105.356	120.854	126.023	142.157	145.255
OS01G0926600	37.3392	29.6038	18.0075	18.8788	24.4813	39.7862
OS01G0927400	2.8708	2.90387	2.75515	2.34963	3.97296	5.38716
OS01G0927500	4.7513	6.9816	8.94125	6.28294	8.63999	11.0309
OS01G0927900	16.1237	10.3548	10.732	11.6124	12.7817	27.4418
OS01G0928000	2.64787	3.14709	2.69488	16.4093	9.72248	104.427
OS01G0928100	11.9253	10.1696	10.7523	9.1155	12.6744	21.1376
OS01G0928300	5.13231	4.52808	4.77024	5.6609	5.92061	17.1544
OS01G0929000	1.93857	3.43158	2.38977	2.63457	8.42928	34.3612
OS01G0929200	1.04932	1.78763	1.13955	0.855631	2.02784	29.2553
OS01G0929500	5.03482	6.98836	8.0582	4.11979	5.74589	10.9995
OS01G0929800	0.358625	0.984624	0.342849	0.705541	1.23247	1.50484
OS01G0930200	91.3321	80.1705	79.3558	89.7894	90.8404	26.0952
OS01G0930500	1.41754	0.271273	1.66651	1.53887	1.45525	0
OS01G0930900	0.113849	0	0.126981	0.522623	0.864894	6.91879
OS01G0931600	0.739861	0.204105	0.750181	2.23848	0.170321	0.204375
OS01G0932600	15.6455	12.9249	13.873	13.0087	20.0457	43.9135
OS01G0933600	42.7647	32.4356	29.815	41.3322	36.085	25.4335
OS01G0934200	13.5662	12.4203	11.1549	11.2505	11.7437	21.5637
OS01G0934300	9.20131	9.71428	8.7603	5.7014	10.1441	27.9235
OS01G0934350	1.61377	1.97601	3.41035	3.70399	3.11865	0.172055
OS01G0934400	26.7918	9.21414	13.8951	26.6729	18.4876	5.69862
OS01G0935600	38.8705	20.7465	19.8546	28.9167	33.9174	5.31326
OS01G0935900	202.779	136.79	181.368	178.802	151.69	242.128
OS01G0936800	55.6429	26.0666	47.4885	58.7711	69.0386	110.389
OS01G0938100	145.613	125.001	98.9095	169.876	123.816	19.4024
OS01G0938200	0.314759	0.902092	0.731385	0.481633	1.46128	1.06269
OS01G0938900	185.322	176.494	203.22	161.93	229.401	229.544
OS01G0939200	2.0687	1.50786	1.28938	2.1297	1.81038	2.71157
OS01G0939300	0.280689	0.486724	0.357788	0.0920357	0.812324	1.94947
OS01G0939700	118.36	70.4849	66.2717	135.982	118.002	181.775
OS01G0939901	1.11134	0.562073	0.206588	0.637701	0	1.87606
OS01G0941200	89.8276	65.0033	38.0612	71.2375	72.1109	14.2927
OS01G0941800	0.701333	2.57162	1.23853	1.00608	1.81297	12.7567
OS01G0944700	83.1654	110.728	62.5887	101.059	127.154	26.5646
OS01G0946200	12.5243	11.3434	29.8665	28.6861	24.2839	77.3327
OS01G0948100	0.611595	1.89583	1.23225	0.792445	1.39885	1.15899
OS01G0948200	16.6207	29.3911	29.7738	47.9259	71.0808	101.582
OS01G0948400	21.0096	24.5686	17.9043	19.1226	22.0147	22.5543
OS01G0948900	6.04844	22.4138	21.2294	20.7582	13.3927	2.87439
OS01G0949060	4.76324	6.63272	6.69256	3.69159	5.56099	13.7529
OS01G0949300	194.664	182.525	197.981	164.391	147.531	31.9408
OS01G0949500	152.716	55.1863	46.3698	118.196	107.027	15.9016
OS01G0950800	16.5023	16.8718	19.6327	11.7703	14.3339	32.2787
OS01G0951000	22.6085	23.9296	24.5317	16.6419	22.8292	73.8267
OS01G0952200	7.57341	6.43886	5.67172	5.51704	6.82089	8.30697
OS01G0952600	25.9571	24.5193	28.9362	15.3948	18.3944	37.772
OS01G0953801	0	1.28192	0.673095	1.10812	0.611279	1.77261
OS01G0954400	37.6758	49.0971	45.368	35.61	41.0668	67.1652
OS01G0954500	38.7971	36.2337	38.5043	58.8381	23.2938	7.42623
OS01G0956700	2.4296	2.83793	2.5808	2.29036	4.02838	4.33577
OS01G0957000	14.7991	7.33659	9.75113	9.27663	15.3674	1.78092
OS01G0957900	4.29203	4.54479	4.32552	2.91738	3.3534	4.33524
OS01G0958700	13.3109	7.14722	13.5128	10.1771	16.4242	25.5363
OS01G0958900	1.38289	1.20979	1.04216	1.11521	1.37235	1.81709
OS01G0959000	9.52893	10.3024	8.68699	10.0843	13.6182	14.535
OS01G0959800	7.79471	10.5586	9.51452	9.63348	11.5946	2.23598
OS01G0960000	24.8088	24.4795	25.2288	24.8424	34.26	61.9572
OS01G0960800	18.6143	13.9344	13.3965	13.9148	23.208	20.3528
OS01G0962000	9.99775	6.55204	8.63805	6.14082	8.02303	1.56887
OS01G0962100	53.596	44.3126	27.6715	21.3347	8.00378	0.585192
OS01G0962400	138.66	167.182	218.323	210.355	249.293	249.611
OS01G0962500	1.64307	1.63859	1.8584	0.98265	1.93386	3.67999
OS01G0962600	20.6239	21.1324	11.8897	13.8322	22.1789	96.1442
OS01G0964133	11.8742	6.117	4.32092	7.40995	7.73653	49.0327
OS01G0964900	10.093	15.6421	14.4735	17.9536	23.961	55.4953
OS01G0965400	27.1608	20.3939	15.5352	23.2579	30.3773	6.48955
OS01G0965600	20.7892	19.8604	29.3548	18.6768	25.0813	28.0754
OS01G0966400	18.7987	19.9715	26.9619	13.4216	20.1084	38.4092
OS01G0967100	9.27033	10.1465	9.78286	8.45651	11.9783	13.4583
OS01G0967800	1.12421	2.93547	1.86625	1.74023	3.01234	5.69335
OS01G0968000	5.03453	5.71866	3.68212	7.67208	6.8708	6.29049
OS01G0968500	0	0	0	0.115301	0	3.18851
OS01G0968600	0.623301	0.398199	0.420776	0.338833	1.05917	1.19618
OS01G0968700	16.9588	9.56328	11.0062	10.0363	12.3072	28.9972
OS01G0969000	29.8325	79.895	71.8549	27.6337	58.5468	1030.44
OS01G0969100	21.0395	22.6989	13.1482	14.1354	20.3139	28.4847
OS01G0969200	25.3628	15.5032	15.4457	14.6427	20.0952	28.1317
OS01G0969400	0	0.152705	0.112253	0.231003	0	54.8938
OS01G0969700	8.5717	7.9246	8.73799	5.34163	7.00192	11.2492
OS01G0972900	0.254401	1.28666	2.35508	4.20418	2.31918	12.1879
OS01G0973500	1.02186	0.848104	1.31506	0.661525	1.12794	0.106153
OS01G0974200	1222.56	1437.47	1879.63	2174.89	2003.47	84.0111
OS01G0974300	9.56556	6.65208	8.1245	6.62631	8.56559	28.0458
OS01G0974500	3.60456	3.51469	3.58569	3.24226	4.44053	10.4265
OS01G0974900	1.98405	0.912228	3.21875	3.3119	0.456742	6.57674
OS01G0976300	2.81558	9.73073	8.17798	5.11611	1.931	0.118824
OS01G0976500	3.68145	7.96241	5.8253	4.67145	2.59589	1.04588
OS01G0976800	24.7165	24.643	18.2466	13.8169	23.6727	25.1778
OS01G0976900	2.64712	5.10958	3.49419	3.81827	3.87436	0.811728
OS01G0977250	0.610702	0.235328	0.90819	1.26821	0.736414	1.47275
OS01G0977300	0	0	0	0.329758	0.218288	38.4748
OS01G0977400	1.26225	2.51031	1.52716	1.05575	0.758464	2.27527
OS01G0977600	11.2825	10.5965	13.7966	7.91643	12.8937	22.9381
OS01G0978500	13.71	9.91281	10.1574	11.133	16.1681	4.76244
OS02G0100100	20.4979	16.611	16.6079	14.2224	34.0076	851.171
OS02G0100700	42.3014	48.7369	36.4698	32.8992	40.7101	105.096
OS02G0101300	13.5577	15.2139	11.7349	10.2917	10.1029	1.71651
OS02G0101700	65.4375	44.7826	50.8237	49.7272	55.4217	113.715
OS02G0102000	0.646085	4.82605	3.43674	2.5666	2.95751	3.82568
OS02G0102400	20.1463	23.2769	19.7958	16.9124	25.9153	45.8455
OS02G0102700	80.1936	74.5834	74.7998	60.1493	73.7419	153.141
OS02G0102900	27.802	3.94514	2.9078	17.3773	12.3851	40.581
OS02G0103700	42.2505	66.6935	68.1854	42.4342	71.9279	147.721
OS02G0103900	8.85729	9.68358	9.93808	5.44761	7.65546	14.7192
OS02G0104500	26.9552	30.2923	20.4265	26.0204	14.9253	2.11622
OS02G0105200	28.141	18.0564	20.4897	19.5164	20.7913	33.1107
OS02G0105400	0.230737	0.433449	1.06617	0.75657	0.0417352	0
OS02G0106100	36.444	26.5707	41.2415	29.6706	14.5072	0.299616
OS02G0106600	18.2179	16.5799	7.81073	9.7839	6.42519	2.77553
OS02G0106700	2.4772	1.13897	1.46841	1.41151	2.23721	3.57935
OS02G0107000	73.0371	51.8802	55.9526	42.6125	45.3758	108.896
OS02G0107200	0.620063	1.14988	0.403423	0.770897	1.04678	2.09345
OS02G0107600	16.3808	15.9915	18.6597	15.8844	18.8914	4.14785
OS02G0108100	0.302565	1.42823	1.6592	0.376166	1.62813	2.2218
OS02G0108800	0.198415	0.286716	0.347759	0	0.358888	1.17709
OS02G0109400	1.82129	1.84227	3.1179	1.89572	2.46689	2.74561
OS02G0109900	0.77583	0.689064	0.527632	0.325741	0.479175	0.9583
OS02G0110000	5.72259	7.15874	6.38265	5.33004	6.0205	14.5044
OS02G0110400	10.6701	8.06111	7.36113	7.59599	9.92169	17.5884
OS02G0110600	8.58032	5.62715	4.94275	8.44025	10.446	7.091
OS02G0110900	3.29654	4.71182	1.91832	2.22057	4.17389	0.217757
OS02G0111500	0.652178	0.520809	0.535981	0.472708	0.478065	0.90393
OS02G0111700	196.968	225.071	210.017	145.036	214.427	471.929
OS02G0113300	6.2887	13.7602	9.93044	14.9659	14.5418	7.87815
OS02G0114033	1.22493	1.49364	1.66566	0.885819	2.03958	0.356908
OS02G0114700	11.2185	13.53	11.2559	7.45519	10.7139	19.6178
OS02G0115700	1542.84	1558.99	762.192	1349.37	985.983	161.625
OS02G0115900	71.4786	31.5348	42.7862	72.8106	90.7279	311.606
OS02G0116100	0.3338	0.24556	0.203074	0.1393	0.192108	0.614713
OS02G0116800	4.03675	7.23022	4.67443	3.62941	5.50175	10.1045
OS02G0116900	180.252	159.048	184.437	181.137	199.015	237.811
OS02G0117400	32.8972	32.6155	27.4857	28.2811	29.3973	97.8256
OS02G0117900	8.59851	5.58893	4.66752	4.12723	7.6995	9.40448
OS02G0118000	7.46838	7.52837	6.92236	6.29516	7.40178	15.2071
OS02G0118400	6.81583	6.86773	5.78221	3.9563	5.76431	9.11579
OS02G0119100	3.67308	7.21062	5.79614	6.02633	8.50895	12.7593
OS02G0119200	0.293946	0.297332	0.710344	0.899571	0.620296	2.77878
OS02G0119700	2.93648	3.04456	3.07048	5.68681	3.02087	3.34601
OS02G0120100	0.443446	0.568168	0.527567	0.542835	0.561465	2.66494
OS02G0120500	1.66467	1.42297	1.30752	2.20639	1.09838	0.18998
OS02G0120600	19.0972	30.1756	38.1679	47.1679	31.0883	1.38163
OS02G0121400	13.2669	10.4047	12.2549	7.37793	12.3578	20.3634
OS02G0121800	79.4643	56.3182	60.7253	61.7388	79.9323	133.925
OS02G0122300	53.9247	26.2877	29.4204	42.0318	54.6112	74.7447
OS02G0122400	8.12262	6.1433	5.61025	5.19535	9.50598	45.1545
OS02G0122500	101.016	133.982	116.193	122.514	120.686	25.9894
OS02G0122600	130.724	142.259	146.262	117.579	218.195	6.8145
OS02G0122700	0.659701	4.33746	4.72134	7.50779	5.98614	11.5262
OS02G0122800	98.7243	86.5762	36.762	38.436	57.0948	111.84
OS02G0122900	1.87418	2.17052	1.2118	1.18452	1.68515	2.11837
OS02G0123100	10.2672	7.27692	7.08902	7.2541	6.85361	14.7146
OS02G0123200	15.2774	12.2096	13.7544	10.9777	15.3178	18.2062
OS02G0123600	20.7605	22.6781	23.026	18.5996	19.5433	54.9919
OS02G0124866	11.2944	11.5039	9.47704	9.60129	9.53356	3.12472
OS02G0125100	52.2761	59.6673	56.3076	48.6697	62.871	140.943
OS02G0125200	0.726003	1.64358	1.23389	2.18213	4.46479	16.2475
OS02G0125800	12.505	10.375	11.5183	9.67482	14.3209	23.2324
OS02G0126700	57.3117	55.899	53.8653	47.8984	69.1051	70.2257
OS02G0126900	3.93677	3.35841	2.46875	2.2136	3.12282	6.96592
OS02G0127600	2.06347	1.73401	1.78807	1.25691	1.76856	2.18646
OS02G0127900	6.08625	5.73797	6.28299	6.19357	6.95789	24.1793
OS02G0128300	5.04541	4.39432	5.07536	3.06077	4.24719	6.22424
OS02G0128400	1.0109	0.937334	1.53466	1.22458	0.817741	1.27987
OS02G0129300	12.1552	12.4825	3.92266	6.05428	8.90603	1.06242
OS02G0129800	24.7008	43.0116	14.0523	26.6349	22.459	2.60258
OS02G0129900	28.3918	22.3773	20.1758	19.4307	21.6396	5.01526
OS02G0130300	20.5544	31.8999	24.9529	16.5632	22.3607	62.2307
OS02G0130600	1.07217	1.98828	2.52454	2.1191	3.80858	91.7933
OS02G0130900	2.31337	3.06003	4.29207	2.70593	4.14011	4.506
OS02G0131000	13.4871	6.85696	8.97841	5.91572	13.4109	1.28738
OS02G0131300	459.239	309.707	308.832	321.971	360.416	685.505
OS02G0131700	77.5566	69.8794	65.941	60.8594	69.6466	141.918
OS02G0132200	0.494292	2.23803	2.17897	2.18801	2.35436	3.33766
OS02G0132500	471.201	487.454	615.394	616.693	530.763	42.7411
OS02G0132600	6.87974	7.34748	6.22057	4.94417	7.90731	16.947
OS02G0132950	4.15402	3.78648	3.38238	4.47722	4.21966	6.94307
OS02G0133300	59.0412	42.6071	53.1232	47.8849	52.8302	87.5138
OS02G0133900	2.30847	1.9399	1.62406	1.10046	2.20338	3.09356
OS02G0135300	0.266804	3.48143	1.87475	1.34724	2.66871	4.67507
OS02G0135700	7.03824	5.97953	6.18724	3.18315	3.99477	8.05934
OS02G0135800	32.5645	27.1799	27.6036	29.214	34.163	55.9395
OS02G0135850	5.90326	16.971	17.6733	9.15181	18.6203	68.8129
OS02G0135900	3.11522	2.53121	3.18974	4.21978	8.79386	13.397
OS02G0137400	16.2042	11.7938	14.1929	11.9599	14.4253	25.9046
OS02G0137500	22.6527	15.2062	18.8393	16.1753	19.7468	27.8104
OS02G0138000	17.6198	25.6752	12.1174	28.8578	14.2809	111.72
OS02G0138200	6.86142	7.13505	9.26209	5.59297	5.43985	12.308
OS02G0138600	27.0706	25.6628	22.7542	18.6476	22.2706	26.3921
OS02G0139200	8.10118	11.3296	9.22633	5.54391	10.3114	37.1081
OS02G0139300	9.91823	25.7775	14.4467	18.186	22.9101	59.1078
OS02G0139900	1.7796	1.72663	1.21523	1.20871	0.735747	3.08997
OS02G0140400	0.867968	2.29404	2.68565	0.706909	0.886265	2.60903
OS02G0142300	6.1817	4.2644	4.37257	3.71666	4.71916	5.72024
OS02G0142450	1.58546	2.38553	1.81254	1.43286	2.0325	3.04106
OS02G0142800	4.66854	4.60988	4.21521	2.80642	3.37773	0.309609
OS02G0143100	54.5564	49.6953	36.7962	33.3702	34.3572	5.32328
OS02G0145500	3.72682	3.67183	4.34562	2.41621	4.59611	14.094
OS02G0146500	7.74048	8.82733	8.08325	9.03078	11.5923	12.2921
OS02G0146600	140.733	102.121	123.144	103.626	112.405	227.106
OS02G0146700	53.2188	41.0138	43.5715	36.9472	53.2653	148.916
OS02G0146900	2.40448	4.41266	3.52467	4.84871	3.39234	9.15012
OS02G0147100	10.3229	7.45844	12.6444	4.07234	16.5129	20.1645
OS02G0147200	2.48697	1.64602	2.03756	1.65608	2.17699	3.28086
OS02G0147300	0.561114	0.530562	0.63944	0.391967	0.386114	2.26096
OS02G0147600	3.67548	5.57673	4.38848	3.24466	2.92346	10.0466
OS02G0147700	20.7105	17.6679	25.3722	14.4612	21.7467	55.18
OS02G0147800	17.4386	16.0741	17.6982	16.567	18.2779	32.1206
OS02G0148000	21.694	20.0978	19.0378	13.7573	11.2654	3.90724
OS02G0148500	32.996	27.6906	28.0561	27.7532	34.0459	49.9372
OS02G0148600	0.775182	1.76425	1.459	1.50123	2.63775	3.77854
OS02G0149800	91.2831	67.7267	86.0793	74.4149	71.9112	27.3783
OS02G0150000	0.553543	0.466599	2.16087	0.211753	0.350431	0
OS02G0150300	3.76798	2.50524	2.14852	1.91918	4.39556	5.44592
OS02G0152500	13.6976	16.8401	14.3416	12.3024	19.1254	32.0248
OS02G0152700	12.1586	14.0738	12.5545	10.6162	13.4266	55.5063
OS02G0152750	0.956785	0.806506	1.06714	0.915023	2.62475	1.1306
OS02G0155000	2.03167	2.13119	1.2589	1.41047	1.33383	2.33725
OS02G0156100	58.7877	34.0113	27.6791	90.768	25.5985	74.2648
OS02G0157600	8.27416	3.13855	4.75846	5.11873	4.41967	0.785677
OS02G0157900	0.0411609	0	0	0	0.104231	1.75099
OS02G0157950	26.9542	29.971	20.4875	34.2786	28.6168	12.0528
OS02G0158800	6.0258	11.9466	5.43044	7.3026	6.80552	10.7906
OS02G0158900	0	0.0990101	0.0727818	0.0748881	0.743598	3.43689
OS02G0159000	5.93419	3.3091	5.93982	10.9138	3.17879	21.8844
OS02G0160200	32.9152	30.8641	29.8339	47.4552	22.5445	20.9278
OS02G0160250	0.942383	0.537725	0.431213	0.610077	0.703676	0.0244744
OS02G0162000	6.99877	3.37114	5.48281	4.58968	5.38015	5.9073
OS02G0162500	332.323	300.889	330.802	231.053	287.252	607.106
OS02G0162766	0.213089	0.431088	0.336696	0.52985	0.674503	2.2842
OS02G0164400	0	0.695899	0.47958	0.0986918	0.762188	4.35513
OS02G0165100	0.80495	0.645763	0.433419	1.08305	0.913747	0.196797
OS02G0165800	0.0632828	0.832153	0.141164	0.0726247	0	1.98699
OS02G0166800	5.57885	5.01048	5.05041	4.59365	2.88246	0.22805
OS02G0167300	12.4984	8.09749	5.5054	11.3295	10.256	59.738
OS02G0167600	35.8678	32.9827	29.9338	29.1689	21.7012	2.70986
OS02G0167700	20.5523	19.3416	18.65	16.888	21.2856	42.9342
OS02G0168400	0.497453	2.01273	1.42671	2.03889	3.29919	3.31101
OS02G0168900	13.1625	13.7368	14.7973	10.3102	15.0784	16.506
OS02G0169000	11.6507	8.7924	10.3752	7.14031	10.6967	12.8508
OS02G0169400	0.465064	0.859736	0.947981	0.349677	0.609141	0.194915
OS02G0169700	0.19448	0.442622	0.216912	0.22319	0.369359	2.53613
OS02G0169800	1.78022	1.13379	1.02955	1.11988	1.3858	2.13702
OS02G0170000	44.3183	50.0077	21.7112	25.3079	30.994	5.61778
OS02G0170200	15.7038	16.5465	17.2232	11.489	17.812	21.3401
OS02G0171500	0	0	0.190471	0.195984	0.432447	35.9777
OS02G0172000	0	0	0	0.163513	0	7.35991
OS02G0172300	0	0	0	0.969604	4.065	83.6918
OS02G0173600	1.51143	0.839362	1.12384	0.918289	1.35083	1.89106
OS02G0173650	26.3978	20.5677	16.5118	18.2178	23.2609	46.9709
OS02G0173900	94.7775	77.4308	80.0811	77.0699	81.2665	119.888
OS02G0175100	63.8474	60.8063	56.0992	57.0968	71.5448	11.0896
OS02G0175600	434.684	637.764	661.72	587.692	644.018	1605.36
OS02G0175800	214.379	243.928	193.319	270.489	299.514	153.965
OS02G0175900	13.1847	13.2427	10.5631	12.5027	17.3599	20.9091
OS02G0176100	25.0824	18.9726	15.9697	10.1089	15.8682	51.1715
OS02G0176400	1.23641	2.50131	1.31007	1.63177	3.28749	0.563539
OS02G0176700	6.20219	5.20167	4.24356	3.88786	7.78686	6.70426
OS02G0177500	116.469	132.645	154.28	134.205	156.091	397.503
OS02G0177700	96.0387	31.2954	37.2335	38.3748	13.2921	5.11966
OS02G0178400	251.28	222.622	326.754	266.707	375.435	830.972
OS02G0178700	3.29918	4.48279	7.74389	4.8034	2.49387	0.74812
OS02G0178800	9.98548	5.91471	2.80939	6.15994	2.35396	1.00228
OS02G0179100	35.8471	41.9371	27.0079	31.5294	23.5533	15.9535
OS02G0179500	0.0891819	0.811883	0.447608	0.460562	0.733959	3.61314
OS02G0179800	6.97296	7.46742	9.46113	6.81299	10.2381	10.3412
OS02G0179900	4.35539	2.53005	2.67871	2.94188	3.54506	6.47845
OS02G0179950	1.69691	1.21868	0.870612	1.30476	1.8907	2.40622
OS02G0180100	13.2018	11.3077	12.3892	11.7703	13.57	24.1551
OS02G0180700	16.6063	16.7611	10.348	14.5004	13.8954	18.0265
OS02G0180800	1.2002	2.79227	2.30915	2.44485	2.12748	0.425473
OS02G0181200	17.5232	14.5023	27.8815	30.7979	9.92978	1.6135
OS02G0181700	2.96148	2.11996	3.15062	4.39211	1.61523	0.0922941
OS02G0181800	53.8503	45.3631	54.9057	46.5972	52.4578	95.6681
OS02G0182500	23.832	20.996	23.641	26.0267	39.9084	71.3586
OS02G0182900	15.9704	10.2145	13.0686	11.2424	18.6226	39.3277
OS02G0184100	53.1189	45.5997	46.0801	41.0973	52.952	146.002
OS02G0184300	8.13443	14.2303	6.94696	6.11076	13.7324	2.54733
OS02G0184650	0	0	0	0	0	0.528395
OS02G0185400	0.11696	0.118307	0.260901	0.436233	1.07363	7.72976
OS02G0186200	0.0289238	0	0	0	0.512703	3.95493
OS02G0186400	5.79082	6.10082	6.33495	4.73478	11.1034	46.0603
OS02G0186700	17.658	16.3899	18.7995	12.3776	17.8479	35.8718
OS02G0186900	21.9798	26.9076	42.9012	45.7274	33.7521	9.61849
OS02G0187600	22.643	15.1562	18.4738	17.5801	29.0935	40.8257
OS02G0189100	42.4966	14.6351	20.6588	30.6417	38.7621	130.474
OS02G0189300	5.07315	2.67735	2.33713	2.19382	14.7085	16.7928
OS02G0189900	4.88377	4.29568	4.64186	3.16789	4.35536	6.40903
OS02G0190100	0.932094	0.419036	1.61716	1.66397	0.786775	1.04898
OS02G0190900	14.0632	29.939	35.0183	22.1445	21.4293	43.4774
OS02G0191600	0.82936	0.447421	0.431677	1.45941	0.560046	0
OS02G0191800	11.4338	15.5483	6.75635	9.03744	19.1745	3.14446
OS02G0192300	0.500845	0.584556	1.03129	1.32642	16.1462	227.81
OS02G0192400	12.738	9.61244	13.0797	10.3363	15.9652	97.8342
OS02G0193500	10.9176	10.3028	13.7389	13.5886	17.5711	23.6634
OS02G0193900	10.781	17.3943	17.3909	15.798	23.1265	24.5015
OS02G0194000	4.905	8.01474	6.08288	6.06209	7.38302	7.85164
OS02G0194200	19.2285	25.0386	26.7594	16.9996	21.1237	68.8701
OS02G0194300	4.30867	4.48343	4.04687	4.02203	4.72452	17.1849
OS02G0194400	0.158415	0.416624	0.742087	0.836283	1.36392	5.55164
OS02G0195000	4.86705	5.2686	3.74594	4.05033	5.65785	6.42871
OS02G0195300	18.4142	16.9492	16.9797	12.6564	18.7664	54.1463
OS02G0195800	7.66413	14.6563	13.5239	10.6334	16.4145	40.2037
OS02G0196000	19.6106	17.3844	17.3931	17.1491	22.0811	30.6371
OS02G0196300	25.342	25.3118	22.6783	16.5145	22.9496	51.9806
OS02G0196900	10.5302	5.91751	6.99469	6.17663	6.93302	8.72211
OS02G0197400	157.521	77.5332	107.747	64.1851	86.3611	170.332
OS02G0197500	9.43461	6.89877	7.90269	7.0878	10.7942	35.1919
OS02G0197700	3.99653	2.69505	1.59727	3.287	3.71079	0.742119
OS02G0197750	14.8958	48.1278	38.0668	52.28	39.7345	2.49014
OS02G0198200	3.86211	7.13553	5.97787	4.47747	5.43886	7.66389
OS02G0198600	27.6487	24.2104	31.9424	27.1364	37.3061	67.5026
OS02G0198900	13.0041	15.274	11.2632	8.63724	12.8464	19.1057
OS02G0199200	2.33325	2.486	4.82306	1.74942	1.69375	8.88582
OS02G0199600	11.4201	12.3145	17.1833	13.3532	24.9629	3.92839
OS02G0199900	21.7124	17.7615	17.7794	22.4294	21.4592	67.7069
OS02G0200800	11.3092	12.0114	8.65434	10.9237	18.6942	48.0138
OS02G0200900	126.06	113.917	91.6234	81.5147	113.545	51.6761
OS02G0201401	18.7964	11.3084	15.8946	12.9709	17.8881	23.891
OS02G0201500	1.82355	1.56508	2.03388	2.3147	3.63821	3.05034
OS02G0202250	6.58437	5.44022	4.95537	3.30503	5.45394	7.25491
OS02G0202400	1.70856	1.34744	2.45471	20.1063	215.008	4675.51
OS02G0202500	106.776	131.955	168.83	70.7001	105.797	164.842
OS02G0202600	13.9355	13.8234	15.6287	13.121	13.745	18.7156
OS02G0202800	3.81912	3.92593	3.49775	3.95531	4.87486	5.06329
OS02G0202900	1.71618	1.87766	1.36724	3.81848	3.01549	27.9539
OS02G0204000	13.1095	15.6756	15.727	23.6786	13.5183	31.8947
OS02G0204300	58.492	39.1312	41.7808	30.3325	39.2102	122.212
OS02G0204400	4.09734	4.69909	4.0872	3.44386	1.53442	0.233804
OS02G0205000	24.933	28.0704	33.142	21.4602	31.7308	56.9935
OS02G0205100	0.998598	2.44379	3.91619	1.25692	1.18279	6.00338
OS02G0205400	11.9092	10.5809	9.7278	8.41315	10.5661	28.703
OS02G0207100	2.37171	0.984866	3.87045	2.92238	4.01443	10.772
OS02G0208100	24.8642	22.1917	22.5263	12.5395	14.951	85.7255
OS02G0208200	14.4	13.8456	13.2517	14.8611	16.8299	34.5529
OS02G0208600	6.56488	7.18194	6.49683	6.39577	9.14925	10.2052
OS02G0208900	27.2896	15.4166	18.8699	16.8907	19.7084	32.3722
OS02G0212300	1.02464	0.721006	1.73909	2.04505	3.55359	0.0451225
OS02G0214300	7.71343	12.5761	11.2067	13.5111	18.1833	15.6766
OS02G0214500	0.173387	0.263076	0.0483465	1.84059	4.17111	531.766
OS02G0215000	8.98846	4.13125	5.11125	5.48061	7.59389	13.2896
OS02G0218200	75.1326	71.1414	69.6438	62.4666	84.6808	105.595
OS02G0218300	2.56441	3.66206	5.00536	4.41447	2.91267	6.03511
OS02G0220400	31.5185	23.5931	21.4451	20.1272	34.0368	10.5563
OS02G0220500	86.0916	66.2268	59.4465	48.8817	63.7645	148.364
OS02G0220600	70.9419	57.8466	64.0816	45.7355	58.3219	131.707
OS02G0221300	0.0931193	0.188384	0.05193	0.017811	0.0982518	3.78839
OS02G0221500	75.8523	68.5271	73.7751	56.6742	70.4777	139.922
OS02G0222100	3.54201	4.4507	9.54515	5.45352	8.35656	15.5981
OS02G0222500	0.382894	0.849572	0.964326	0.978059	0.969596	0.350287
OS02G0224800	6.39759	2.75157	9.49528	8.38261	5.67655	1.93885
OS02G0226200	88.981	179.459	300.122	148.391	129.507	6.09141
OS02G0226801	1.37595	2.27749	1.81368	1.43552	1.58377	0.633473
OS02G0226900	0.401142	0.683391	0.5887	0.242295	0.908879	1.15475
OS02G0227200	71.1015	72.9929	159.619	62.8276	81.1083	153.618
OS02G0229000	168.855	236.315	258.853	138.822	187.505	418.17
OS02G0229800	15.0766	11.6297	9.61752	14.9994	15.9304	0.549296
OS02G0230000	38.3925	38.5443	34.7052	24.1726	37.2154	83.4938
OS02G0233200	2.22955	7.03632	4.12794	5.42439	2.99229	5.23906
OS02G0234200	13.2452	16.3621	8.93071	11.3077	10.4303	16.4305
OS02G0234400	0.712701	0.995543	0.681348	1.32424	0.601586	0.137498
OS02G0234800	78.6474	52.3172	45.5188	50.5459	54.3706	65.8551
OS02G0235000	14.3159	10.7807	12.7091	11.1441	19.7253	29.9062
OS02G0235101	3.81944	4.33377	6.18625	2.78243	3.82671	6.35789
OS02G0235701	0.065255	0	0.0727818	0	0	0.727035
OS02G0236000	130.68	62.998	62.1522	67.462	68.7223	480.166
OS02G0237000	0.0473532	0	0	0.0543436	0	3.30938
OS02G0237100	0.184514	1.8975	0.61739	1.3411	0.7398	0
OS02G0238500	9.57743	15.0343	8.96895	8.45083	11.726	17.0675
OS02G0241300	0.0639834	0.107868	0	0.0244763	0.027004	1.53375
OS02G0241600	1.1734	1.8628	1.16333	1.30921	3.19835	11.6042
OS02G0242600	0.615534	0.326137	0.784608	4.33932	6.53172	963.585
OS02G0242900	0.163387	0.247903	1.00228	0.468765	1.7584	3.72347
OS02G0244100	13.9182	11.1612	11.3328	10.1728	16.2824	110.392
OS02G0244300	6.49997	6.92681	6.84607	4.93573	7.54258	8.30345
OS02G0244600	3.25315	1.88036	2.10575	2.86671	6.14164	0.205936
OS02G0245000	20.9646	19.2765	19.0188	19.8596	24.8435	38.2294
OS02G0246300	55.3785	59.7371	65.0329	62.381	103.149	191.798
OS02G0246600	13.4084	10.3793	9.56927	9.15351	8.18823	15.9826
OS02G0246900	74.6609	87.747	63.1917	77.3744	48.3018	2.29541
OS02G0247200	4.21915	8.0557	6.57141	3.40945	4.70984	15.2224
OS02G0247800	5.23094	6.0444	3.63346	3.84543	2.56911	0.245113
OS02G0248200	0.0773626	0.0391269	0.0431429	0.133174	0.636687	7.95327
OS02G0248800	0	0.0929046	0.0682936	0.632431	0.54269	194.614
OS02G0249000	0.179138	0.241602	0.3663	3.63196	3.66682	627.424
OS02G0249300	45.7561	46.8759	33.6523	22.1204	24.5532	4.03512
OS02G0249500	0	0	0.0827626	0.170316	0.0939523	41.1114
OS02G0249600	0.0602731	0.0609674	0	0.345854	0.114471	79.7594
OS02G0249800	0.437802	0.118092	1.10681	4.85683	1.29341	142.933
OS02G0249900	0.0875604	0.029523	0.162767	1.74176	1.81077	146.687
OS02G0250600	0.0288372	0.145847	0.192981	0.0661885	0.292096	1.22674
OS02G0250700	3.13653	2.41459	2.10518	1.9909	1.80992	0.267081
OS02G0252400	0.0939978	0.507097	0.244626	2.4811	18.3679	511.83
OS02G0252600	2.05021	2.66215	1.50824	1.73545	1.7858	3.09277
OS02G0255200	47.627	55.4289	59.8346	40.841	64.2256	118.088
OS02G0255500	23.5396	50.4988	42.2812	39.6777	31.6052	12.7656
OS02G0256200	1.10964	1.49656	1.32013	1.23099	0.749309	0.11239
OS02G0256800	0	0	0	0	0	1.92037
OS02G0257300	54.1177	51.2218	37.3455	40.1262	45.535	3.27974
OS02G0258300	0.525909	1.54524	0.921751	1.09213	1.20492	0.126826
OS02G0260500	5.09304	5.54297	4.56596	3.99523	6.04037	10.7088
OS02G0261000	9.85263	4.05165	2.72159	6.18192	12.9995	15.9016
OS02G0264800	24.0327	102.4	56.4038	47.3873	79.0678	95.2993
OS02G0265300	0	0	0.0554886	0	0.0629908	1.91482
OS02G0265400	127.244	99.2374	126.428	127.032	137.393	268.742
OS02G0266200	2.20246	1.61268	1.70488	0.999718	1.85214	2.08095
OS02G0266500	3.12007	3.02864	1.68536	1.71807	1.94865	3.57116
OS02G0268100	0.347086	0.0585141	0.03226	2.35675	2.56352	340.065
OS02G0268300	0.354104	0.0895459	0.329123	2.30281	2.50327	397.751
OS02G0269000	9.04119	11.385	11.2777	13.1287	14.5312	17.3057
OS02G0269650	0	0	0	0	0	4.56125
OS02G0272200	0	0	0	0	0.15489	1.40426
OS02G0272800	1.86841	1.51194	0.625175	0.85769	1.24197	1.98705
OS02G0272850	1.79101	0.402586	0.554886	0.685133	1.51178	1.71326
OS02G0273900	3.05923	7.68627	5.17317	3.8506	4.74806	7.9963
OS02G0274000	23.5893	28.4767	36.2304	22.9886	25.1343	60.2407
OS02G0276900	16.1348	22.7382	22.9065	21.6864	13.7808	0.526276
OS02G0277600	6.58187	5.18385	4.37101	3.40196	5.5027	6.46295
OS02G0279600	49.5677	35.8219	43.1014	32.2843	38.9645	52.9414
OS02G0279800	28.0369	29.2156	36.1231	30.6502	28.8427	39.9645
OS02G0280000	16.1753	8.55266	9.92254	12.741	8.56444	27.7026
OS02G0280400	13.183	19.0328	17.3292	10.8258	15.2438	6.81249
OS02G0281150	11.4822	9.28403	9.82251	8.65686	11.621	16.5979
OS02G0282100	69.8474	73.9361	72.3214	69.757	59.8332	102.533
OS02G0284500	2.38725	1.78011	2.25297	2.05475	2.53821	5.11489
OS02G0284600	546.96	877.541	1113.45	691.566	849.574	2201.3
OS02G0284800	21.0298	9.14698	11.5713	10.4582	15.976	32.4473
OS02G0285300	7.71423	3.60837	6.86332	12.9981	54.5953	247.546
OS02G0286350	0	0	0.183321	0.471565	0.312159	12.4025
OS02G0286500	0.274015	0.346465	0.611243	0	0.173471	32.8884
OS02G0287000	134.506	209.955	267.602	147.925	202.922	722.964
OS02G0288100	0.0267992	0.0542159	0.0298903	0.0615108	0.20359	58.3049
OS02G0288200	27.3413	33.193	30.8957	21.5422	29.3324	29.6809
OS02G0289300	1.92633	2.43565	1.45792	0.552674	2.26479	2.50855
OS02G0289500	5.94022	10.8013	9.14934	6.73597	6.26763	17.047
OS02G0289700	30.8581	45.1758	36.6069	50.0575	39.3813	132.538
OS02G0290300	20.5037	18.3745	18.2571	15.8685	17.8291	24.4917
OS02G0290400	30.3653	20.2861	24.115	22.766	28.422	33.8842
OS02G0290600	17.3124	14.7482	16.9455	14.0659	15.8742	33.2856
OS02G0290900	0.627468	1.5074	0.831064	0.45006	0.645501	8.57975
OS02G0292600	1.34966	1.89267	2.12115	0.598437	1.28164	2.11265
OS02G0293300	1.19688	3.94018	3.30093	3.24662	5.81371	0.573074
OS02G0294600	15.2506	11.2883	12.5811	11.7715	17.0052	26.5823
OS02G0294700	8.65785	7.54366	8.26059	7.27979	5.557	12.8846
OS02G0295700	9.00075	7.29631	8.70197	7.48161	9.90512	20.8955
OS02G0296800	3.76528	4.18661	3.49431	2.24302	3.27529	5.63321
OS02G0297132	0	0	0	0	0.0537699	1.03233
OS02G0297900	0.385009	0.649073	0.393633	0.110461	0.365607	1.49485
OS02G0298100	3.25035	3.85141	4.05437	2.4208	2.48604	7.75333
OS02G0298900	18.1234	21.5063	24.2137	14.8458	18.8115	44.4965
OS02G0299600	1.74157	2.068	2.19581	2.95455	2.30095	0.383471
OS02G0300700	162.548	174.934	222.258	246.318	257.426	12.3406
OS02G0300900	0.290547	0.587788	2.26842	2.75087	0.827716	0.735708
OS02G0301000	14.6273	17.7451	19.0245	16.7866	20.4891	26.8251
OS02G0301100	824.853	972.463	406.556	622.887	404.605	75.6174
OS02G0301400	0.429664	0.561376	0.818673	0.246546	0.158671	0.489588
OS02G0301500	19.8567	16.0581	20.3085	14.3771	17.5958	31.4652
OS02G0302200	22.2269	39.2677	58.152	27.8621	23.8008	2.91486
OS02G0304900	13.6692	15.3052	11.1039	15.6871	14.3059	8.04288
OS02G0305600	5.86034	9.72865	8.38183	4.74738	7.94378	17.1786
OS02G0305800	3.05572	11.8691	12.6784	5.89145	14.6247	41.9065
OS02G0306100	2.06661	6.0812	2.72406	3.30598	5.31252	1.45888
OS02G0312500	5.47138	2.77995	3.90895	3.73272	4.43745	8.91274
OS02G0312700	17.1172	16.3669	18.0943	16.6633	17.899	22.4264
OS02G0313400	45.8158	31.9265	34.0964	41.6442	50.8712	154.455
OS02G0313450	0.0435821	0	0.048609	0	0.055181	2.51612
OS02G0313700	7.4872	3.32287	4.33349	4.76509	4.39156	2.11121
OS02G0313900	5.47877	3.85673	3.33311	3.15363	3.3271	3.82705
OS02G0314600	5.75352	9.28691	8.82017	15.3692	6.66479	3.14933
OS02G0314925	5.68159	5.06286	0.905274	2.48393	3.25429	0
OS02G0315200	0.734866	1.28844	0.0546419	1.40558	0.806384	0
OS02G0315400	65.8304	64.4387	62.7216	87.5358	99.1902	284.115
OS02G0316800	0.406971	0.617488	1.58869	0.622731	0.601163	1.64882
OS02G0317300	14.0978	11.2181	15.0111	12.1235	19.6586	17.6299
OS02G0318100	2.1313	2.38519	1.71962	2.08164	2.69852	0.505228
OS02G0319100	4.72259	3.46293	5.69347	4.87602	8.99822	12.4459
OS02G0320300	8.09162	12.7613	8.78233	7.88821	9.52907	4.27409
OS02G0321800	5.62125	12.8996	6.03569	6.64364	13.2254	12.0669
OS02G0321900	102.922	150.101	137.409	90.1731	112.128	438.764
OS02G0325100	61.6973	56.514	55.8156	56.5262	83.4989	74.2251
OS02G0327100	28.73	21.9208	26.9668	20.7442	27.7729	38.7213
OS02G0328550	2.88372	4.47265	4.61009	3.41974	4.74656	22.1008
OS02G0328600	12.2441	11.264	9.65361	6.29897	7.48406	18.4152
OS02G0332200	52.32	56.8986	55.7392	60.8775	66.5373	153.96
OS02G0435000	16.9815	18.2748	21.6553	16.9976	21.8723	37.5485
OS02G0436400	34.1685	35.8216	37.2927	25.7214	31.8554	34.4966
OS02G0436500	4.34455	4.24563	6.24187	6.08449	7.08579	12.2317
OS02G0437300	3.98538	2.10002	2.2122	4.48862	4.2246	8.39243
OS02G0439700	11.6047	9.48204	8.382	8.56363	10.8266	18.5319
OS02G0440000	60.247	67.5867	60.0882	41.3186	58.729	97.3886
OS02G0445300	0.195765	0	0	0	0	2.57767
OS02G0445700	26.9561	8.34572	8.57145	8.14797	8.19916	15.4096
OS02G0453600	1.54998	0.825177	1.6681	13.9807	9.67475	2490.1
OS02G0455400	11.5141	8.68884	12.6893	13.1614	10.9917	2.96182
OS02G0456100	0.413883	1.46528	0.0659459	0.441054	0.224586	4.10222
OS02G0456500	5.22672	5.23915	6.28612	4.01091	5.32211	8.06845
OS02G0457250	1.0945	1.72218	1.15293	1.46542	1.30881	0.492702
OS02G0459300	0.0884448	1.16303	1.62767	2.68978	2.29566	3.13537
OS02G0459600	0.314906	1.18313	0.602107	0.516277	0.626554	5.80955
OS02G0461200	2.82743	4.6504	3.28175	3.11291	3.37618	3.98136
OS02G0461400	0.332126	1.00785	0.740868	0.254103	0.140173	3.1397
OS02G0461600	10.6847	12.3629	10.031	14.688	12.7984	31.4932
OS02G0461900	44.65	53.3262	56.5942	52.9982	58.7945	111.445
OS02G0462500	28.3918	14.0868	23.9504	26.7057	33.6728	46.8664
OS02G0463500	0.0349733	0.318385	0.0390072	0.200681	1.90409	74.6008
OS02G0464900	0.697945	0.898526	0.459992	0.327672	0.642688	4.81991
OS02G0466600	5.00197	3.65096	3.9306	4.12589	3.11262	1.72715
OS02G0467200	0	0	0	0.0831089	0.733535	7.8484
OS02G0467400	0.0181935	0.184031	0.121752	0.250551	0.299462	2.63513
OS02G0467700	28.2352	28.2268	38.8499	25.8167	32.1581	46.3052
OS02G0468100	6.38747	4.54824	3.46838	2.94181	2.81996	0.723575
OS02G0468200	8.14305	9.76496	7.52063	6.17371	11.4299	23.1758
OS02G0468500	1.65899	2.37332	1.66531	2.20308	1.44036	2.54449
OS02G0469000	7.28974	7.5479	8.83479	6.19206	10.6834	18.0227
OS02G0469200	29.1657	25.7816	23.3259	21.2082	28.9354	39.6409
OS02G0470600	0.444207	0.371855	0.205011	0.123051	0.232729	0.434405
OS02G0474700	15.1338	14.0389	16.0524	11.455	12.7102	22.3186
OS02G0475300	19.2345	14.5314	22.8173	27.9915	29.2729	3.4494
OS02G0478500	6.44245	7.92081	8.93231	8.12876	7.97678	22.8926
OS02G0478600	34.6656	34.435	33.8793	23.8222	19.887	40.0171
OS02G0478700	284.749	233.602	239.245	190.236	243.717	697.701
OS02G0478900	0.103789	0.0349949	0	0.0595554	0	0.122644
OS02G0480200	3.73849	3.82222	2.91431	2.56039	3.28288	5.00804
OS02G0480800	0	0	0	0	0	0.863318
OS02G0480900	38.9005	42.1083	48.2083	36.9036	32.0206	75.6967
OS02G0481000	51.1938	34.5571	39.2518	38.4982	41.4318	74.2084
OS02G0481700	6.57298	8.02612	7.33113	5.34943	8.32232	16.3652
OS02G0482200	20.3383	15.1356	16.6891	48.0151	21.1527	266.915
OS02G0486400	4.2615	3.17623	2.25144	2.8314	1.94731	3.76459
OS02G0486500	17.9732	11.7051	11.3687	11.7542	12.9681	1.74561
OS02G0487300	0	0	0	0.0760212	1.971	16.74
OS02G0489400	156.268	191.922	161.831	104.717	162.36	284.858
OS02G0489500	5.76571	4.82514	4.99655	4.76033	7.14264	9.1589
OS02G0490500	1.12378	2.85568	1.06998	2.04461	0.451153	0.0832854
OS02G0491300	0	0.0730694	0.0268565	0.0276337	0.0609751	0.877994
OS02G0492600	0.0321913	0.0325621	0.107713	0.0738869	0.0815175	4.01045
OS02G0492800	0.571046	0.866436	0.53076	0.983017	0.60252	3.95232
OS02G0493050	4.504	5.25679	5.367	5.47814	6.77501	10.4105
OS02G0493300	0.994793	1.03205	0.910389	0.87819	0.904291	1.83432
OS02G0494700	0	0	0	0.0370177	0.142942	6.02776
OS02G0497500	8.74932	6.1428	7.288	3.87656	5.72591	10.4884
OS02G0497700	23.5594	21.0272	15.0705	20.8925	26.9582	50.4044
OS02G0502500	7.41884	4.40187	5.58801	4.40444	6.24186	11.987
OS02G0503350	1.54287	1.41499	1.53728	1.86507	2.2921	3.29211
OS02G0503400	981.318	1056.3	1697.91	1072.36	1043.49	2069.08
OS02G0503900	92.9254	21.4381	24.8586	67.4758	46.1208	15.8437
OS02G0506500	32.2636	28.9672	38.6688	36.3653	49.089	123.917
OS02G0507600	5.87108	16.1083	15.4077	14.6646	12.0978	48.3499
OS02G0508100	17.2507	18.0856	18.6392	18.0444	26.3922	466.662
OS02G0509500	46.1027	92.5744	114.74	52.7961	81.0522	533.479
OS02G0510100	81.5456	80.982	104.501	85.4589	135.783	307.537
OS02G0510200	452.03	239.552	256.815	214.632	200.941	654.616
OS02G0510300	11.3421	14.6659	15.2705	14.5751	17.8464	30.4487
OS02G0511500	26.2448	20.5693	24.4001	18.0714	22.5868	52.7555
OS02G0511800	0.374375	1.30819	0.265718	0.66399	1.29276	4.10213
OS02G0511901	0.326128	2.59509	1.52773	0.773494	1.78934	13.5432
OS02G0512200	27.8097	23.8419	22.8847	17.1251	22.2215	40.6193
OS02G0512300	6.83038	4.14006	3.40893	2.16556	3.80253	5.73377
OS02G0513000	13.3634	9.70121	10.5702	9.54595	14.8481	26.9093
OS02G0513800	2.51672	2.20118	1.5829	1.43326	2.01254	2.97073
OS02G0514150	0.392327	0.892906	2.2973	0.787926	0	4.07307
OS02G0514326	0.314759	1.52117	0.624116	0.461565	0.110703	1.68259
OS02G0514500	0.17528	0.620547	1.66173	0.754332	0.443858	5.45917
OS02G0515000	12.1086	11.666	10.9634	8.21614	10.0556	14.9224
OS02G0515200	6.86125	6.5147	4.04291	4.60562	3.40116	0.59005
OS02G0516400	2.79178	2.907	2.83905	3.72219	4.83434	24.659
OS02G0516600	36.7381	27.3868	35.1219	30.865	36.5907	83.4327
OS02G0523500	86.0993	46.6116	53.4391	54.2704	68.9377	335.952
OS02G0524600	30.9528	43.6381	36.9257	53.0229	41.1286	124.944
OS02G0524800	1.2513	2.70247	2.18775	1.7077	0.770752	4.93255
OS02G0525100	37.4137	72.1961	80.4624	69.8733	73.0405	1.10122
OS02G0525600	370.939	193.921	140.603	167.849	265.682	20.5133
OS02G0525900	9.18794	9.01857	8.96383	9.17521	13.9122	10.1328
OS02G0526000	10.825	22.625	10.1462	17.1752	18.7838	1.22191
OS02G0526400	7.90986	9.30347	9.51979	7.72646	6.12545	1.13653
OS02G0526600	1.78364	2.25523	2.78512	1.46697	1.73139	2.86041
OS02G0526700	8.68485	21.2062	16.6736	26.9597	14.3312	1.11759
OS02G0527200	24.0791	8.8569	12.061	38.5365	17.073	1.81807
OS02G0527300	8.42635	4.63933	3.33104	3.67225	4.35536	11.2896
OS02G0528000	2.35191	4.53144	5.37129	3.66307	3.33236	0.170154
OS02G0528100	0.168621	0.307014	0.300913	0.309621	1.06749	2.86926
OS02G0528200	16.0527	28.8087	27.3378	48.7304	165.878	10796.2
OS02G0528300	2.7424	8.13284	3.42947	4.12479	24.7793	197.046
OS02G0530100	9.43098	12.5842	11.8616	11.917	5.71641	0.660528
OS02G0532900	27.5924	33.839	21.6381	29.5808	11.5874	4.33963
OS02G0534000	0.725442	0.451569	1.80495	0.896574	0.847857	0.226083
OS02G0534800	124.937	122.156	121.325	93.5668	125.761	221.157
OS02G0535300	1.17173	3.0816	0.522754	1.41194	20.0283	28.8986
OS02G0535400	15.9671	15.1984	19.5276	13.7063	20.4334	23.1964
OS02G0536300	0.361277	1.53484	1.20884	0.538992	1.78397	3.22012
OS02G0536400	5.01954	5.71469	6.44181	3.73591	5.77043	6.12643
OS02G0536500	78.1493	137.854	112.852	95.6225	57.4663	4.17914
OS02G0537500	3.26114	4.14932	4.36932	3.05995	4.28487	16.8478
OS02G0537775	0.314246	1.0728	1.18291	0.721271	0.895229	0.0397859
OS02G0538900	4.408	9.37254	5.95324	5.54051	6.91	11.6932
OS02G0539500	4.94754	5.16702	5.41071	10.176	6.71173	10.4453
OS02G0539900	0	0.048183	0.212514	0.35533	1.44748	31.0709
OS02G0541325	79.3337	70.554	66.7015	56.0099	76.59	166.892
OS02G0542400	9.3708	9.6009	6.46495	5.70967	9.60189	37.476
OS02G0542450	0.757204	0.459556	0.506726	1.39038	0.575236	0.153388
OS02G0548100	0.0438599	0.0887304	0.0978378	0.251673	4.83136	65.3032
OS02G0549200	5.15137	3.99169	2.02939	3.79658	7.21049	18.3095
OS02G0549600	14.244	9.26232	8.82607	7.0706	6.79886	12.8814
OS02G0550900	2.38388	3.20864	2.35865	2.22835	3.3591	4.49804
OS02G0551100	20.2373	14.5649	22.4704	20.5864	17.6184	1.65451
OS02G0551700	4.85452	3.02454	3.09958	1.77631	2.22699	4.59627
OS02G0552000	19.0537	18.3647	11.9256	13.4487	16.5163	20.2734
OS02G0552700	0.803151	1.06237	0.689069	1.55982	1.56447	2.7846
OS02G0553200	230.815	341.885	269.661	223.213	174.028	14.0857
OS02G0553600	66.0335	68.496	81.1558	71.3569	90.4419	108.56
OS02G0553802	0.44011	1.67799	1.07615	0.543932	1.3931	0.840104
OS02G0554000	12.668	11.393	12.5349	8.00444	11.5147	59.6862
OS02G0555000	13.3817	11.5096	15.7743	13.8398	18.5664	38.3483
OS02G0555200	2.48238	2.55465	2.16682	1.80839	2.84241	2.84225
OS02G0555600	5.57425	6.07864	9.45292	10.2259	16.0571	35.3448
OS02G0555832	1.9395	0.573747	1.5918	1.76385	1.18151	6.30104
OS02G0556600	16.9927	21.4671	24.3484	19.9755	23.4235	54.9085
OS02G0556900	3.92737	5.78936	3.60579	4.2598	4.24491	7.13107
OS02G0557000	3.25018	1.84428	2.91774	3.72998	4.96834	7.42702
OS02G0557500	12.3757	8.61281	7.84355	5.8551	6.41613	11.8016
OS02G0557600	21.7342	6.18577	9.19411	13.965	18.1277	40.4491
OS02G0558300	28.8801	41.1669	35.5889	40.0943	34.1348	7.70564
OS02G0561900	0.0486446	0.049205	0	0	0.061591	5.41972
OS02G0562100	0.386148	1.22759	0.369161	0.443152	0.907991	0.50286
OS02G0562400	14.3853	15.2371	14.7521	13.5249	15.3153	47.7469
OS02G0564150	0.127066	0.385591	0.566891	0	0	1.0296
OS02G0565100	10.4894	8.72401	9.46346	6.90174	10.861	22.618
OS02G0565150	3.00238	1.82218	4.82211	1.79171	11.1002	8.87969
OS02G0565200	16.6297	15.6332	18.341	16.3887	27.2392	45.3962
OS02G0565300	8.36551	5.03139	9.51955	12.5195	14.4565	2.74803
OS02G0565400	11.3359	11.7277	7.60333	5.12668	6.34271	15.9017
OS02G0566000	3.98695	4.4574	0.936173	1.20408	1.99265	0.743883
OS02G0566700	3.38149	3.5015	3.9324	3.07143	2.92193	8.32707
OS02G0566800	6.57404	4.62169	5.28959	6.59315	11.0819	20.2881
OS02G0567000	36.6644	42.6076	51.7077	41.2663	46.6662	105.75
OS02G0567900	76.4401	43.7336	44.0788	28.8861	29.5173	52.023
OS02G0568200	1.46138	0.611673	0.337228	0.443373	0.425358	0.0680537
OS02G0572200	5.06542	5.60645	6.95976	8.29854	8.31901	9.59191
OS02G0572900	19.645	34.0694	29.0181	42.1919	30.6362	49.521
OS02G0573200	36.0634	17.6199	26.7711	21.982	35.5383	5.85812
OS02G0575500	78.1413	19.49	36.1708	49.787	61.1856	5.70314
OS02G0576400	0.0585154	1.53893	1.04424	6.84967	51.1953	2160.55
OS02G0576700	124.176	116.436	97.6822	81.7638	92.9963	173.361
OS02G0577100	22.2468	34.7468	21.3861	14.0186	21.3717	62.1997
OS02G0577501	0.66531	1.08711	0.399565	0.587326	0.518385	0.311015
OS02G0579600	2.97657	2.29185	1.53607	1.37659	1.63125	10.2145
OS02G0580300	140.112	43.2843	74.4235	78.6852	88.6646	294.031
OS02G0580600	1.30074	2.66277	3.48875	8.1746	19.4101	59.4426
OS02G0580900	5.85391	2.84225	4.17864	4.98631	4.90831	0.158112
OS02G0581100	834.48	586.065	456.078	696.297	497.847	26.9748
OS02G0582100	2.94539	2.0442	2.51779	2.12187	4.68201	0.457289
OS02G0582300	1.30306	2.55289	2.0194	2.43989	2.10139	3.55654
OS02G0582400	7.65616	10.4692	13.6523	8.56943	12.5062	12.5414
OS02G0582800	2.37691	5.06991	3.57318	5.45558	5.03764	0.209345
OS02G0583000	2.89159	0.372261	0.645024	2.89611	0.133133	0.266252
OS02G0586500	36.7879	45.7216	59.6558	42.2478	50.1616	60.6039
OS02G0586600	0	0.0241273	0	0	0.845617	18.6992
OS02G0586800	11.2942	11.3179	11.6189	7.08453	10.8805	26.7157
OS02G0591600	6.27743	6.69724	7.87233	6.2364	6.92	18.6949
OS02G0591700	244.488	277.017	247.447	188.391	241.433	536.35
OS02G0591800	26.6882	28.2849	27.9894	13.4397	23.4519	25.942
OS02G0592300	4.07791	6.58018	5.97773	3.89992	5.53201	8.51639
OS02G0592400	67.2329	77.6913	87.688	76.4089	67.3113	16.6754
OS02G0592500	14.4854	15.9564	19.159	13.7516	19.2047	24.6576
OS02G0593500	26.4245	12.375	16.4583	15.5008	17.0121	1.88616
OS02G0593900	10.6479	12.3577	13.5012	7.76059	15.6104	30.1974
OS02G0594800	1.54002	2.71948	2.85305	1.46781	3.93281	9.38536
OS02G0595400	166.792	236.198	332.3	230.573	284.352	441.139
OS02G0595500	25.3688	34.644	21.9586	25.704	19.5947	52.4151
OS02G0595700	189.223	130.52	124.864	125.155	150.788	62.3973
OS02G0595800	13.7698	14.3431	10.8932	14.142	14.3201	40.3019
OS02G0596000	78.6963	65.2294	43.9155	38.8414	39.7123	2.82616
OS02G0596500	20.9216	15.3112	22.4745	18.3671	29.0532	53.7577
OS02G0596700	2.56326	1.84638	2.03589	2.89708	2.55702	17.6622
OS02G0596900	18.2703	8.41177	8.74912	16.2099	16.9096	18.7064
OS02G0597000	24.9771	23.3754	26.0151	22.6456	31.291	53.1192
OS02G0598400	4.03406	1.9769	2.12393	2.64547	3.39455	7.7912
OS02G0599200	0.209124	0.30219	0.299886	0.582845	0.113477	1.90631
OS02G0600000	5.24409	3.1827	2.53455	1.55471	3.15388	4.07217
OS02G0600100	19.3336	15.5028	17.9958	18.3552	22.8768	36.7077
OS02G0601100	24.7299	9.46282	14.4263	14.7504	22.1447	30.2387
OS02G0601300	83.6815	26.0628	35.8578	51.5095	59.8862	431.66
OS02G0601600	2.88784	2.69855	3.61972	1.70442	3.09925	3.84425
OS02G0601800	43.7135	26.403	25.7224	27.2608	31.6423	50.179
OS02G0602000	0.891819	0.980535	0.60546	3.5599	4.46758	3.92733
OS02G0602500	13.262	15.6631	15.3288	12.6265	19.2306	22.9254
OS02G0602600	4.55657	5.18519	4.35925	5.63493	5.59518	10.225
OS02G0603000	11.6454	10.0398	10.7106	12.9944	8.66535	2.5042
OS02G0603700	0.481582	0.649506	0.671412	0.829011	0.609751	0.121944
OS02G0605400	0.563254	0.244175	0.134619	0.138515	0.916918	4.36022
OS02G0605500	2.07263	1.81903	2.34569	2.62345	2.85579	4.56903
OS02G0606000	21.7801	22.5555	21.9016	14.9972	14.7076	45.2758
OS02G0606300	4.90883	6.24592	6.51241	3.88414	5.56103	7.45793
OS02G0606700	2.23489	5.83389	3.57818	6.57748	5.38552	21.4314
OS02G0606900	2.89468	2.11225	1.44562	1.22302	1.05758	6.54937
OS02G0608550	1.05365	3.69893	2.21212	2.13388	2.1973	7.47042
OS02G0608600	16.7518	33.9154	20.0247	14.4112	13.3413	130.945
OS02G0608700	47.2655	31.0288	46.0792	46.9289	64.9626	88.8895
OS02G0609200	0	0.379089	0	0	1.18629	0.759182
OS02G0609800	0.737405	0.459015	0.379597	0.585874	0.21546	0.459623
OS02G0610600	208.252	182.58	253.892	217.229	240.781	762.265
OS02G0610800	91.765	133.783	136.279	137.496	112.331	32.0325
OS02G0611300	3.76336	3.26904	3.43858	2.85487	3.9304	5.70685
OS02G0611400	9.37092	9.51709	8.5553	6.78646	7.51125	7.80745
OS02G0611500	2.60617	1.92458	1.33747	1.02755	0.809762	2.3158
OS02G0612000	26.0857	23.2955	17.9552	17.4804	22.9811	70.5795
OS02G0612100	14.277	22.2729	29.4708	17.2813	35.8836	211.729
OS02G0612300	52.1203	52.101	39.271	44.7671	54.5104	86.9637
OS02G0612800	57.9125	61.3411	68.1847	52.5568	64.82	121.664
OS02G0612900	173.269	195.107	224.413	148.151	121.759	14.6077
OS02G0613400	22.4576	11.6452	11.6197	14.8868	14.6792	35.5156
OS02G0616300	0.811387	0.458645	0.319403	0.520357	0.574096	0.82182
OS02G0616600	0.0978494	0.197953	0.0727571	0.0187157	0.14454	1.76742
OS02G0617100	8.27507	5.90044	2.11826	3.84018	7.44296	7.64867
OS02G0617200	0.700139	1.05274	0.844211	0.369173	0.455217	2.37658
OS02G0617300	7.50826	6.98884	6.76163	5.76023	6.00205	8.54625
OS02G0617600	19.4651	6.64607	5.35208	8.10513	9.93921	2.51739
OS02G0617700	9.27045	11.204	9.44453	5.34252	5.2845	14.1861
OS02G0617900	104.373	51.3061	54.1214	49.3834	60.5114	143.921
OS02G0618250	29.7491	20.7067	19.1363	18.0844	15.4768	30.8775
OS02G0619600	1.26087	2.53307	2.14852	2.75332	3.56981	0.638541
OS02G0620200	86.9062	61.7777	56.0796	109.794	87.6078	234.169
OS02G0620600	2.72888	1.44588	3.50743	5.66692	2.20471	0.184265
OS02G0620800	2.20546	1.60343	1.4221	1.72031	1.1126	1.64046
OS02G0621300	0.446628	1.41425	0.346535	0.445705	0.393387	2.49788
OS02G0621700	97.4928	60.3396	77.1116	66.6022	73.3873	86.459
OS02G0622300	2.11426	1.66337	1.74676	1.61758	1.88378	3.96565
OS02G0624400	2.12096	1.86144	2.57433	2.04031	2.09306	6.95016
OS02G0625300	146.055	173.588	135.547	149.324	91.8105	15.0299
OS02G0625900	1.01931	3.22837	3.05653	2.4738	4.18913	23.8302
OS02G0627900	0.37466	0.233216	1.44649	0.496117	0.401392	1.34277
OS02G0629800	5.4398	9.46747	2.40905	19.4629	7.79914	0.729231
OS02G0631100	1.34306	10.4801	8.34584	4.77076	3.23905	176.324
OS02G0631200	27.191	35.7349	42.0486	34.3665	46.9908	4.00451
OS02G0631500	13.6823	13.2936	10.5418	9.19402	11.5112	16.7758
OS02G0633600	24.6664	12.2773	19.5055	13.7794	34.536	41.5071
OS02G0634600	2.79142	2.28938	2.58047	1.87592	3.21592	5.09425
OS02G0634700	58.4543	35.9098	63.298	50.6355	83.0846	14.3774
OS02G0634900	99.2204	63.4492	97.1692	86.6504	114.106	197.561
OS02G0635300	5.2293	5.78159	5.28991	4.32649	7.54489	1.10858
OS02G0635400	6.458	10.0785	16.6695	11.8581	13.0828	28.2199
OS02G0635800	4.31463	10.492	6.27056	8.50268	8.16679	0.441425
OS02G0637800	4.92971	3.6453	5.06225	3.53103	5.61754	18.6122
OS02G0638300	72.7058	94.2037	73.7769	57.4896	75.7641	8.60406
OS02G0639000	12.721	10.2696	11.5669	9.6214	11.5661	14.8234
OS02G0639600	1.00789	2.00714	1.29979	1.08438	2.63202	16.5888
OS02G0639800	27.0555	9.90826	11.3117	20.8202	20.1389	4.53002
OS02G0640100	0.696599	1.55017	0.673354	1.2258	1.11719	0.423334
OS02G0640401	0.617413	0.124905	0.688628	0.425134	1.09442	0.875493
OS02G0640600	0.430368	0.391793	0.432008	0.39512	0.762869	1.00258
OS02G0641300	4.1077	2.38759	3.21389	6.40272	8.65528	14.8102
OS02G0641800	19.482	15.7733	13.1685	16.8963	15.8976	39.3625
OS02G0643500	82.627	50.4269	31.1834	73.2293	75.993	9.07803
OS02G0643800	16.1685	15.6022	16.2079	44.6807	28.5094	6.73139
OS02G0644500	26.3145	25.8803	37.5882	54.152	39.7169	9.05656
OS02G0644600	4.09143	3.25658	2.74924	1.9436	2.50524	4.2969
OS02G0645600	7.33117	4.21923	5.42769	6.05621	4.68116	3.90476
OS02G0647300	0.214832	2.13685	0.718835	2.71201	6.75486	10.916
OS02G0648100	1.95824	0.806992	1.1325	1.37336	2.52532	4.62798
OS02G0648300	26.6028	9.12993	8.04701	11.8235	17.3677	387.363
OS02G0648900	0	0.0462611	0	0	0.405342	1.06541
OS02G0650500	7.1225	3.98627	4.43575	3.77578	7.14122	1.20845
OS02G0650800	0.102683	0.709748	0.820774	0.294602	0.888407	4.36813
OS02G0651200	8.47228	17.4404	34.6482	10.7464	8.84515	111.706
OS02G0651500	20.9334	14.7335	16.8836	11.3773	14.6282	23.597
OS02G0652000	21.5598	16.5154	26.5863	32.3042	23.249	1.96288
OS02G0653300	9.55269	9.86238	6.78016	10.1475	8.44654	4.07812
OS02G0653900	62.3282	46.7009	51.1108	160.842	58.7985	16.6654
OS02G0654000	2.01422	5.32509	6.28013	5.56877	9.33173	39.3187
OS02G0654300	1.79598	2.84674	2.41615	2.80481	3.9853	0.431327
OS02G0655300	207.15	225.004	230.179	193.366	212.199	318.313
OS02G0655401	0.830314	0.479931	0.926085	0.952886	0.450555	2.52297
OS02G0656100	1.18657	1.20023	0.365084	0.751299	0.880693	0.0828844
OS02G0656500	23.9579	28.7376	36.3829	23.5669	33.4404	70.1598
OS02G0657700	12.8661	10.3147	7.46383	7.95412	7.51471	1.2507
OS02G0658300	24.5921	15.7689	16.8337	14.5101	17.8106	25.7465
OS02G0658600	0	0.0592615	0	0.0672353	0.370894	1.60218
OS02G0658900	6.92019	6.29991	6.52554	5.84802	6.49179	18.6062
OS02G0661300	4.32651	7.55442	7.12343	20.3337	10.6951	34.7963
OS02G0662200	17.7249	13.3864	10.9238	12.3365	18.6918	23.4209
OS02G0664300	16.8508	15.9006	21.9341	12.6809	18.9537	25.9676
OS02G0665200	4.90735	4.45173	5.12586	2.79354	5.67095	4.931
OS02G0665400	2.005	1.58385	2.15107	1.57782	2.03089	0.73495
OS02G0666300	4.93864	4.06704	3.5328	3.32346	4.09229	6.49493
OS02G0667000	2.71624	1.70792	2.45638	5.1392	8.08663	5.50234
OS02G0667300	26.5528	6.33459	7.33402	12.5771	21.7258	1.20516
OS02G0667600	11.7015	16.3867	12.8772	16.4429	16.9558	4.47741
OS02G0668000	0.548811	0.439481	0.306057	0.787285	0.810685	12.1596
OS02G0668100	65.566	53.3223	35.5771	50.0003	57.1148	26.132
OS02G0668400	6.12923	6.24771	6.73062	4.94283	8.38969	6.51964
OS02G0669100	379.633	179.193	192.385	372.017	256.322	18.4002
OS02G0669700	2.104	4.21706	3.43311	2.81703	6.06791	13.5756
OS02G0669900	1.42154	1.61398	1.16486	2.03091	4.3711	13.3697
OS02G0670900	144.68	54.9709	34.7588	62.7503	43.5861	12.7924
OS02G0671100	7.96749	3.97009	1.92614	6.44111	2.88228	24.5279
OS02G0671200	103.062	93.4203	52.7398	145.467	59.0629	56.1536
OS02G0672100	24.2985	18.7528	20.902	17.5622	25.603	10.3518
OS02G0672400	9.81528	9.70416	11.2652	6.3225	11.7861	18.8888
OS02G0672600	14.8707	16.0527	13.7669	15.5144	19.6718	23.3965
OS02G0672700	11.1134	20.0824	18.141	9.0341	18.102	34.0621
OS02G0673000	4.63865	2.34604	2.58684	3.77075	4.81275	19.8699
OS02G0674800	7.82308	6.11217	5.14456	5.77613	6.85193	7.63967
OS02G0676450	0.160527	0.162377	0.179043	0	0.20325	0.325183
OS02G0677300	1.51441	0.191482	0.380044	2.38971	0.335555	0
OS02G0678200	3.48194	4.258	5.66111	4.652	4.18929	4.73738
OS02G0678400	38.2002	36.3494	30.0882	31.0736	37.6139	43.4814
OS02G0679200	0.775245	1.78792	0.691731	1.4235	0.588941	1.91592
OS02G0680400	19.2025	20.4379	13.8603	15.5516	21.7741	44.3767
OS02G0680600	43.055	41.4962	54.0998	57.8261	58.1521	19.3203
OS02G0681000	2.96677	2.44263	1.15429	2.92965	3.8437	0.815287
OS02G0681632	9.888	11.6071	9.53081	19.9635	22.6435	5.00757
OS02G0682600	50.4684	50.2409	49.6498	32.6302	49.8375	82.7057
OS02G0684300	7.05767	8.21881	8.07017	3.81155	8.78581	7.8092
OS02G0684800	8.56281	5.97906	7.02174	5.57553	6.40764	9.59557
OS02G0686100	24.7893	19.513	12.4189	28.8169	11.4872	1.11385
OS02G0686300	1.16253	1.86526	1.2072	1.07345	1.03204	2.86926
OS02G0686400	24.2558	14.5692	16.1139	17.7211	16.5584	36.0685
OS02G0687200	8.52182	5.41255	10.5547	7.56231	5.9595	0.501826
OS02G0689132	18.6681	12.5887	20.419	53.508	28.0896	0.913436
OS02G0689800	8.42567	6.86175	6.22998	4.81929	8.36745	12.4875
OS02G0693000	16.0371	14.5568	15.0543	19.5919	22.8656	4.23945
OS02G0693500	14.7712	10.9707	11.1037	17.8806	31.2561	3.93499
OS02G0694100	0.956785	3.15158	3.03726	2.08344	2.64029	64.3326
OS02G0694400	5.75691	3.09265	3.82595	2.99529	4.07885	6.69198
OS02G0695700	17.4584	24.4844	21.2594	22.165	45.1707	27.5067
OS02G0696700	1.51698	3.7509	3.41077	3.39895	2.83534	6.65812
OS02G0697200	8.73372	13.624	12.7143	7.64808	12.346	16.5907
OS02G0697600	5.48375	7.04537	4.6959	3.31068	5.29789	9.97661
OS02G0697900	2.18604	1.41914	1.96511	1.53521	1.1154	0.264376
OS02G0698800	4.52037	2.36094	4.05319	3.52626	2.88042	0.149624
OS02G0699600	289.123	316.81	273.289	234.387	295.325	629.758
OS02G0699700	1.59883	10.4144	6.78026	7.92415	11.056	27.1559
OS02G0700000	6.01306	4.88759	5.55393	4.74425	5.829	11.8001
OS02G0700100	5.72957	8.76876	19.1476	7.89534	8.3062	8.82352
OS02G0700500	13.72	12.5974	7.26614	10.2239	7.95707	3.3109
OS02G0702000	4.5662	5.37834	3.9385	2.91126	3.54596	1.84997
OS02G0702400	1.92518	2.00549	1.73061	1.51689	1.27335	0.116414
OS02G0702500	39.5412	35.7675	39.6094	24.3422	35.2164	93.8366
OS02G0704800	72.7604	59.3977	67.6399	47.8313	64.9062	112.185
OS02G0705300	13.7984	16.0693	11.9981	13.1527	17.6144	31.2387
OS02G0705500	1.42872	1.23369	1.59351	1.63963	0.705934	0.211769
OS02G0706500	1.49174	3.21903	2.02429	1.82608	1.66839	3.3492
OS02G0708300	24.8306	29.6151	37.4774	32.0877	44.4213	38.3505
OS02G0708600	15.3422	9.50092	11.3121	9.46212	12.545	24.8869
OS02G0709200	28.617	31.2194	27.5984	25.4793	30.7683	41.112
OS02G0709300	0.0594546	0.541255	0.265249	0.272925	4.29084	36.7336
OS02G0709400	21.6331	16.7723	17.1777	13.0622	20.1538	82.4909
OS02G0709900	7.04961	8.16178	9.56791	4.58125	7.42024	10.4953
OS02G0711000	6.04917	5.98912	6.50849	4.09661	6.19764	5.8888
OS02G0711200	7.38623	5.82762	4.84405	4.2383	5.34935	9.54602
OS02G0711300	0.648159	0.852313	1.08438	0.669457	0.328264	3.08552
OS02G0711400	42.0168	62.3674	68.0228	47.3123	57.5106	8.0064
OS02G0711900	77.528	116.065	157.339	151.112	92.4756	7.58063
OS02G0712000	24.1934	15.454	13.7682	17.2273	20.6788	50.2053
OS02G0712400	29.4253	24.4842	30.4248	28.2134	21.8529	13.2603
[truncated: 6,781 more rows]
