# Supplementary material for: Comparison of gene co-networks analysis provide a systems view of rice (Oryza sativa L.) response to Tilletia horrida infection
Source: PLoS One. 2018 Oct 29;13(10):e0202309. doi: 10.1371/journal.pone.0202309 (PMC6205584; doi:10.1371/journal.pone.0202309)
Supplement: S9 Table — (XLSX) [file pone.0202309.s009.xlsx]

## Sheet: Sheet1
Supporting Table S9 All gene list and expression of skyblue module in 9311A
gene_id	G_0h_group	G_8h_group	G_12h_group	G_24h_group	G_48h_group	G_72h_group
OS01G0102300	68.3858	267.813	162.657	67.2432	30.1169	49.2113
OS01G0104350	43.3444	34.851	47.998	28.3251	18.3673	24.3353
OS01G0104900	40.7757	76.6534	147.759	33.9757	9.21061	14.76
OS01G0105900	62.0597	179.941	176.176	46.9444	21.6429	27.0478
OS01G0111900	149.629	176.047	282.472	100.651	23.6037	76.0019
OS01G0113800	0.443223	1.49849	0.453897	0.239892	0.319211	0.872657
OS01G0121100	49.335	85.2123	60.4012	40.5244	19.9153	40.362
OS01G0124000	2.5706	8.13319	6.47248	1.49481	0.0525953	0.517624
OS01G0125600	5.31646	7.76802	8.35025	6.79781	2.96287	2.8127
OS01G0127400	4.0748	5.46623	4.3304	4.08559	6.2985	3.78435
OS01G0132766	2.0889	6.31293	6.55872	4.7562	1.36432	2.09673
OS01G0135600	1.4715	6.5845	10.858	0.831299	3.26274	2.54847
OS01G0136200	0.919069	2.81201	2.69856	0.626149	0.954688	0.417587
OS01G0137300	1.56661	2.20412	1.36539	1.49246	1.35033	1.36176
OS01G0139700	18.4177	26.6217	34.2049	11.865	3.24776	4.57954
OS01G0152950	12.1425	11.0137	22.5327	9.32524	13.1103	12.7209
OS01G0167400	18.727	36.077	20.9059	19.3359	7.99581	7.21755
OS01G0169400	3.21236	5.19074	3.58879	2.41043	2.16896	1.26496
OS01G0170900	4.77051	9.96173	13.8173	4.2251	1.43156	1.82634
OS01G0174000	29.3497	16.5111	10.6366	25.2846	39.6333	18.3956
OS01G0174900	2.07906	2.24458	1.93558	2.04596	2.56688	1.5789
OS01G0175850	2.94561	3.60773	5.31742	2.40381	0.711457	5.62275
OS01G0178000	16.9746	26.405	21.8792	16.2082	6.83378	15.4421
OS01G0180300	12.2925	32.2114	28.3825	6.59367	14.5232	6.39315
OS01G0182300	14.1151	16.3157	18.4107	9.73034	9.86905	7.19465
OS01G0182700	9.582	22.2176	21.0068	10.1682	2.54414	5.04249
OS01G0183800	26.1677	45.5443	36.9286	25.6859	22.0647	27.687
OS01G0184500	9.95444	16.3005	12.956	7.67594	10.4551	7.84942
OS01G0187000	14.0057	15.2263	15.396	9.56354	5.91838	11.0946
OS01G0188100	40.6349	88.7484	82.301	44.3889	25.1283	27.5161
OS01G0190000	179.696	255.115	182.945	150.926	144.542	96.9491
OS01G0191200	159.055	493.108	277.452	53.9154	6.16042	11.4866
OS01G0192500	0.961634	1.22943	3.9008	1.01392	1.66959	1.62287
OS01G0194300	7.26801	28.3334	14.844	4.47947	2.10555	2.03012
OS01G0195801	0.122218	0	0.284457	0	0	0.0601581
OS01G0197450	0.972185	0.800996	1.42228	0.738031	0.625153	0.902372
OS01G0198702	3.43552	6.57619	9.31538	3.76116	1.2758	1.98697
OS01G0205300	9.34203	10.2185	10.1995	10.5305	1.14685	4.59835
OS01G0208700	18.8069	48.6746	31.7881	18.0433	6.86282	22.6636
OS01G0212400	16.4332	48.5517	50.7683	10.9708	3.50323	4.91797
OS01G0215000	1.56125	3.92203	3.06	0.768196	0.14795	0.930266
OS01G0215500	3.99882	3.81337	11.9924	3.12877	0.295078	9.22845
OS01G0221700	3.74473	9.28297	8.05283	3.78892	1.09208	8.51524
OS01G0222600	105.475	244.787	174.03	81.5604	15.8969	75.1418
OS01G0223500	15.7975	33.0285	63.4485	12.8553	6.47272	8.87247
OS01G0224166	1.09818	1.86283	1.38323	0.953552	0.348931	0.317968
OS01G0226200	6.3149	5.60054	10.7651	4.70276	1.69014	4.91452
OS01G0226666	2.06424	2.93233	3.09837	0.953502	0.0758505	0.0414719
OS01G0230800	0.364141	2.84502	2.66365	0.51192	0.234157	0.768164
OS01G0242200	0.327993	1.0081	0.693991	0.0586856	0.134217	0.088061
OS01G0252600	14.7169	77.012	59.2575	17.017	7.41111	14.3974
OS01G0255700	1.97917	3.25745	4.00284	2.41779	1.16736	1.20934
OS01G0259600	21.7975	39.9262	33.3034	17.8629	15.3157	19.0409
OS01G0267300	2.05256	6.95954	4.5423	2.41723	0.666429	2.5175
OS01G0267400	14.2405	12.5084	13.2135	11.1643	5.93998	7.19642
OS01G0271400	31.3129	56.5907	36.9763	30.389	18.9804	22.4101
OS01G0272850	3.89194	24.6481	16.1819	2.19387	1.90494	11.6058
OS01G0277100	0.194386	5.50886	2.98601	0.573874	0.962484	0.86113
OS01G0277500	1.83977	3.9403	3.42559	1.25341	1.88984	0.835915
OS01G0292700	2.82332	5.6149	5.16784	1.88364	0.473878	3.72157
OS01G0296100	15.3602	24.3173	19.5892	13.5512	10.6289	9.78165
OS01G0301100	0.287999	0.630035	1.12612	0.0566828	0.0518545	0.170111
OS01G0302250	2.34106	12.7659	11.038	1.78358	0.747839	2.97373
OS01G0306800	25.1459	39.1919	37.8654	19.1548	26.4445	25.6762
OS01G0307686	5.5273	16.3187	10.8752	5.49538	0.718182	2.52432
OS01G0310032	0.753345	2.99644	3.70715	0.635444	0.096886	0.741626
OS01G0326000	22.0983	41.9427	49.4156	23.0133	5.56262	5.02677
OS01G0328700	66.9868	113.02	91.9161	51.8177	75.6845	63.9125
OS01G0337160	5.30187	14.8005	12.9059	6.41413	8.10102	5.21939
OS01G0343500	2.3867	10.8689	5.37784	2.31466	0.622794	1.70259
OS01G0346700	32.6367	23.6164	14.0794	34.9811	25.3578	37.3474
OS01G0349600	4.06852	6.88538	4.29762	3.00281	1.58482	1.73303
OS01G0350100	0.899266	0.500758	0.133952	1.98229	1.10101	1.34562
OS01G0382700	6.90161	18.1089	10.5292	7.84335	1.68358	6.96958
OS01G0391100	4.1945	3.60797	3.11443	4.50757	4.56377	5.39589
OS01G0393000	38.4586	44.8893	61.9834	29.3385	47.5809	33.7365
OS01G0511600	40.458	102.665	102.745	33.8451	5.67385	29.7213
OS01G0524500	86.0322	132.841	186.577	98.136	63.1068	59.1951
OS01G0528000	3.11563	1.58202	7.09723	1.95704	0.835491	3.78501
OS01G0532100	0.332106	0.577918	1.4944	0.299584	0.174405	0.0544899
OS01G0535900	6.46429	16.3171	14.6982	5.91281	6.67751	8.24021
OS01G0543000	7.56828	7.79571	3.66516	8.73362	9.82287	8.08535
OS01G0546800	12.5538	20.853	17.3803	11.115	5.246	8.42784
OS01G0548750	2.20793	6.47099	3.02923	1.08639	1.20308	1.14399
OS01G0549500	0.70465	0.531556	0.904853	0.526052	0.656239	1.45914
OS01G0555800	13.0069	15.4074	15.6162	8.18346	7.99828	9.86577
OS01G0556700	8.40968	21.2424	18.3583	5.1367	1.13128	0.190318
OS01G0557400	6.6535	5.19836	11.3857	2.89964	5.47643	3.80524
OS01G0559525	0.913175	2.12614	1.49295	1.00823	0.982498	0.964748
OS01G0574600	29.6772	37.9419	47.2457	28.6624	27.7094	35.3091
OS01G0581800	0.0320655	0.892786	0.208968	0.18933	0.0288671	0.347234
OS01G0582600	52.2484	28.7351	24.8515	36.3084	45.4764	45.317
OS01G0583100	87.6213	57.5333	55.1638	73.1049	96.7645	66.8367
OS01G0591300	6.45367	18.0365	22.9214	7.80577	0.998185	31.4305
OS01G0593100	0	0.236359	0.368819	0.155941	0.213987	0
OS01G0593200	26.6831	46.2926	55.3869	28.8365	17.4537	42.8144
OS01G0594500	3.67445	0.970537	25.2288	2.31647	11.371	1.29996
OS01G0607800	3.63477	6.65038	4.87284	2.52768	1.74518	2.91029
OS01G0610700	12.9093	17.6822	14.2528	11.1293	6.31827	9.09285
OS01G0615000	55.3279	107.948	79.9495	36.3841	60.55	36.0103
OS01G0615500	0.230025	0.400281	3.23902	0.169772	0.0258852	0.0566118
OS01G0618200	8.6777	17.6947	11.4876	7.27843	8.17472	6.05559
OS01G0618400	6.89171	15.8688	17.1593	3.98808	3.85449	8.00165
OS01G0618800	41.3241	77.4662	53.5471	43.7528	33.002	36.8988
OS01G0621600	0.999335	3.89537	2.73527	0.747403	0.449828	1.02314
OS01G0622300	16.767	16.7071	18.1794	12.5958	8.16848	11.14
OS01G0631200	5.09431	7.80798	7.59548	4.10856	4.79307	2.6018
OS01G0653350	0.462301	1.37911	0.430395	0.606588	0	0.0758516
OS01G0653700	9.93593	14.5006	11.3441	9.4129	9.07837	5.96128
OS01G0662700	10.4223	23.7246	30.0218	7.71908	2.1577	8.04369
OS01G0666000	0.860826	3.32123	1.98751	0.881006	0.123994	0.101692
OS01G0672400	29.4561	31.4661	18.424	28.7943	43.981	36.1991
OS01G0675800	2.0572	1.64453	1.84012	2.14354	2.68723	1.94578
OS01G0676200	21.7763	52.1097	35.9967	16.8872	12.5154	8.17942
OS01G0678600	189.047	232.893	253.305	171.691	63.554	138.605
OS01G0678950	0.271248	0.64499	1.06501	0.174085	0	0.127709
OS01G0681600	5.32032	13.8777	24.1555	4.81828	7.94802	14.3084
OS01G0681700	0.704686	52.5543	15.5994	1.77219	3.17198	6.62891
OS01G0684900	4.77016	11.2886	7.83988	3.01584	0.791697	7.03081
OS01G0685300	0.713871	1.45708	2.37858	1.36804	0.135298	0.628791
OS01G0687500	4.23527	9.34737	5.51374	3.62568	5.14575	3.15246
OS01G0688600	24.0018	24.664	35.9204	16.2231	13.939	12.4308
OS01G0692200	3.84467	3.64385	1.73374	4.2564	6.43564	6.26868
OS01G0695200	11.7703	11.5068	9.32657	10.2164	15.9241	10.3503
OS01G0710700	31.4876	61.8032	31.6661	25.3209	6.58429	8.47233
OS01G0720801	0.60624	1.33671	0.638018	0.492834	0.308479	0.415172
OS01G0727820	1.99141	7.26078	6.46081	1.45493	0.896388	1.57429
OS01G0727900	6.09362	7.72788	10.8117	5.12753	5.3268	5.6076
OS01G0731201	2.99341	4.65352	2.39431	1.61809	0.303643	0.332039
OS01G0733100	0.533424	0.884042	1.32429	0.349955	0.160073	0.087521
OS01G0734600	4.32634	21.1059	18.8953	6.08617	3.68569	7.40329
OS01G0736900	248.343	200.818	125.616	259.962	255.976	213.627
OS01G0738900	8.13664	25.0189	21.2176	11.0778	8.28512	8.47667
OS01G0743400	7.973	13.1574	11.2131	6.10991	8.06349	7.28117
OS01G0750900	52.0089	34.9565	29.6793	33.2676	51.5033	31.8577
OS01G0752500	18.5846	8.06717	2.89259	29.7829	26.3654	44.8041
OS01G0753100	54.3204	25.4403	23.2316	62.6061	57.8408	65.4737
OS01G0757700	4.68166	7.39725	4.98648	3.43582	1.96447	2.67547
OS01G0757900	3.09164	2.90187	7.69331	3.21302	4.05784	1.64977
OS01G0762000	4.23417	9.11903	5.88407	3.69927	4.31387	4.33097
OS01G0762300	55.0887	133.02	169.51	55.0089	16.0451	66.2943
OS01G0776700	59.3329	56.2083	70.5515	45.3168	40.6633	37.8476
OS01G0781000	59.6191	80.6216	133.675	52.0953	74.8253	65.213
OS01G0783500	46.8327	73.1012	63.547	47.106	40.2612	45.0848
OS01G0787600	11.8604	15.0872	15.5764	13.1574	1.35933	2.34956
OS01G0795832	0	0.551834	0.516654	0.218448	0.09992	0.437057
OS01G0797800	5.684	11.3891	6.12725	5.55145	2.38539	4.83828
OS01G0798500	29.5524	38.3941	46.5921	24.0157	11.2301	21.2956
OS01G0805000	153.725	175.573	140.503	107.398	25.3344	59.3978
OS01G0805100	12.3909	7.23871	22.0981	5.60144	7.87818	5.71787
OS01G0805300	28.309	43.6481	35.0699	29.96	16.4039	26.1241
OS01G0806300	7.01432	22.6847	11.9619	4.32222	7.02286	4.71103
OS01G0808100	2.70156	6.04855	9.91807	3.66177	0.734216	7.19244
OS01G0812200	8.01857	14.0815	7.54968	5.47897	6.12913	6.79167
OS01G0813900	12.5326	14.7086	14.0165	13.0958	10.7926	10.8117
OS01G0814800	3.37048	8.78987	8.67354	2.50326	3.32055	3.59977
OS01G0822001	0.499533	2.27074	2.12598	0.84271	1.54185	1.19428
OS01G0823900	9.00049	16.9784	10.3098	8.66181	4.70673	6.66707
OS01G0824000	1.33948	6.69146	3.71142	1.69477	0.516803	0.470944
OS01G0824500	2.61465	3.10975	5.15478	2.27032	0.369232	1.0094
OS01G0835500	1.06832	0.874846	1.67715	0.639033	0.0942902	0.329945
OS01G0835600	11.176	23.4091	24.3194	8.17127	13.0109	15.8626
OS01G0846700	4.04422	0.558539	0.156879	4.69841	4.65217	7.13317
OS01G0847100	3.50922	23.7285	10.5362	2.84901	0.789797	4.57738
OS01G0848475	5.87425	8.09196	12.8693	3.4207	2.52287	14.3245
OS01G0854400	1.11295	1.19182	3.26782	1.17948	1.07901	0.421398
OS01G0854651	1.4579	1.4497	3.16698	1.14775	0.437493	1.5309
OS01G0857300	4.24922	5.69928	4.25495	4.27881	2.42422	2.57797
OS01G0857400	26.0768	48.5194	39.1424	24.3157	4.9789	29.4472
OS01G0859500	0.672615	0.808174	2.00904	0.52401	0.252302	0.137948
OS01G0860400	6.31972	10.6046	14.2309	3.45938	1.38678	4.62717
OS01G0860800	31.9673	52.317	82.9589	21.6463	6.14973	16.784
OS01G0861700	3.7446	11.2139	9.08025	4.49911	4.31186	3.3863
OS01G0862200	52.2237	136.275	91.357	47.6883	14.6429	32.7523
OS01G0866400	29.0762	85.7001	66.1619	30.7441	14.1671	14.7306
OS01G0871500	97.1865	121.553	120.989	113.692	34.3129	70.3679
OS01G0873200	33.7685	41.2988	79.1077	25.5114	11.778	22.5324
OS01G0874800	9.84959	12.6749	11.3706	9.48752	8.63764	9.37696
OS01G0878000	7.05771	4.14934	4.55627	8.06066	7.88419	8.72293
OS01G0880900	0.39557	1.41605	1.12936	0.544981	0.569782	0.363455
OS01G0882200	16.9339	30.7013	26.8375	13.719	9.1469	14.1893
OS01G0882500	54.8089	469.07	310.58	65.3229	22.478	50.539
OS01G0882800	0.42944	1.1672	1.27937	0.281735	0.128868	0.0563679
OS01G0886900	30.4788	11.3894	7.90068	26.5275	37.7251	43.8467
OS01G0889800	12.0755	16.8429	21.0884	9.9293	6.16511	9.21492
OS01G0890600	1.56993	6.77358	5.77199	1.5973	0.0958192	4.42695
OS01G0894700	34.4438	59.5576	41.6354	32.8118	4.51629	17.0443
OS01G0897200	47.0148	80.1184	91.44	40.5214	16.6493	56.7246
OS01G0899500	5.34948	7.58508	8.6079	4.58191	4.42944	5.75388
OS01G0900800	65.4155	122.555	82.4924	45.2926	14.7369	43.9785
OS01G0900900	55.3533	57.2185	69.4777	45.7176	7.81804	21.4772
OS01G0901500	5.22671	8.26847	8.8964	4.96166	3.39832	9.97896
OS01G0905500	10.0703	6.60122	4.3996	8.80275	8.3568	12.6275
OS01G0909300	0.525268	1.11925	0.349297	0.369218	0.0675535	0.40629
OS01G0909400	10.6817	12.6409	15.465	7.11432	0.365635	0.359846
OS01G0911300	13.9739	11.5677	8.05663	15.3569	18.3911	17.3178
OS01G0913800	9.52202	13.1296	12.7358	7.46511	9.42947	8.74897
OS01G0919600	152.392	240.14	186.828	133.539	40.9603	87.948
OS01G0919700	8.7166	23.8193	12.5442	9.6255	4.88201	12.6095
OS01G0921800	72.0377	115.024	150.924	87.4237	18.5947	41.8128
OS01G0923300	22.8401	24.4311	29.2648	19.8352	6.29637	17.6322
OS01G0924966	0.7221	4.84677	3.44535	0.177651	0	1.51059
OS01G0929100	66.7681	362.192	184.154	44.6003	17.1827	40.6539
OS01G0931300	15.0046	12.5083	6.90573	15.1542	10.4356	17.631
OS01G0933075	5.2988	20.3735	36.7927	8.51692	26.316	8.86783
OS01G0934800	0.342998	0.454759	1.38374	0.225025	0.102928	0.844155
OS01G0935000	1.08674	3.27034	3.27485	1.54788	0.617902	2.3086
OS01G0938200	1.88219	2.01558	1.56358	0.968856	0.938464	0.570126
OS01G0940600	26.9317	47.3075	39.3835	22.3149	12.866	20.8225
OS01G0946600	0.513442	0.510556	0.782193	0.321534	0.0420208	0
OS01G0948900	15.2215	33.8907	23.4514	13.5155	3.53265	7.0095
OS01G0954400	38.4479	37.4396	47.9731	33.586	31.7442	32.6491
OS01G0958100	24.6525	36.5231	33.7311	22.0137	30.1517	27.4558
OS01G0959900	53.1646	176.955	133.638	56.8026	13.5696	34.0482
OS01G0962700	49.0926	233.184	153.199	27.938	4.38532	13.3373
OS01G0965500	2.49689	2.06268	2.03847	2.11692	1.03746	0.718507
OS01G0966200	32.7884	126.564	83.8951	30.9249	9.88237	20.3417
OS01G0967900	4.03482	11.4857	6.84982	4.43771	4.7007	3.81628
OS01G0972200	0.64102	1.19516	1.00707	0.473111	0.108203	1.2621
OS01G0973400	12.6197	28.317	21.6478	10.174	5.29956	10.9384
OS01G0978500	28.3581	85.574	68.1643	18.6044	9.39525	18.0734
OS02G0101500	119.591	291.76	158.412	136.204	38.2212	124.735
OS02G0103600	2.8552	7.87056	8.47917	2.06285	1.2364	2.27709
OS02G0104500	15.1207	18.292	30.4873	12.7503	3.97352	9.08269
OS02G0104700	11.2569	22.8274	14.2481	11.3266	5.14295	11.1855
OS02G0106900	2.1423	6.31974	7.71185	3.02174	1.83218	7.87348
OS02G0107600	16.9622	23.3487	19.9678	12.9675	7.38275	16.6983
OS02G0108800	2.75367	16.8959	7.28303	2.12475	1.12682	1.81749
OS02G0120000	4.02351	7.79949	8.41759	3.18091	3.35764	6.14165
OS02G0125000	32.3809	46.9054	36.5757	27.8261	23.1097	32.5186
OS02G0125700	130.023	183.171	185.009	128.096	60.9745	107.304
OS02G0128000	143.764	115.631	202.802	84.3558	4.30217	9.11497
OS02G0129700	5.91372	6.34857	6.43687	3.53228	0.105947	2.7226
OS02G0137200	267.524	439.067	356.169	255.941	133.119	213.607
OS02G0137600	1.78732	4.29776	2.75311	1.34313	1.57979	1.66354
OS02G0148000	34.5272	36.9286	38.9654	18.8364	7.13184	26.304
OS02G0149900	1.99278	9.4125	23.9195	3.50189	0.640719	1.5414
OS02G0151600	41.2874	23.9958	8.42476	44.1551	40.9031	18.1882
OS02G0152900	19.059	32.6789	17.0766	16.4053	4.17123	9.49882
OS02G0157700	43.3909	97.8283	60.0945	38.1553	40.6099	37.3236
OS02G0161601	6.18993	14.0884	25.292	4.19629	1.36217	3.72389
OS02G0166800	3.28654	5.76717	8.27924	3.72343	1.01939	0.951592
OS02G0173200	13.4071	54.2035	28.4189	18.0329	2.96525	22.2869
OS02G0186900	24.2025	74.179	96.0658	26.9397	12.7986	62.5662
OS02G0187100	36.9199	116.075	130.135	28.3074	18.2661	74.1449
OS02G0189000	215.313	183.16	228.874	168.057	84.8367	110.918
OS02G0190600	18.9319	31.9454	54.5276	14.4025	10.6054	20.0564
OS02G0190800	21.088	26.5213	22.9103	14.4881	5.85865	7.84188
OS02G0192700	67.3383	151.364	135.689	88.6357	18.4898	24.5365
OS02G0197300	0.079291	0.473071	1.03346	0.156057	0.142764	0.31223
OS02G0198700	3.62546	28.4196	18.6255	4.71359	1.07206	2.26649
OS02G0199300	6.41121	15.8778	11.5433	6.84482	4.02931	8.81224
OS02G0200300	18.267	45.5573	38.9571	22.9651	4.58815	15.1837
OS02G0218300	3.49713	9.39743	10.7363	2.94981	7.00872	9.18059
OS02G0219800	41.0207	52.5892	127.471	40.6413	16.4824	26.3741
OS02G0223700	298.676	644.97	457.381	251.423	40.6665	208.611
OS02G0224100	15.5863	37.0318	22.5506	15.5679	3.01178	16.4417
OS02G0228600	7.99468	12.9183	10.5131	7.27735	4.58824	5.1157
OS02G0236800	35.399	85.567	144.3	22.4283	6.9451	11.7174
OS02G0240300	4.55574	83.1235	77.7443	0.422944	0.0773835	0
OS02G0249700	1.89468	2.26083	3.17505	1.78993	1.80803	2.64859
OS02G0258900	2.19652	3.87801	2.37879	1.43368	0.706222	1.96376
OS02G0265800	1.57915	3.14054	6.6974	1.12234	0.236939	1.03639
OS02G0266300	5.58718	8.30501	7.29294	5.63994	4.40763	3.74245
OS02G0267000	12.5116	15.3481	12.5916	10.9699	11.5093	13.353
OS02G0269200	38.0389	70.1401	55.2118	39.6439	7.75224	6.26577
OS02G0269650	31.3509	69.815	54.785	26.6583	32.2427	17.2794
OS02G0273100	5.84565	11.0137	9.42361	4.72317	0.60935	2.02929
OS02G0282600	2.54397	7.91056	9.03202	2.31252	1.26156	1.93135
OS02G0285800	17.8765	32.0585	43.6031	13.2956	11.884	26.0162
OS02G0307800	28.2125	33.8029	37.7185	25.4533	27.7465	27.7308
OS02G0324200	14.1279	18.4367	11.5811	21.656	16.5049	20.0895
OS02G0326700	25.6951	9.02585	6.44902	22.8347	6.45119	23.7165
OS02G0332700	9.66155	10.2304	8.80027	5.9616	6.86425	5.19263
OS02G0433600	13.2669	24.5184	15.0324	11.6227	6.5544	11.1811
OS02G0450000	3.06184	6.52172	9.37757	3.06445	4.15031	5.12073
OS02G0453500	0.555083	4.66101	3.10064	0.91041	0	0.425015
OS02G0457250	1.14116	1.86899	1.1249	1.91569	0.785608	0.594745
OS02G0462401	1.305	3.27237	4.85975	0.781702	0.766196	6.4235
OS02G0464700	0.422612	2.68951	2.20329	0.332707	0.760917	0.915284
OS02G0465900	384.36	370.575	510.707	377.916	167.431	94.6531
OS02G0468400	14.9041	16.3892	19.2264	10.9239	11.5152	9.92944
OS02G0470000	1.5053	2.65349	2.0862	1.01	0.492784	0.740944
OS02G0471500	40.0096	81.6141	53.2681	29.0458	21.3989	30.2772
OS02G0472566	0.554624	1.33937	1.32775	0.233912	0	0.857993
OS02G0474000	30.6379	47.9628	31.5544	29.2241	14.4347	32.6438
OS02G0475101	5.21422	4.57492	5.90138	3.32019	1.01246	0.603895
OS02G0486500	0.761048	1.02704	0.86035	0.320971	0.244692	1.01678
OS02G0489500	3.4802	7.24001	4.90265	3.15441	3.42164	6.49148
OS02G0498600	9.35515	22.1219	13.3829	9.87983	5.95703	4.04325
OS02G0511400	11.4446	17.4739	19.1937	9.58502	7.30713	4.15504
OS02G0520500	0.0874418	0	6.83819	0	0.23616	0
OS02G0521700	18.8998	43.7021	31.9001	20.5688	25.7167	30.1633
OS02G0522300	10.262	17.3446	12.2927	6.76446	10.0418	5.73751
OS02G0524800	0.63469	1.96761	4.5533	1.46961	2.89052	1.87445
OS02G0527300	5.00442	3.98103	2.2473	3.01279	6.46636	3.85432
OS02G0527800	0.0971931	1.35305	0.723882	0.0956457	0.262496	1.24385
OS02G0527900	5.42728	15.823	18.8353	4.44607	4.73245	12.8396
OS02G0529900	0.997493	2.08818	1.43371	0.723293	0.630174	0.671878
OS02G0532500	20.9014	41.5678	25.4961	10.4953	8.49159	20.1542
OS02G0533700	4.25117	16.1133	25.1435	4.33114	1.35075	28.9014
OS02G0537700	318.149	409.881	301.243	288.721	301.777	242.656
OS02G0537775	0.30355	0.560566	0.726687	0.512087	0.195194	0.384207
OS02G0548700	13.2627	25.5448	20.7322	13.6125	6.84227	4.37705
OS02G0550400	45.0782	25.9886	118.04	28.4892	70.6664	64.0805
OS02G0563800	8.17253	9.0028	10.2626	7.73636	6.92182	8.69175
OS02G0566500	11.911	12.2916	14.776	7.41076	11.3712	10.249
OS02G0570400	11.4284	40.2063	19.0479	8.30665	1.65741	17.4744
OS02G0578366	0.350922	1.39579	1.38849	0.0863337	0.236939	0.259097
OS02G0578400	2.04234	13.5813	5.05056	1.00491	0.114914	0.188491
OS02G0580100	7.06152	9.49714	8.67885	5.82424	6.17423	5.4013
OS02G0589700	0.761048	1.35137	1.164	0.588446	0.0489383	0.321089
OS02G0590850	1.16589	4.40548	2.2794	1.3768	2.624	0.688652
OS02G0591000	2.94129	4.74879	2.94441	3.14345	0.341666	1.55674
OS02G0591900	24.7012	16.3056	14.6116	23.2609	22.5111	20.9687
OS02G0595400	288.126	446.264	399.585	280.413	327.736	210.946
OS02G0597950	20.9597	40.0445	52.0716	19.3514	16.3249	28.3423
OS02G0600200	149.3	208.255	196.18	141.018	87.1269	122.015
OS02G0601700	1.74872	3.10131	4.27987	2.27085	0.503124	0.514679
OS02G0602900	0.572734	1.51045	1.11278	0.44109	0.650112	0.808965
OS02G0607700	25.7065	22.7374	36.4054	24.3655	7.79937	14.401
OS02G0610500	67.1069	34.5455	18.329	85.1867	57.4133	74.2832
OS02G0610800	90.8491	210.508	253.737	115.834	55.5448	161.814
OS02G0620000	1.01266	5.89794	15.9598	1.63717	2.14889	2.8483
OS02G0623400	1.13326	1.61684	0.733945	0.387902	0.221787	0.145517
OS02G0628600	10.6919	31.1957	27.1358	13.5822	9.48242	11.4866
OS02G0629600	0.118012	1.29084	0.933876	0.522601	0.318724	0.34853
OS02G0637200	18.4415	80.7854	59.5492	22.7257	8.07666	6.46042
OS02G0639100	1.03966	2.8195	2.24379	1.11612	0.127631	0.232611
OS02G0646200	2.75142	14.5623	12.1879	1.09178	0.439465	0.0436875
OS02G0651200	7.21989	25.1275	51.7869	10.4959	21.1241	14.5382
OS02G0652600	89.4036	120.504	101.164	70.8019	35.8724	40.324
OS02G0659600	3.56433	3.80314	3.09463	2.4829	2.61392	2.50353
OS02G0660100	9.49368	25.4439	13.0473	5.78348	5.04664	3.91642
OS02G0665250	20.7252	63.0207	42.1317	21.1835	10.7261	12.1234
OS02G0666700	2.28201	5.73427	3.64613	2.0636	0.805098	2.21615
OS02G0668500	65.8926	135.412	162.433	45.8893	44.6168	46.1835
OS02G0673700	25.2384	53.7744	47.0432	35.5753	6.58159	12.2244
OS02G0677600	13.5414	46.264	32.9643	12.3407	3.22556	8.45493
OS02G0681900	15.1792	10.7708	10.2923	18.8737	18.1382	24.2612
OS02G0685600	8.51479	9.09668	8.84432	6.71723	3.70603	2.45928
OS02G0686500	4.1961	7.67742	6.36761	4.29447	2.49319	6.93979
OS02G0689700	8.87279	10.9031	8.05896	4.40126	9.02683	5.53912
OS02G0693200	18.1559	27.9013	26.6078	13.5925	20.177	17.3603
OS02G0698100	9.88776	7.30288	19.2779	6.24011	8.77249	8.39376
OS02G0707900	3.54089	7.45019	6.35415	3.08051	3.78828	5.6076
OS02G0712400	23.9334	34.0115	31.1077	23.6895	14.3083	16.9731
OS02G0713400	72.1418	120.927	99.4541	84.9821	69.585	114.401
OS02G0714600	20.3505	49.94	40.1366	17.9354	16.7387	21.2005
OS02G0724000	2.78569	60.7838	34.0572	2.50858	4.992	2.32841
OS02G0726300	234.306	357.621	429.616	236.131	42.0115	155.893
OS02G0728100	6.19394	11.3745	8.95971	5.75124	2.38334	10.5396
OS02G0729350	1.30418	0.419569	0.35711	1.39666	1.41582	0.830755
OS02G0730700	3.49938	7.19139	7.26384	3.13756	2.47359	6.58366
OS02G0735800	3.37104	5.06651	5.65388	2.45637	3.49812	4.17991
OS02G0739000	12.8507	25.5157	14.4531	12.2994	3.89984	14.8137
OS02G0743800	11.5007	7.66595	8.43227	10.1983	16.0803	11.4877
OS02G0744000	35.1001	244.149	125.867	21.8274	3.19078	31.909
OS02G0751600	36.6083	90.5717	55.1456	32.9199	7.78026	26.5751
OS02G0753300	80.9027	136.26	135.519	51.2684	27.1056	30.6324
OS02G0754300	91.1015	134.238	94.6762	80.7251	60.2592	50.8385
OS02G0758200	2.57581	4.55915	5.6114	3.49802	0.742042	2.18073
OS02G0762400	59.4687	104.519	96.1738	65.5529	71.2061	51.6756
OS02G0764100	20.7602	91.9691	126.805	9.88742	47.9216	28.9527
OS02G0768300	30.5211	45.9784	51.6921	6.92832	0.685207	0.412107
OS02G0768600	79.4508	138.302	116.295	76.3927	81.2869	96.4231
OS02G0774300	0.548628	0.389673	0.364831	0.64273	0.776135	0.977311
OS02G0778200	24.0849	42.7008	34.1463	22.5768	22.7114	29.3774
OS02G0788133	10.3524	30.2849	43.7127	14.9856	15.0319	12.2296
OS02G0792800	69.366	165.817	175.58	86.0062	36.2204	143.958
OS02G0794400	36.7733	53.1644	50.574	32.303	16.2243	20.3183
OS02G0799300	17.0594	44.413	57.0557	16.2416	16.0679	12.9119
OS02G0801900	69.0388	94.0403	100.318	64.7453	40.9479	58.6898
OS02G0802400	23.4828	44.1418	42.9906	23.5742	13.0059	23.4278
OS02G0804400	15.0144	45.265	49.4954	12.2233	4.05503	14.4449
OS02G0814400	88.1232	153.501	145.638	105.991	16.7344	76.6614
OS02G0814800	12.8193	21.8474	23.3388	11.9845	11.6689	20.0166
OS02G0815200	39.4641	42.8169	69.6506	37.5386	13.7364	38.8501
OS02G0815600	10.7207	17.3621	25.7692	10.149	17.1862	16.9418
OS02G0815700	1.22276	2.48243	9.93704	1.42891	1.35306	2.18178
OS02G0816300	0.972068	3.44507	3.38787	1.37357	0.650721	0.122685
OS02G0818800	1.2861	3.02435	4.70846	0.889358	2.28434	4.24313
OS02G0819900	9.17179	16.6217	13.492	12.3469	8.79311	9.41998
OS02G0822600	96.5455	122.436	118.325	73.3908	111.677	63.1504
OS02G0823400	21.9638	40.0881	84.5054	20.7657	10.9398	40.5364
OS02G0828100	2.34753	4.46269	1.73555	1.42686	0.590501	0.645723
OS02G0828200	24.7751	24.1123	7.38348	29.5607	35.3513	40.4537
OS02G0831200	9.81345	17.3536	15.2113	7.36736	6.42103	8.21665
OS02G0833100	3.13881	4.65529	4.95285	2.32099	2.37872	2.82811
OS02G0833300	20.9798	20.6247	29.3612	13.7415	19.2551	18.7423
OS03G0100040	2.99683	13.0036	10.0368	3.33213	1.61174	5.59391
OS03G0101000	28.4606	45.9014	82.2751	24.0601	9.1711	22.8781
OS03G0102600	6.06441	2.94815	1.25464	4.9069	3.21504	2.65336
OS03G0106000	12.1894	27.3186	28.3704	11.3187	7.85033	20.492
OS03G0111000	1.13116	3.68117	6.31857	2.12511	2.96243	3.23946
OS03G0117100	167.393	320.668	286.084	159.845	54.9726	183.082
OS03G0117800	13.8794	23.0023	16.6346	12.1278	14.003	14.331
OS03G0118200	15.2609	13.4636	15.6676	7.15141	1.23958	1.46846
OS03G0118600	4.49486	8.353	7.13448	4.1695	0.36485	2.13993
OS03G0120400	12.2326	20.117	14.8048	5.50962	1.27066	1.20423
OS03G0121700	72.0376	107.872	111.528	56.1608	61.9678	50.1199
OS03G0122000	4.21815	9.41769	6.66855	3.91603	2.43607	3.3168
OS03G0122200	73.8037	88.4319	95.4699	53.7006	63.4265	60.1031
OS03G0122500	0.373872	1.56143	0.556911	0.36792	0.201948	0.441667
OS03G0122600	4.00487	7.9647	4.05471	1.97055	0.72108	1.52774
OS03G0125000	138.269	201.785	194.705	120.785	49.1666	85.6155
OS03G0126300	9.2043	11.9796	10.3226	8.25341	2.62343	7.90661
OS03G0126450	0.314584	0.62563	1.75723	0.412767	0.0472009	0
OS03G0126825	10.3518	7.7943	2.45891	12.5975	11.3135	8.99552
OS03G0137400	10.5409	12.6695	22.6621	7.91269	11.0021	15.5753
OS03G0137600	30.7464	79.8763	86.1888	54.9389	26.6334	114.733
OS03G0143700	9.8415	10.7444	7.44436	8.71634	8.30612	6.05525
OS03G0143900	0.83471	0.574627	1.73354	0.695049	0.693648	0.0632096
OS03G0149700	2.99881	5.02671	12.9223	1.01179	0.771341	3.41607
OS03G0158300	49.0811	177.481	129.293	44.6324	17.7741	32.2378
OS03G0177100	3.64797	2.83457	2.1899	4.72767	4.66593	6.12273
OS03G0178200	42.0288	64.7554	82.4606	41.4607	44.443	65.523
OS03G0183300	494.635	844.682	690.516	356.422	117.008	375.137
OS03G0185200	1.98288	1.90214	5.32092	1.67584	1.7851	1.60756
OS03G0185950	0.302072	1.50187	0.843672	0.990875	1.17841	0.892118
OS03G0190100	8.33037	12.9372	10.4858	5.15813	5.89845	6.02005
OS03G0194900	36.0994	72.8295	75.4833	19.2631	5.94361	32.6872
OS03G0196800	78.2474	150.871	101.466	72.9101	36.5712	59.9869
OS03G0205150	15.2939	26.7949	17.2113	13.7273	7.21203	12.2985
OS03G0206201	0.832866	0.276061	0.129231	1.50261	0.874757	1.22986
OS03G0208500	29.2975	57.0539	52.5288	24.4777	6.60572	31.0583
OS03G0208600	0.354431	1.43686	1.49755	0.268299	0.368167	0.509956
OS03G0209600	20.5114	29.8322	22.9369	18.7348	22.8431	20.5695
OS03G0211600	2.02295	2.61152	2.08158	1.74627	1.15021	2.62037
OS03G0215900	6.93026	10.1543	9.16498	5.95237	5.53353	7.42514
OS03G0219200	121.586	179.995	152.208	121.027	87.2066	139.239
OS03G0219700	6.56322	17.6387	14.0843	4.86275	5.65763	9.0805
OS03G0219900	123.133	138.93	135.715	105.558	25.0964	70.6151
OS03G0221700	0.43208	1.68124	1.13682	0.203357	0.0169123	0.0924692
OS03G0225300	12.4477	10.4112	29.4319	9.55924	18.8514	13.1417
OS03G0229500	2.33602	13.7771	14.7486	0.63416	0.555969	1.16306
OS03G0231000	2.87039	8.43866	5.46077	3.07032	0.78646	1.22858
OS03G0232500	32.0229	34.6387	40.283	24.075	24.4897	32.0999
OS03G0232600	22.5481	28.276	43.344	21.2663	18.807	30.2261
OS03G0232800	14.3829	6.41005	2.64578	22.2028	19.4068	38.7243
OS03G0233800	1.58597	2.78842	3.6806	1.15358	1.11739	1.38028
OS03G0236050	0.759495	5.53831	5.18524	0.87197	2.27913	0.498453
OS03G0245100	7.67452	12.2163	8.61417	5.75561	7.07617	8.83463
OS03G0255400	7.71714	13.2306	7.68002	5.4806	1.14649	4.92127
OS03G0255900	4.84145	13.2618	8.07915	2.78671	1.15131	3.14745
OS03G0265400	123.364	143.373	146.059	104.554	49.2248	75.1939
OS03G0265500	21.9416	27.0603	22.6254	18.6679	11.1592	17.5327
OS03G0266100	37.6353	112.216	101.563	39.9185	36.4187	30.0859
OS03G0267300	131.536	442.481	290.722	180.243	61.5695	216.827
OS03G0268000	27.8362	27.9789	40.5302	19.8414	33.2774	28.835
OS03G0269500	5.05327	9.05521	17.2009	4.66202	3.83841	7.66927
OS03G0271100	9.99174	33.6322	19.45	7.5191	4.59376	6.04907
OS03G0271500	28.9363	49.5545	58.2614	22.5432	16.9015	16.7299
OS03G0275300	8.61139	58.3922	58.6213	9.31571	22.2127	7.03446
OS03G0277100	47.4874	38.3039	28.3537	37.7506	40.3624	46.4875
OS03G0277700	0.647222	8.27463	5.85337	0.181976	0.0416189	0.364088
OS03G0279950	10.7716	102.868	59.5236	8.97333	1.63219	6.71937
OS03G0284100	23.3536	18.796	0.496122	24.1231	9.48203	25.2121
OS03G0289400	54.4733	69.9454	63.6588	56.9866	22.9736	41.3064
OS03G0293100	248.875	340.086	548.562	198.896	55.6647	191.904
OS03G0301600	1.27915	1.90794	2.00959	1.8095	0.719725	0.550922
OS03G0306302	1.83326	1.96318	3.01962	0.27755	0.63477	2.49888
OS03G0307400	15.6257	9.06375	30.4801	10.471	15.8088	10.8777
OS03G0309200	29.74	59.9677	36.5817	26.0122	7.85635	24.7332
OS03G0310400	37.1896	59.3015	75.9408	37.6085	21.688	53.6018
OS03G0315800	150.67	230.538	191.91	132.306	31.8749	103.11
OS03G0322200	2.59122	9.32924	3.90972	0.879298	0.482639	4.13423
OS03G0324200	3.32637	4.63834	3.66633	2.61497	1.20472	2.55948
OS03G0328600	0.607596	2.86985	8.34352	1.34533	5.7434	1.79443
OS03G0329200	2.34448	4.76546	3.5308	3.25717	0.341426	0.577003
OS03G0336000	7.35626	17.2604	17.305	6.32569	3.09189	11.2397
OS03G0337500	3.02836	2.93261	4.31196	1.8699	1.94226	3.46839
OS03G0348200	0.66694	1.51586	4.25767	0.406294	0.0571824	0.12506
OS03G0348500	3.44006	6.32315	12.0342	1.84653	8.91541	2.66819
OS03G0351800	33.1792	55.0165	47.4013	23.8816	7.24351	22.6129
OS03G0355100	10.414	6.8546	18.1786	7.33678	6.84499	10.3976
OS03G0358200	0.669709	2.715	1.00717	0.709743	1.06668	0.253574
OS03G0372600	1.40242	3.80329	5.93471	1.25463	0.114776	1.88265
OS03G0379300	14.1585	10.4426	7.98736	12.3644	13.9702	10.7537
OS03G0387900	166.116	27.9909	4.10982	181.304	143.364	170.855
OS03G0390400	128.831	133	101.058	146.267	162.33	133.266
OS03G0396000	0.343552	1.57999	1.71915	0.464863	0.81187	1.39511
OS03G0404500	1.1169	0.888499	1.45575	0.219824	0.10055	0.219906
OS03G0410300	69.2768	101.2	75.2533	55.6281	31.0124	64.9947
OS03G0410700	11.8284	19.5473	13.912	9.69316	13.2254	10.3598
OS03G0416400	6.4306	10.7442	21.8936	12.914	3.02922	2.72362
OS03G0425000	8.69923	13.8309	13.5357	7.8215	5.84637	11.0687
OS03G0427100	7.63904	14.962	10.093	4.82178	5.03624	5.08943
OS03G0428000	2.76724	5.16983	4.2157	2.80571	0.603933	1.56848
OS03G0433200	0.909549	2.80083	2.23986	0.981688	0.42262	0.202187
OS03G0438000	8.97153	14.4059	18.3752	17.1996	7.77752	19.2995
OS03G0438900	1.28108	1.7371	1.13845	0.63034	0.838759	0.229299
OS03G0444900	6.9941	9.53932	7.5673	6.51071	6.807	4.97789
OS03G0562200	25.0317	26.3007	28.3361	15.0851	3.23066	7.41449
OS03G0564200	4.24147	12.6529	7.14859	5.32538	0.855849	6.04726
OS03G0565600	24.1557	35.5637	33.6559	21.953	15.6146	20.0609
OS03G0567600	1.29732	1.92239	2.01297	0.700914	1.05342	0.726215
OS03G0575200	0.366148	0.98304	1.29534	0.162143	0.13185	1.29763
OS03G0576400	2.3948	3.49263	2.67543	1.72823	2.29966	5.81529
OS03G0594400	8.29787	29.7044	15.9112	5.70171	1.28435	5.27389
OS03G0597450	5.50537	7.46024	7.63788	3.87739	4.32456	4.25077
OS03G0603600	10.8278	15.3967	18.7834	5.96705	1.59214	5.50735
OS03G0605300	93.0223	171.493	169.272	55.5816	27.5343	49.0522
OS03G0609500	1.34838	2.0112	1.43465	1.23213	0.476883	0.426665
OS03G0610900	2.80165	13.5315	7.0486	2.72422	2.73238	2.06855
OS03G0613100	0.971277	2.64329	1.18979	1.30796	0.184083	0.905843
OS03G0626400	1.99492	2.28126	3.43589	2.45395	2.15512	3.24041
OS03G0633100	5.99279	6.64014	9.48464	3.53843	6.01161	7.07948
OS03G0633800	1.65228	2.70611	2.35262	0.526052	0.393743	0.621927
OS03G0635000	2.97614	6.92769	3.49491	2.46282	2.52705	1.86444
OS03G0643900	3.73522	7.51097	12.9824	2.61387	2.35385	2.73741
OS03G0644700	4.55212	7.73562	7.71686	3.44331	0.825729	2.74229
OS03G0644850	1.2142	1.42298	3.27009	1.36557	0.0780778	0.683035
OS03G0646200	5.15252	13.6531	11.8833	2.90977	6.90516	8.50197
OS03G0648400	119.666	170.442	220.417	94.3629	108.186	208.898
OS03G0657100	14.0898	20.4486	37.1747	11.1429	13.506	11.3716
OS03G0659200	101.404	272.755	200.005	84.6072	56.8602	60.1098
OS03G0660050	2.44034	11.6998	13.6315	1.71535	4.47232	2.23078
OS03G0665200	20.8265	42.1874	43.7772	18.9338	13.3295	15.1767
OS03G0666800	1.48746	5.29611	2.63559	1.65265	0.0431965	0.141708
OS03G0675500	1.18346	0.452617	0.423762	1.16462	1.39323	1.25467
OS03G0683833	9.96837	7.20896	3.65591	8.62061	7.34242	5.65008
OS03G0684500	2.98283	3.20596	4.16546	1.85617	0.789797	2.33187
OS03G0685000	47.3906	88.2901	56.2909	46.6361	41.3886	36.5183
OS03G0686800	0.832994	0.877035	0.935167	1.15727	1.01458	0.964748
OS03G0687200	17.3116	28.7108	24.7048	16.3702	10.2146	20.2206
OS03G0689688	0.974087	1.83526	1.57507	0.65587	0.69231	2.17022
OS03G0691400	18.8882	28.7806	41.1169	16.4554	6.40156	31.3369
OS03G0694600	0.249746	1.70735	0.784719	0.583703	0.562087	0.460989
OS03G0699300	8.73353	25.8104	14.6127	6.07024	4.78342	5.65162
OS03G0703200	21.9413	101.571	50.0294	18.8956	15.4695	18.6726
OS03G0704700	18.5127	24.9269	22.0751	13.7691	16.2591	23.9658
OS03G0708500	35.7344	349.638	233.239	18.825	25.0017	38.4287
OS03G0711525	1.63818	1.38273	1.95073	0.918521	1.13181	2.32528
OS03G0711600	174.272	187.168	361.888	150.426	214.966	225.565
OS03G0713200	5.84574	11.4686	13.3851	3.49825	5.40489	3.65508
OS03G0721300	12.1596	19.779	29.474	11.8216	11.5635	23.0979
OS03G0721400	61.7833	106.983	87.7665	53.7477	35.0463	63.6822
OS03G0746400	7.02421	8.25702	9.28647	5.70464	4.79557	5.11551
OS03G0747700	48.3642	77.5682	75.0811	39.6225	7.61681	26.1688
OS03G0748300	25.5161	169.711	73.7982	17.367	6.12338	21.7892
OS03G0752400	4.72704	1.04455	2.82521	4.19235	13.3445	8.84741
OS03G0754800	10.3964	9.81173	6.52018	8.82181	11.6572	11.92
OS03G0755900	4.37569	14.5761	6.92529	5.59783	6.6967	4.95376
OS03G0757750	0.258709	1.54352	1.20427	1.01836	0.232904	0.254684
OS03G0758900	6.21577	12.1972	11.9737	5.82398	8.09601	7.64884
OS03G0760300	2.27657	2.79642	6.77394	1.75712	0.281303	6.37191
OS03G0760900	16.263	15.0838	20.5043	21.4584	30.9886	22.1842
OS03G0769100	233.173	283.483	231.337	173.731	127.371	119.371
OS03G0769600	11.2984	21.1364	18.1938	7.55083	11.4457	10.536
OS03G0775600	1.0018	0.893118	0.80402	0.815879	1.33727	1.25828
OS03G0776150	30.9571	49.3153	50.7374	28.1476	21.37	24.6817
OS03G0781000	7.85578	11.0127	11.6078	5.69756	2.85483	3.97321
OS03G0782500	71.6913	25.6806	3.63247	113.439	27.7899	48.3136
OS03G0787000	23.2706	26.8719	23.3089	16.9469	22.4998	15.4752
OS03G0787300	25.2789	7.23066	11.0806	29.872	36.3131	39.3038
OS03G0787600	33.7683	45.1973	27.1409	24.3768	15.3052	12.8831
OS03G0792900	60.1431	65.9223	42.8277	67.4534	74.851	82.6644
OS03G0794900	176.488	357.902	387.968	168.45	97.3941	163.604
OS03G0795200	2.66623	4.56013	2.73044	2.51883	0.648077	1.75858
OS03G0797600	40.9987	134.446	119.901	69.6845	26.5987	49.2666
OS03G0801900	7.90728	17.3562	16.9621	8.31928	7.74185	12.5553
OS03G0809100	7.28358	10.1232	7.29461	4.94132	0.57126	6.89867
OS03G0811100	13.3245	17.9929	20.0959	11.5913	15.4501	16.1341
OS03G0822800	4.93672	13.6884	6.84982	3.92387	2.99136	6.63566
OS03G0822900	5.84684	5.47197	4.61755	6.21691	6.53474	6.48651
OS03G0823000	11.3298	20.3863	15.9474	5.9729	1.53805	5.8202
OS03G0823900	1.89277	1.93749	1.14021	3.15005	2.93184	2.79499
OS03G0824100	10.8864	21.2578	18.9549	7.40101	6.02246	17.1391
OS03G0824200	19.4658	37.006	30.3598	18.0024	9.53465	21.8417
OS03G0826800	5.79779	33.7753	13.7997	7.32024	12.2609	4.41531
OS03G0827700	69.5908	145.938	100.101	49.456	28.0946	62.852
OS03G0828100	257.238	227.338	237.452	162.068	114.366	100.301
OS03G0829200	1.23451	2.24166	0.749552	1.0564	0.410726	0.501976
OS03G0831500	38.8076	55.076	56.9927	31.6635	30.7706	22.5278
OS03G0834300	2.04479	2.47532	6.37316	1.48731	0.64029	0.962731
OS03G0838100	20.0089	56.193	71.381	15.7289	7.63035	41.2012
OS03G0839600	0.786653	1.76002	1.2206	1.09668	1.23933	1.03255
OS03G0843400	153.964	194.11	200.107	153.76	56.6759	110.219
OS03G0854600	4.03782	6.37695	9.25045	3.27232	2.85103	3.50736
OS03G0855500	88.3575	57.8583	184.134	54.4885	68.6876	32.4281
OS03G0856100	10.5796	29.5933	25.3892	7.06471	10.1646	8.18322
OS03G0856700	70.9958	83.2044	235.469	101.113	25.6907	65.7907
OS03G0857000	1.99751	5.80606	4.36304	1.13407	2.69741	3.17656
OS03G0857100	74.9867	144.237	118.012	58.2132	53.4472	28.5382
OS03G0859550	0.939779	1.93574	4.06213	0.7927	0.302157	0.528662
OS03G0859700	6.11088	2.17018	3.98239	6.1854	15.9539	18.5631
OS03G0860600	18.5715	56.8803	49.535	21.5379	4.89712	19.454
OS03G0861700	9.28588	19.3392	13.9507	7.92225	6.06344	10.3184
OS04G0101800	21.1506	34.1709	65.3885	19.5048	21.0967	44.6987
OS04G0105500	18.2034	22.7273	20.5215	13.8241	7.11622	8.93785
OS04G0105700	83.3856	125.983	89.7693	82.5056	86.6697	120.347
OS04G0106500	4.80438	6.80846	16.5253	6.65302	3.72948	3.08701
OS04G0111200	33.1307	46.5623	39.9193	35.3104	19.22	21.8417
OS04G0118700	6.71029	13.1471	19.446	3.70342	8.0845	13.9567
OS04G0119000	2.78092	142.493	130.82	1.85126	0.736334	2.33506
OS04G0162500	2.95359	4.35653	4.90372	3.43944	1.28517	3.58609
OS04G0174100	0.546479	0.0776295	0	0.384128	0.0702815	0.999102
OS04G0175600	1.30266	4.53366	1.97072	0.721078	0.183238	1.20224
OS04G0191800	19.2114	15.9852	28.7577	13.9752	6.55462	6.10309
OS04G0249700	16.4185	33.5212	25.2615	14.211	9.68827	18.789
OS04G0297933	0.369933	1.68161	1.03321	0.520062	0.142729	0.312153
OS04G0303900	34.7546	43.891	56.4766	29.0313	57.3613	37.0872
OS04G0306400	102.316	228.636	252.347	101.796	33.491	46.3891
OS04G0322100	3.77672	16.996	11.7653	1.763	0.17436	0.667328
OS04G0373400	3.50446	9.67089	5.26063	2.40605	0.831526	7.22082
OS04G0379700	24.606	71.9084	73.0252	19.1194	13.8323	13.1529
OS04G0395100	2.6399	6.12513	5.25676	2.38138	0.693169	3.17635
OS04G0400000	4.91229	27.0821	12.6778	7.83243	0.7837	2.2649
OS04G0401700	8.16581	21.2307	21.1173	4.31236	2.46781	18.9282
OS04G0402100	269.261	205.154	126.411	272.369	408.228	197.627
OS04G0403200	184.031	252.97	295.43	146.442	53.0668	127.2
OS04G0407500	17.2945	35.4368	37.7857	20.1709	20.1302	18.4013
OS04G0409100	0.915417	2.52075	3.01562	1.69774	1.71161	2.1143
OS04G0410200	4.04361	3.32159	4.71385	1.52249	3.76689	3.7384
OS04G0411400	4.64698	5.28657	5.02287	5.46435	4.18347	2.75257
OS04G0413900	8.78688	18.0761	26.0423	10.3129	7.65642	6.19004
OS04G0422000	15.0033	37.5957	33.9829	13.4096	4.83066	12.2677
OS04G0429050	1.51899	0.143852	0.269363	0.355906	0.976769	0.427246
OS04G0434900	4.09675	7.03642	7.88807	4.48965	5.44835	7.2411
OS04G0438300	3.78195	8.12654	7.97269	3.50784	5.94847	4.83577
OS04G0452700	1.80069	5.75329	5.19414	1.22008	0.504926	1.6855
OS04G0455700	10.3506	14.2691	13.3594	7.94805	0.917702	7.17905
OS04G0455800	21.0314	31.6097	23.3675	15.8108	14.5572	18.4302
OS04G0456900	0.938199	0.414633	0.3882	1.59006	2.20539	2.51426
OS04G0460900	457.636	1158.17	789.073	327.269	136.804	210.471
OS04G0461100	159.151	220.075	185.209	134.846	66.6976	97.1622
OS04G0464600	3.53589	5.23216	4.34996	2.56827	3.1453	2.8593
OS04G0469500	4.0643	6.03246	4.95233	3.70551	1.31828	4.61889
OS04G0470801	0.41309	2.79322	6.80707	0.650421	0.297509	2.03332
OS04G0472500	0.297897	2.17229	2.40359	0.371328	0.30394	0.312813
OS04G0472600	153.3	158.768	125.421	126.309	124.688	77.236
OS04G0479550	0.957921	1.66694	1.33771	0	0.64678	0
OS04G0480050	8.54712	26.043	35.844	8.33387	5.15325	7.02466
OS04G0481000	2.48723	4.54901	4.5898	1.83573	0.799694	1.48661
OS04G0481300	17.7566	36.6717	31.2037	14.0618	8.8913	17.5838
OS04G0481400	9.0139	11.6793	13.6396	9.92116	7.55593	11.5871
OS04G0488600	47.0462	76.2566	61.6066	41.7961	28.1288	31.8704
OS04G0490700	5.19736	6.89085	7.27815	4.113	4.07458	4.30639
OS04G0491200	5.7541	6.42017	5.88513	4.83837	3.81823	3.61682
OS04G0491500	1.01135	1.71419	1.43372	0.83691	0.682852	0.791965
OS04G0496000	68.0639	160.098	82.3091	58.971	17.1357	40.1901
OS04G0496150	18.9399	25.772	26.2945	14.2785	3.3902	12.9754
OS04G0496700	7.85912	24.1672	39.3504	8.5139	6.36174	9.75234
OS04G0497900	5.13297	4.26575	3.48592	5.24646	5.84877	6.37132
OS04G0504000	14.9798	74.3424	51.3211	20.1554	5.32069	20.7527
OS04G0507800	9.46767	9.41444	9.15327	8.03714	7.3057	10.2422
OS04G0509800	49.075	56.6883	134.323	40.8887	14.4321	26.4103
OS04G0516300	2.4524	3.74502	5.54479	2.15479	0.236549	1.37957
OS04G0520700	5.27518	2.91925	5.16734	4.24324	5.24455	5.73501
OS04G0523000	2.36361	9.5006	4.98984	1.86734	0.359637	0.393269
OS04G0526000	0.112996	0.224721	1.10457	0.222394	0	0.61181
OS04G0533602	4.74238	37.974	36.7149	4.42126	1.34822	4.42289
OS04G0538166	9.30067	9.49833	29.1356	3.33946	4.41278	25.7357
OS04G0539000	21.6744	79.0756	40.1716	20.3487	12.784	24.7218
OS04G0540200	12.4632	57.5456	44.5865	15.6955	1.6477	3.08878
OS04G0544100	7.92273	10.1792	10.0963	5.19129	4.50193	5.25113
OS04G0544400	12.753	27.3085	30.7601	8.44153	17.8821	16.4077
OS04G0547900	28.9961	15.5185	1.44162	26.8314	13.8856	24.6892
OS04G0549600	38.611	42.7529	59.1268	27.4705	18.4375	41.8079
OS04G0550600	1.63421	3.119	2.42938	1.89352	0.759333	0.622758
OS04G0551700	7.49344	21.2191	11.2663	6.27225	3.21792	8.09759
OS04G0557000	9.52414	14.2412	13.2672	8.04358	2.84739	8.36142
OS04G0559100	3.70266	5.48803	20.5526	5.08745	2.45283	2.13202
OS04G0565900	0.341236	0.95009	1.39782	0.436545	0.0921599	0.638263
OS04G0566500	12.7637	17.3821	17.8593	12.6495	8.23471	16.081
OS04G0568600	0.979348	2.01724	1.43276	0.826077	0.125952	0.550922
OS04G0577300	37.3284	76.7768	51.7036	27.2184	14.8808	15.087
OS04G0583200	0.993731	2.08608	1.59331	0.217313	0	0.271742
OS04G0583900	0.501802	9.79578	13.5971	0.207921	1.3077	0.467996
OS04G0584300	0.421334	7.10335	4.56442	0.546552	1.05172	0.320511
OS04G0587300	5.36655	8.00456	7.42765	3.3095	0.80521	1.65536
OS04G0587751	0.382479	1.41265	0.763034	0.16131	0.147569	0.0537899
OS04G0590650	0.315829	0.942161	1.66618	0.621603	0.0947756	0.310916
OS04G0591000	25.0361	33.1938	25.9112	17.5506	10.8309	16.5145
OS04G0600300	1.5257	5.40716	7.13842	1.80939	0.493056	3.15797
OS04G0602600	1.37435	3.92687	5.0532	0.958711	1.00234	3.42523
OS04G0604200	3.8303	1.37116	0.0475461	1.3067	1.83907	1.70939
OS04G0604250	44.3223	24.7293	2.77833	34.9151	28.1598	27.7465
OS04G0604600	14.6481	16.78	8.06568	12.566	18.1361	13.3927
OS04G0606601	1.32543	1.46442	1.64528	0.869555	1.32581	0.434938
OS04G0610800	143.984	203.774	258.382	108.734	207.84	129.718
OS04G0611400	1.34385	15.004	7.96756	1.67047	0.445719	13.3919
OS04G0612800	6.51866	9.49079	10.2281	4.97603	8.72041	6.35728
OS04G0614300	2.90282	7.05589	7.45685	1.4812	0.774304	5.55657
OS04G0614700	62.8037	67.0942	34.3904	70.4057	79.9851	71.4927
OS04G0615800	0.729115	0.241672	0.226265	1.25564	1.03928	0.328979
OS04G0617050	88.0494	136.582	95.0584	74.6789	81.8894	35.776
OS04G0619300	31.546	30.6344	36.014	25.0691	26.1836	13.4075
OS04G0623500	14.4893	13.2257	4.80773	21.5342	21.5394	26.0408
OS04G0628900	7.82423	23.0747	20.6698	10.003	7.58563	14.22
OS04G0630500	16.2565	17.3026	20.5157	11.7316	5.96238	8.71305
OS04G0635700	24.3397	60.8937	95.539	21.7159	5.81447	14.7181
OS04G0638300	9.67007	17.9521	12.3256	8.04581	2.31649	8.37565
OS04G0643200	9.3742	16.1726	21.4634	7.92108	8.58827	16.8589
OS04G0644675	4.33045	3.80925	2.85312	5.76943	8.60671	6.85373
OS04G0645200	10.4044	13.7547	17.581	9.52854	0.974559	2.42742
OS04G0645700	16.282	16.2892	19.1327	10.9424	4.06668	5.52208
OS04G0649900	29.7626	80.7107	79.9972	12.676	19.6993	26.8186
OS04G0655100	0.666641	3.64591	2.17221	0.164007	0.150037	0.164068
OS04G0662900	14.363	31.6768	30.4158	15.9064	8.02841	10.5097
OS04G0667500	4.99953	7.14641	5.922	5.4251	6.22885	5.44908
OS04G0668000	2.17739	3.24772	2.70282	2.58913	1.47015	0.803819
OS04G0669700	4.41784	5.89061	5.88898	4.84153	1.67222	4.89275
OS04G0669800	43.0455	66.9155	65.9162	37.9207	16.3017	31.6123
OS04G0679967	0.442118	1.20899	0.257253	0.271924	0.0995045	0.65286
OS04G0680700	8.13076	16.07	10.1709	7.5802	5.84674	8.97074
OS04G0684600	7.44109	5.84151	10.1179	5.20292	2.11543	1.73495
OS04G0685700	47.0844	19.0965	12.7708	50.3116	45.6588	43.4687
OS04G0687300	6.94653	9.38003	7.2755	5.39884	5.22321	5.90595
OS04G0688100	21.6861	58.6112	45.5484	7.31052	1.99283	5.54032
OS04G0688300	9.90442	31.3369	37.0359	4.10813	0.478985	6.20476
OS04G0690900	5.38299	9.44245	24.0439	3.57121	3.53926	4.76337
OS04G0691600	451.943	951.669	743.732	412.962	179.58	273.118
OS04G0692500	20.481	33.5823	51.1489	18.6609	33.3691	34.8259
OS05G0100300	56.8396	68.2138	50.4078	45.0853	22.0561	25.0834
OS05G0101400	134.995	196.879	169.665	127.105	99.4743	115.75
OS05G0101600	22.8037	56.4391	56.7033	15.1078	6.30385	11.8098
OS05G0103400	103.575	175.195	146.233	88.1279	26.1474	87.914
OS05G0105900	16.3583	30.8383	19.3828	16.8601	9.1205	12.0779
OS05G0107600	13.2378	11.482	6.66558	13.9565	10.258	12.3271
OS05G0110100	104.479	356.189	226.871	92.1697	16.1461	43.1592
OS05G0116100	479.189	440.648	215.608	510.264	662.246	329.434
OS05G0121600	123.671	203.253	124.173	92.9762	18.815	54.8881
OS05G0122800	100.316	119.859	145.544	68.5559	19.1094	55.8341
OS05G0125100	17.9532	39.1598	47.231	25.1333	19.4471	10.4903
OS05G0129300	134.808	143.361	57.7447	130.339	135.956	132.482
OS05G0129700	24.7943	29.6036	73.938	29.0331	3.35354	4.69395
OS05G0131500	7.77689	11.1821	7.41675	4.63984	0.780619	3.04102
OS05G0142400	93.1511	443.069	351.516	41.573	5.6268	4.81862
OS05G0143300	26.3514	11.0201	10.3462	26.3257	44.3143	42.2459
OS05G0151300	356.988	298.368	186.105	668.878	655.227	745.017
OS05G0152400	11.4771	12.3234	32.6068	9.47384	15.0861	17.8584
OS05G0155400	6.24086	8.11883	8.0381	5.81827	0.718137	2.58685
OS05G0158500	9.13311	39.4897	25.7528	4.53693	1.81254	5.8887
OS05G0164100	41.4979	74.5015	64.5045	31.6574	12.5859	30.4091
OS05G0164800	20.6606	50.4137	43.9998	16.986	12.7474	37.074
OS05G0179950	21.0193	53.4463	48.2875	17.2372	2.77417	10.0907
OS05G0180500	9.60349	12.3662	14.8904	8.90667	5.66006	11.1545
OS05G0182600	3.3375	3.63784	4.6209	2.67381	2.17641	2.42206
OS05G0185700	30.7096	26.6068	36.3401	26.0214	13.6343	15.8734
OS05G0186900	0.640538	4.03393	2.05403	0.770415	0.320359	0.735669
OS05G0188100	197.966	397.084	255.7	161.551	127.07	156.511
OS05G0190000	23.1515	68.9598	58.1754	22.6798	18.013	23.7195
OS05G0198400	13.6122	33.2574	51.9397	14.0976	3.23702	15.6479
OS05G0199700	6.50776	10.0544	5.95848	3.36086	4.93869	3.25621
OS05G0200700	0.334369	1.99493	1.94558	0.329045	0.150508	0.329167
OS05G0201700	14.073	43.7956	30.3281	38.1273	2.73719	6.58496
OS05G0206800	8.18237	10.3666	28.4212	6.13104	1.08437	12.1848
OS05G0209100	15.8116	16.3884	11.5306	11.7425	17.0707	13.5302
OS05G0214800	0.376165	1.87025	1.51755	1.11053	0.225763	0.493751
OS05G0226300	0.756633	2.36778	1.61601	0.59129	0.140239	1.07348
OS05G0238200	66.6798	87.2804	89.8495	61.7237	70.0112	57.0053
OS05G0238400	6.75368	14.1276	16.1023	5.95723	9.56492	3.97295
OS05G0241200	6.35072	9.81534	8.31118	5.28539	1.17612	2.17924
OS05G0247100	278.426	210.536	719.13	200.189	6.59197	295.939
OS05G0272400	0.6166	1.02189	1.33944	0.539363	0	0.0674453
OS05G0272800	14.4123	50.6514	51.0503	10.348	5.15091	21.2212
OS05G0273500	3.02918	4.33953	4.89936	3.20831	1.08619	4.16982
OS05G0275000	3.09159	4.53135	4.15928	2.62031	2.12361	4.82034
OS05G0302833	4.06553	7.15242	21.2539	3.3853	6.19387	7.6967
OS05G0318901	3.2729	11.8273	4.08746	1.17834	0.215593	0.864434
OS05G0320100	16.3351	20.3458	37.7539	15.0848	18.7219	18.5906
OS05G0326625	4.16977	5.62716	8.04128	4.17666	4.89342	3.9583
OS05G0335500	0.207135	0.343284	0.771358	0.0679457	0	0.407825
OS05G0337400	80.6152	84.5453	85.0003	67.3038	59.1056	38.7929
OS05G0344200	204.735	645.575	326.422	115.767	131.17	137.423
OS05G0346200	30.5491	26.5802	14.0978	27.7627	32.0066	31.9535
OS05G0348100	70.5957	205.342	94.7818	61.7526	25.8433	60.8103
OS05G0349700	41.7381	91.4098	68.2059	41.7967	32.845	52.8078
OS05G0355800	1.65622	2.79974	9.40568	1.30388	1.86377	0.733704
OS05G0357800	12.5114	24.0363	21.1181	11.3007	10.1786	16.5387
OS05G0358400	17.7864	12.307	11.4499	19.9928	18.535	19.1572
OS05G0360400	2.75638	13.5798	35.1484	2.5481	5.15086	3.9469
OS05G0363500	1.54548	5.50319	11.9765	2.12923	1.68284	6.01332
OS05G0363566	0.150893	0.850253	1.49844	0.247484	0.362245	3.02043
OS05G0379300	2.64172	1.26653	5.09447	1.90332	1.78367	1.11455
OS05G0381400	0.619634	0.061615	0.173061	0.914654	1.56192	0.121999
OS05G0387700	2.68092	5.10611	6.58531	2.31353	2.20929	5.64385
OS05G0388500	19.987	45.5626	39.8685	21.4666	12.4013	43.2729
OS05G0389400	9.06767	8.98985	7.53738	8.04691	10.1797	8.68751
OS05G0397300	16.8203	18.3201	22.5964	11.9425	3.96253	9.37805
OS05G0398000	3.14144	6.05678	4.48741	2.31267	0.496535	0.897081
OS05G0401300	8.75774	11.7309	10.5514	7.60439	9.41465	7.40435
OS05G0404400	31.8051	46.8572	48.7105	28.6713	12.8193	30.4342
OS05G0406000	42.632	85.7108	57.5668	42.3058	12.6427	33.7161
OS05G0406100	0.762035	2.85419	0.543906	0.499935	0.09147	1.07526
OS05G0406700	1.42043	6.32236	3.65234	1.39781	0.182678	0.73246
OS05G0409800	2.61935	3.21508	4.1151	1.53048	2.13701	3.42471
OS05G0411200	2.66791	5.45559	3.00458	2.60427	3.58333	2.37224
OS05G0419000	53.9185	113.228	81.994	53.8342	19.5932	37.3655
OS05G0423500	9.76242	29.9295	34.4087	5.83196	2.14736	11.4504
OS05G0423701	1.2967	6.16498	4.11205	0.638027	0.401279	1.11696
OS05G0426900	2.95359	9.89636	6.33637	2.65382	0.346824	0.948145
OS05G0429900	41.4601	113.749	84.1229	33.1724	8.99163	18.4359
OS05G0430800	22.3568	41.9157	54.836	12.9535	12.4265	13.3617
OS05G0438600	4.75313	5.75483	7.66196	5.60862	2.45648	8.18858
OS05G0438800	101.794	55.6588	45.2732	106.019	143.243	88.055
OS05G0439100	13.2912	30.0609	41.2462	14.1054	5.8654	11.8016
OS05G0440250	1.66599	2.6311	2.39494	1.83234	2.36	2.91836
OS05G0440900	1.07621	5.99287	5.14325	0.353024	0.452135	0.565048
OS05G0464200	2.10971	16.3632	7.66001	2.90657	1.32949	1.66151
OS05G0464300	6.50616	16.1739	11.3355	2.83543	1.00409	0.914993
OS05G0480000	111.311	144.099	240.69	144.241	62.3076	186.717
OS05G0480300	0.545589	0.542521	0.790121	0.417591	0.545743	0.656458
OS05G0485400	0.419721	1.2173	4.52623	0.894917	0.377855	0.172163
OS05G0488500	31.1275	48.3735	59.5997	26.6742	38.8845	42.6836
OS05G0490900	96.103	180.183	219.807	92.6898	26.3805	84.3053
OS05G0491200	16.9025	51.9772	45.9254	15.9373	11.3956	15.7966
OS05G0495200	4.78961	9.01733	12.0989	4.83904	1.92597	6.09819
OS05G0500400	12.341	20.1859	20.2311	11.7925	6.76263	12.6772
OS05G0510400	16.8043	16.104	31.4173	10.541	9.90852	11.7639
OS05G0516300	28.9335	77.1515	68.3466	26.348	13.7797	35.0019
OS05G0517500	88.4863	102.162	122.625	66.9591	62.8477	78.8136
OS05G0526200	82.3067	99.9445	107.709	60.2844	25.9202	51.5622
OS05G0526800	14.2843	12.0255	12.7818	19.375	32.425	39.4832
OS05G0529000	11.4963	18.3449	18.5714	6.61803	7.11789	12.1674
OS05G0540200	57.6893	122.517	79.7112	45.8105	25.0667	46.4271
OS05G0542900	28.1884	199.583	151.746	14.2428	5.91366	36.7038
OS05G0548700	0.511198	1.12961	1.32199	0.223582	0.818148	0.670995
OS05G0550000	14.0196	36.5735	32.2369	16.8715	6.76678	40.2405
OS05G0555600	9.2152	5.87397	1.14878	11.1871	2.38718	5.55683
OS05G0562200	63.3989	110.763	131.857	57.8631	66.9097	62.6013
OS05G0568300	28.5256	34.782	53.7282	21.2881	2.17853	5.70299
OS05G0568800	7.53473	13.3081	31.3455	6.48144	2.37174	8.76616
OS05G0571600	19.5344	15.3962	28.7776	10.0486	7.69384	4.20667
OS05G0574400	199.766	125.917	105.354	258.409	432.929	401.859
OS05G0574800	1.22714	2.35455	2.15617	0.544273	0.52903	1.19104
OS05G0575300	32.4225	60.6258	44.3571	27.1317	28.9574	31.8928
OS05G0576300	6.21963	6.77681	5.26678	5.76249	4.28879	5.01555
OS05G0586050	16.9735	28.1977	133.026	29.2709	9.07278	13.3354
OS05G0588225	12.354	16.1816	33.3936	10.0612	8.05365	30.1109
OS05G0589000	64.5036	117.007	105.995	61.4765	48.8889	55.8478
OS05G0594500	46.2179	142.635	108.473	34.15	9.83151	22.7956
OS05G0596200	19.4668	21.8271	8.12425	22.2617	28.9467	22.4021
OS05G0596500	0.75233	1.78119	1.73434	0.282039	1.16107	0.916966
OS06G0101100	4.35854	8.47756	7.26825	5.89169	3.7082	3.48917
OS06G0103600	8.14826	10.337	7.67094	5.69927	4.11183	4.87405
OS06G0103800	16.2341	9.57161	5.36102	19.0913	21.3292	14.7892
OS06G0106500	1.68458	2.29331	1.97907	1.44068	0.451355	2.07297
OS06G0107100	22.1813	43.728	31.5656	17.116	4.97635	34.1754
OS06G0107600	8.83682	9.89446	16.387	2.72196	0.873152	0.424359
OS06G0109000	2.89331	25.4139	12.1213	2.76816	1.19383	2.41315
OS06G0109300	3.82695	6.56624	5.06481	1.43995	0.911973	0.812581
OS06G0112100	9.54659	12.9709	8.12154	4.85928	0.926116	5.75227
OS06G0113600	4.77845	6.58182	7.18376	4.49338	6.50052	2.71793
OS06G0115200	12.4059	39.3969	82.4617	7.35915	12.0602	39.564
OS06G0116400	32.0081	39.9002	55.9173	25.7866	29.6864	37.4313
OS06G0116900	5.83744	14.3555	18.8165	1.42068	0.0565073	0
OS06G0118800	5.05284	7.93714	11.5217	4.39588	0.593327	1.73017
OS06G0118900	12.0523	16.1213	38.161	9.03076	1.432	3.13182
OS06G0119100	0.752703	1.1818	1.51216	0.409345	0.0178322	0.214498
OS06G0128000	5.53158	9.11653	6.3419	3.93143	2.16715	5.49595
OS06G0128800	2.67495	22.3876	25.6297	4.16791	0.351186	10.259
OS06G0133200	115.077	10.0496	56.2161	127.285	165.375	144.054
OS06G0133800	251.684	362.249	309.551	227.207	107.434	332.337
OS06G0134800	9.35559	14.6582	16.2307	8.49322	12.991	10.9773
OS06G0136000	16.8002	30.9636	21.1492	12.7077	8.00935	14.8382
OS06G0136800	56.9897	86.2006	83.9862	51.8953	67.3623	60.2073
OS06G0137650	0.302932	1.0543	2.1857	0.0745274	0.136358	0.074555
OS06G0139200	12.229	15.2431	12.5075	9.32236	9.92381	8.76061
OS06G0142500	3.8173	7.15458	4.67385	2.77756	2.16606	2.04977
OS06G0143650	8.45049	11.2162	9.74859	8.06286	6.35069	10.1637
OS06G0145600	2.00082	3.00014	1.83316	2.43777	0.257321	0.906684
OS06G0147100	196.955	314.185	251.894	176.916	38.8784	110.634
OS06G0152800	12.8514	26.4507	16.5096	11.9403	4.45977	17.7757
OS06G0153000	3.16639	5.12914	10.2699	1.6585	0.183907	0.754144
OS06G0159600	9.73655	23.5129	20.0716	11.1404	12.522	16.3555
OS06G0161900	3.4786	8.35935	6.82789	3.19501	1.25265	2.16884
OS06G0164500	17.0748	15.751	23.0891	11.9773	10.0995	19.8654
OS06G0165900	20.5371	16.9631	50.1122	13.2833	3.35479	2.36416
OS06G0168901	4.43432	6.56717	4.78705	4.87437	2.63303	2.73994
OS06G0172000	3.80821	3.88645	3.68533	2.39155	2.52616	4.04494
OS06G0174400	116.458	113.248	157.4	99.9749	19.3715	66.873
OS06G0179200	3.92978	11.499	15.1702	2.16761	1.82523	1.33062
OS06G0180666	118.271	90.9719	115.322	229.921	237.061	224.627
OS06G0190700	3.16573	3.08302	2.6434	2.34452	1.88039	3.18074
OS06G0191300	24.7552	17.5982	40.2901	18.5793	6.51487	12.5906
OS06G0192001	0	0.448014	1.25836	0	0	0.147846
OS06G0192800	7.88706	18.5486	15.4625	4.22981	1.8784	11.9547
OS06G0193300	3.25913	6.38034	8.91297	3.20725	0.641823	4.71239
OS06G0196200	6.64558	1.8278	1.51382	10.7837	15.0841	11.6924
OS06G0206200	26.3725	42.2926	34.6468	26.1591	26.198	36.774
OS06G0210400	1.30217	2.79063	1.1705	1.17097	0.181907	0.353632
OS06G0217700	5.515	8.99375	11.9631	5.0473	4.96491	6.8951
OS06G0224650	2.75247	1.785	4.56795	2.1787	1.80458	1.76717
OS06G0227200	19.3065	21.574	25.2037	13.591	17.8755	9.64423
OS06G0234400	5.1479	9.69431	6.82842	3.49685	2.58379	4.35025
OS06G0238700	2.39241	3.87682	6.97061	2.00553	0.478617	2.31158
OS06G0248400	4.30049	5.21001	4.61561	3.16016	3.53341	2.95797
OS06G0263801	4.27629	15.8597	6.67113	0.398073	0.0780354	0.19911
OS06G0272700	2.99578	13.8877	12.806	1.86851	0.83568	1.78612
OS06G0273700	3.40363	7.75048	6.2107	5.22512	3.40118	4.22185
OS06G0289900	8.22288	31.8146	32.7371	12.4175	8.77554	6.71146
OS06G0295900	4.49878	7.8286	9.08407	4.27759	5.06256	3.38144
OS06G0297600	1.21803	1.4579	1.61695	0.910075	1.2996	0.954822
OS06G0298200	2.15075	44.5033	33.6344	1.33174	16.36	4.52006
OS06G0303800	26.5823	70.7368	58.084	23.8055	7.99745	19.9798
OS06G0308000	31.3599	44.1652	34.6003	21.9769	18.8046	18.0474
OS06G0314600	0.921688	1.95799	1.98918	1.15438	0.150864	0.824863
OS06G0318200	7.56618	6.37936	3.58896	5.91694	7.35537	10.1107
OS06G0327300	34.408	68.3457	57.9726	34.7274	23.7231	62.7473
OS06G0328966	0.971208	1.4665	2.61207	0.637164	0.939099	1.34562
OS06G0332800	122.501	188.895	159.213	102.314	36.115	57.872
OS06G0334400	16.3959	35.0357	51.2817	12.393	38.3773	29.0879
OS06G0335900	3.81695	6.77765	8.50306	3.62203	1.22722	0.402597
OS06G0335975	2.42505	7.97623	9.37808	6.79219	0.503807	2.20369
OS06G0339800	30.414	38.8158	41.3577	21.6814	24.901	17.9174
OS06G0347100	117.758	137.828	48.3281	166.967	131.491	88.6283
OS06G0348800	67.1878	10.5425	8.29228	62.5392	15.7597	40.5654
OS06G0352900	6.72253	9.79448	8.94082	5.45234	5.47561	5.33315
OS06G0367100	5.72352	16.8287	12.0351	5.31679	6.08543	6.8731
OS06G0470350	3.98871	4.29228	33.6752	3.87144	1.72164	0.21516
OS06G0473000	2.0986	3.09156	3.61809	2.98306	1.0496	0.229551
OS06G0477400	16.6371	13.7495	30.84	11.4241	1.99701	4.51312
OS06G0483500	0.861536	1.47974	1.74999	0.647426	1.00123	0.74019
OS06G0527300	0.478961	0.899617	0.39636	0.157112	0.0479096	0.73346
OS06G0535400	28.5237	70.9826	64.7426	22.926	8.64916	44.2027
OS06G0542150	119.44	122.028	100.129	154.823	148.636	114.902
OS06G0547201	98.8143	181.731	131.74	83.7878	103.209	82.0087
OS06G0550901	5.0633	6.01382	6.28514	2.49134	1.13956	3.18456
OS06G0557600	13.4061	17.6727	15.1196	13.268	12.3447	8.8989
OS06G0559400	0.606796	3.24899	2.25967	0.183734	0	1.70017
OS06G0570900	0.568126	4.43025	2.53323	0.529656	0.24227	0.912522
OS06G0572400	21.966	76.5791	102.087	20.4967	19.1841	27.9565
OS06G0603600	10.0334	16.7663	13.3332	9.09526	6.33408	4.54931
OS06G0604400	20.9175	43.3317	36.8697	19.6027	5.09977	20.7086
OS06G0605900	26.3671	28.5197	37.873	12.7883	15.8893	16.5277
OS06G0606250	0.626203	0	4.22664	0.215682	0.0563742	0.0308231
OS06G0606900	3.18752	3.75656	5.45879	2.40098	3.96781	5.42358
OS06G0609400	0.507711	0	3.37622	0.0713755	0	0
OS06G0610300	0.849275	1.8579	0.553463	2.00581	1.98787	0.91967
OS06G0610800	4.70134	5.50502	10.1445	2.46458	0.553772	2.42224
OS06G0611200	1.42769	1.23939	2.38405	0.735934	0.897662	0.93699
OS06G0612800	860.928	1115.43	1392.67	640.449	1051.84	795.198
OS06G0623600	9.97647	20.3131	16.6861	7.86261	0.855367	7.823
OS06G0638100	27.2696	21.0479	14.9459	27.7552	36.0324	29.4433
OS06G0638700	1.23161	2.55143	4.8731	1.66651	1.20116	1.97024
OS06G0640800	0.266489	1.12621	0.496195	0.131123	0.119954	0.131172
OS06G0641866	6.0251	16.612	12.8758	3.63836	1.10948	6.43688
OS06G0643800	26.1588	34.7814	26.2553	22.9474	14.9372	16.4321
OS06G0647100	158.101	238.37	182.143	125.347	77.4369	79.4087
OS06G0647400	7.10412	34.7814	18.0377	5.77077	1.6512	8.77379
OS06G0656000	7.28393	13.0427	15.264	7.19442	1.74218	5.84763
OS06G0662200	5.1139	1.65102	0.896545	4.7057	6.33771	4.70744
OS06G0663800	211.82	365.569	356.92	202.543	99.7893	137.831
OS06G0664100	0.303365	0.904976	0.282428	0.522436	0.409658	0.447968
OS06G0664200	14.8934	26.5239	22.9009	10.752	4.45097	17.1254
OS06G0667000	0.182227	0.815409	0.39585	0.104607	0.0136709	0.568074
OS06G0677800	32.2037	40.3967	40.0633	26.4325	12.7383	9.34249
OS06G0681300	13.1605	12.3306	16.2331	13.325	4.19164	11.5058
OS06G0681400	741.514	562.122	328.029	827.478	774.171	1233.75
OS06G0685300	0.708862	2.34959	1.31988	0.206689	0.283625	0.387686
OS06G0694200	15.3655	1.56611	5.61473	11.4541	6.53603	21.1392
OS06G0696500	0.662488	4.11727	3.03243	0.597612	0.149102	0.543485
OS06G0698200	0.0689554	2.19417	0.89875	0.203573	0	0
OS06G0698674	5.09798	5.32795	1.6224	5.57993	8.61698	2.97023
OS06G0698748	73.2707	107.769	127.214	54.9837	7.97174	54.1494
OS06G0699500	44.09	118.766	115.546	44.4705	69.2344	63.7977
OS06G0699600	10.8763	6.23243	5.66349	13.9322	36.5933	37.8014
OS06G0704200	11.3685	25.6016	22.413	9.21327	3.53695	8.31147
OS06G0705000	6.23536	6.97534	10.7698	4.6828	4.0254	7.5518
OS06G0707400	0.924014	2.01692	1.61558	0.864947	0.426068	0.24405
OS06G0708700	25.9007	36.86	34.1685	13.2601	4.20088	29.5238
OS06G0709400	1.49549	1.37555	3.27185	1.21414	1.78387	2.79723
OS06G0714500	31.8158	41.1014	43.1187	33.2642	38.9994	37.5967
OS06G0714800	29.8697	308.74	240.143	31.3463	49.2904	35.3195
OS06G0717600	1.73133	1.80558	3.73476	0.415554	0.190078	0.914557
OS06G0724900	1.14099	2.89046	2.90852	0.802017	0.269023	2.51392
OS06G0726600	8.37343	7.99594	7.20777	7.74964	9.33303	9.61703
OS06G0728300	2.27934	1.65019	0.893487	2.04629	2.89798	1.77149
OS06G0729650	73.3006	107.208	104.217	73.8086	24.3547	53.5854
OS06G0731300	44.709	113.929	91.7093	35.9883	19.2208	34.2327
OS06G0731700	14.3103	16.8056	15.2993	10.6977	13.1887	11.6213
OS07G0105600	48.1826	523.092	202.747	26.2598	8.35583	28.2851
OS07G0108800	5.57722	15.053	13.5202	7.34166	1.04331	2.2461
OS07G0120500	0.495708	1.2323	1.03837	0.365862	0	0.609995
OS07G0120900	1.12459	1.92957	1.47809	0.629294	1.07197	0.282202
OS07G0122350	11.2381	6.66194	7.04204	6.16759	11.0899	11.276
OS07G0123800	1.42117	5.20306	4.20982	1.33497	0.407086	2.09859
OS07G0133700	4.92187	9.704	7.5448	6.38842	4.8511	6.68317
OS07G0141100	3.29533	9.79399	3.40878	1.87366	0.362589	0.937174
OS07G0143600	9.18611	76.5011	26.4047	9.20936	8.94176	10.7388
OS07G0155100	55.6981	87.8253	109.804	57.1895	71.8978	81.6528
OS07G0158300	31.3162	73.9434	71.8344	31.1193	23.603	31.1686
OS07G0159900	9.10554	11.7804	13.8551	5.87737	5.64116	14.4579
OS07G0164200	5.28014	7.41731	8.53101	4.28883	4.77862	4.1529
OS07G0168000	6.20425	10.6175	7.77056	4.89113	5.1071	6.09087
OS07G0168600	4.44512	8.81514	9.71098	2.48543	4.63838	4.69919
OS07G0168900	1.14508	0.650655	0.152294	0.402448	1.47267	1.85195
OS07G0173200	78.7546	127.651	119.292	73.5424	38.8087	85.4491
OS07G0175300	3.00331	4.15331	9.35099	4.20816	0.626696	6.22647
OS07G0175900	5.41734	16.1049	8.76518	4.37517	2.13578	3.36535
OS07G0178600	3.86355	1.73153	2.53303	3.56107	6.24602	3.80345
OS07G0179400	7.23911	12.9649	8.94976	7.27706	2.41761	9.80851
OS07G0185200	49.9314	61.1155	73.803	39.2612	13.4551	33.8408
OS07G0187700	19.7947	32.1119	28.5337	18.3614	6.35284	20.517
OS07G0188000	2.77272	2.63322	4.72766	1.93147	3.04307	1.19611
OS07G0189700	29.216	59.1389	100.074	22.5426	71.9579	37.9267
OS07G0189800	59.2382	98.6578	151.159	49.9438	83.14	97.3037
OS07G0192800	2.33924	2.88999	14.8156	1.11612	4.27564	3.83809
OS07G0194351	1.29794	2.73312	3.50662	1.42754	0.412403	0.45097
OS07G0195300	17.0915	32.5912	17.2598	9.14184	1.59298	13.1438
OS07G0196200	20.9208	50.1849	40.4096	23.2938	8.54326	25.4257
OS07G0198300	361.952	594.002	500.71	267.735	88.6554	205.09
OS07G0201300	1.29064	1.1353	2.35693	1.3678	0.759709	0.733019
OS07G0202000	0.283545	0.317194	1.55086	0.0348788	0.0319078	0.523376
OS07G0207100	6.43809	9.39458	17.2736	4.24408	2.05301	2.32136
OS07G0211200	55.5231	43.5248	40.3779	82.3717	103.137	133.362
OS07G0211900	11.5621	13.1128	16.4468	8.93838	6.37656	8.22389
OS07G0212200	160.822	386.361	323.852	196.683	27.4709	69.7146
OS07G0213300	4.09854	4.79334	2.90512	3.71246	3.20755	1.67352
OS07G0241800	0.356375	0.708742	1.08582	0.478229	0.320828	0.446512
OS07G0243150	88.4301	201.716	131.128	82.0945	20.4299	64.9238
OS07G0249600	9.26602	9.27927	6.82168	9.86221	18.0443	13.8122
OS07G0250900	2.44093	12.0176	5.65346	1.46468	1.07193	1.28939
OS07G0252800	11.1258	31.6494	25.5672	11.2259	5.00804	11.0221
OS07G0275100	3.88444	7.03339	6.09922	2.68152	1.40923	2.11177
OS07G0277200	21.4576	39.8143	41.3949	19.0116	22.1717	12.7759
OS07G0285700	1.26827	1.43157	0.510591	0.539711	0.987475	0.168722
OS07G0287100	10.6499	24.9004	14.1896	8.514	4.22928	8.81012
OS07G0410700	1.60349	9.88575	6.03765	0.981843	0.384947	0.701576
OS07G0418000	10.8954	27.4411	21.6936	8.5697	5.08329	15.2668
OS07G0425000	13.754	1.00822	5.08908	13.7086	10.7153	6.81343
OS07G0442900	0.449595	10.5061	2.24979	0.940179	0.708312	5.47719
OS07G0447000	2.85857	3.19198	3.75197	2.90529	1.39219	1.72998
OS07G0452500	48.9137	42.4902	27.0349	43.7343	64.6605	48.0441
OS07G0458500	10.1805	15.9517	23.934	9.31001	11.9423	9.81962
OS07G0462700	38.8948	73.1455	57.7251	43.6814	45.3038	55.3212
OS07G0469200	13.4028	80.4092	40.8303	12.3102	3.82089	15.3201
OS07G0475900	2.31619	6.07929	3.13421	1.90826	0.945596	3.39372
OS07G0484600	5.65016	5.95776	2.43594	4.85119	6.65694	4.33036
OS07G0486700	1.15028	4.43228	3.91546	1.98095	0.291248	1.48626
OS07G0489800	12.6446	373.889	164.111	2.82801	0.776135	1.1882
OS07G0490100	1.9737	4.48595	3.8208	1.54149	2.17169	0.98692
OS07G0509600	1.45342	2.16787	3.38278	1.43028	2.47917	1.65673
OS07G0520800	90.3413	160.959	223.746	72.0955	34.3934	46.4591
OS07G0520900	4.94527	4.78649	3.50035	5.40857	5.86413	5.45773
OS07G0530700	31.2765	126.465	65.3503	23.4197	30.8595	33.1543
OS07G0537400	0.422277	1.46966	1.80841	0.457109	1.06444	0.249425
OS07G0542600	2.13502	4.63918	5.644	1.58226	0.28475	0.804395
OS07G0545100	0.626203	1.99258	1.34087	0.492987	0.225497	0.246585
OS07G0549600	1.56558	4.60548	3.64384	1.79744	0.704712	1.0917
OS07G0550500	4.74151	9.11414	12.5303	2.44323	0.554577	8.61879
OS07G0553700	19.3458	65.4825	42.2643	17.0438	5.95014	28.6859
OS07G0556200	1082.67	2103.33	1965.21	2009.15	540.514	1637.72
OS07G0563800	130.843	147.545	160.587	112.232	90.7204	81.333
OS07G0565600	6.93167	14.5007	12.8152	5.43775	4.70964	8.91606
OS07G0565700	12.3698	29.0656	24.6491	11.7143	11.0597	21.1853
OS07G0568900	14.3769	35.5913	17.2188	13.5585	8.96564	11.647
OS07G0570700	17.2449	25.5065	17.5876	15.8618	11	17.9577
OS07G0575366	4.2663	8.81095	5.34673	5.97461	3.24987	4.84607
OS07G0575500	0.955573	2.01558	2.37233	0.541419	0.521369	0.370582
OS07G0579100	0.386184	1.02403	1.43812	0.316696	0.753271	1.5207
OS07G0580900	33.0474	50.4729	60.3086	28.3535	10.3118	79.375
OS07G0581366	10.5477	12.2573	15.4644	7.84034	4.93954	9.17511
OS07G0584100	35.5794	50.3518	35.2352	22.9761	12.1495	17.8973
OS07G0584900	31.2019	26.4793	15.4655	34.3788	70.4343	64.9856
OS07G0585100	37.8603	36.0327	38.2088	53.2157	60.4579	59.6517
OS07G0588200	15.5386	14.5632	25.5237	28.2097	36.0705	49.4951
OS07G0590600	1.02363	1.95092	1.70742	0.419721	0.268778	1.17565
OS07G0591700	11.8588	16.2969	27.8489	11.5389	0.839679	1.04938
OS07G0593000	0.897585	0.755224	0.899917	0.339729	0	0.135942
OS07G0597200	5.20013	12.0701	9.85211	6.20701	1.90538	5.96094
OS07G0599201	0.270043	0.671311	1.28845	0.0996537	0.759709	0.531683
OS07G0603500	18.8084	43.6132	81.1474	21.796	26.0608	30.7684
OS07G0617100	11.8234	26.7572	23.3054	4.8948	5.35875	8.4286
OS07G0618600	43.3816	76.0192	65.1972	34.1528	45.4706	40.2228
OS07G0621100	1.53114	2.34019	2.79814	1.11612	1.5571	1.03279
OS07G0626800	18.6663	20.5343	24.6158	17.3331	1.7497	2.23222
OS07G0627400	17.8905	20.0227	23.9723	13.9705	12.4219	13.8331
OS07G0635700	39.1337	83.2494	52.0027	29.0548	6.04632	48.3771
OS07G0638100	3.04765	20.9731	36.7726	3.04674	13.8272	16.549
OS07G0642200	1.07738	3.70843	2.66188	0.856339	0	0.244759
OS07G0656800	11.459	29.0165	22.5148	11.4733	4.01846	9.50996
OS07G0657900	13.0939	22.7854	17.7683	10.4406	8.78824	14.2713
OS07G0661900	6.27782	6.53095	3.79992	5.60698	8.11373	7.91387
OS07G0663800	47.0342	88.5193	64.4592	31.8371	1.80873	7.75935
OS07G0667400	7.59021	9.95352	14.8733	4.99045	5.96779	9.26675
OS07G0669200	1.59578	4.06445	4.14417	1.59792	0.478869	5.04359
OS07G0669250	15.6836	23.6574	15.4673	10.856	2.39308	11.5143
OS07G0671800	74.2924	59.1364	36.4252	92.4062	76.7859	127.921
OS07G0673801	0.573424	1.87351	1.75408	1.12859	0.294987	1.45158
OS07G0675000	36.694	52.8657	38.5149	33.2961	19.2519	49.2296
OS07G0677400	1.84818	4.1839	5.93067	0.270878	0.283205	0.193556
OS07G0678600	90.715	72.7891	20.8402	69.3157	85.7094	77.5372
OS07G0684100	8.23366	16.5508	15.9078	3.96416	2.19183	3.83489
OS07G0686600	0.648349	1.47361	0.86229	0.182293	0.0416914	0.273541
OS07G0689900	31.0208	46.9486	37.5076	30.719	21.7793	17.2858
OS07G0690900	0.559137	5.5136	3.70891	0.619015	0.335577	0.848594
OS07G0691200	48.3543	64.0872	64.9044	41.3475	23.7872	36.156
OS07G0692300	28.6271	50.3967	39.5012	28.3869	12.3599	11.4309
OS07G0692401	17.393	14.9315	39.51	11.0399	22.0519	15.239
OS07G0693800	2.73908	6.46465	19.7859	2.04596	2.67384	4.28837
OS08G0101900	0.927829	6.1815	4.75087	0.547835	0	0.730717
OS08G0102000	55.4526	185.898	143.554	44.9119	11.2201	32.6591
OS08G0112400	1.16547	0.849869	1.08503	0.420534	0.856859	1.14733
OS08G0113800	6.02371	6.60487	7.11012	5.74257	5.10815	6.00942
OS08G0114000	1.76431	2.92399	3.01134	1.33111	0.847109	1.10002
OS08G0115200	7.56052	17.0129	17.8913	11.1454	5.91153	1.80883
OS08G0117100	8.89785	13.6256	14.4137	10.1572	10.0129	9.06601
OS08G0119700	2.51235	5.84263	6.67736	4.02755	1.05792	5.34545
OS08G0120301	28.2013	31.2105	32.2839	21.5337	23.1786	18.4827
OS08G0143400	13.5313	23.5784	28.2945	13.4629	11.6436	19.687
OS08G0143700	2.25395	1.31631	0.732772	3.8024	2.70551	2.71197
OS08G0151000	30.4208	45.8033	38.1822	22.4625	16.7424	20.6521
OS08G0157400	51.4693	60.3871	91.0587	51.0349	11.9361	30.1273
OS08G0160300	0.942284	1.38082	0.83108	0.439239	0	0.146467
OS08G0160500	3.90199	2.07583	4.1776	4.47345	4.84764	1.88223
OS08G0167500	15.6736	26.6012	22.2031	13.5199	4.18082	11.7152
OS08G0170100	3.1223	11.2281	5.93308	2.10451	0.61608	4.08427
OS08G0177500	1.69762	1.23518	2.04304	1.38537	0.559132	1.54893
OS08G0178800	54.3204	5.43284	2.73888	42.2888	23.6471	17.8424
OS08G0189400	0.236287	1.17479	0.513286	0	0	0
OS08G0189900	0.12264	1.82926	1.25594	0	0	0
OS08G0203300	1.22837	2.26418	1.10176	0.869759	0.56641	1.00281
OS08G0203600	15.067	28.3079	18.0154	12.6652	1.56572	7.83982
OS08G0227100	3.92894	5.73709	7.15081	2.89109	3.53705	3.37999
OS08G0235183	1.93829	6.1952	3.48015	2.17993	1.62032	8.04145
OS08G0236700	13.8385	22.3457	26.9206	13.2117	16.8836	11.8339
OS08G0242800	15.7419	23.2903	21.6279	12.1348	3.69323	10.1435
OS08G0250900	20.963	42.6272	40.7868	16.7716	11.3747	23.4691
OS08G0254500	5.42556	10.8488	7.46687	4.55572	4.75166	4.9638
OS08G0260600	1.70712	8.29361	14.0313	0.479984	0.307369	1.34445
OS08G0267000	1.85292	2.31494	3.45008	1.5429	1.58256	3.41434
OS08G0276100	39.228	202.09	135.222	45.4914	10.1941	23.6423
OS08G0278501	15.5888	25.4496	37.9068	17.2868	3.1419	4.81002
OS08G0282700	24.1502	42.1738	32.0171	13.4365	10.1408	10.1651
OS08G0293000	40.8528	100.445	79.1927	42.4053	29.2208	82.6383
OS08G0300366	3.71781	6.53119	9.22992	3.04885	1.56192	4.39196
OS08G0318400	42.2011	64.8059	62.8211	39.1744	33.1742	23.8132
OS08G0323266	7.17835	8.03023	6.68293	2.64902	3.63506	8.39168
OS08G0335200	0.772368	1.12004	1.70777	0.570053	0.405608	0.253451
OS08G0359900	46.8994	55.8027	55.6615	38.5781	49.3926	26.2569
OS08G0364500	17.3829	21.4381	15.4476	13.2184	16.462	6.88945
OS08G0366100	701.799	671.26	348.453	787.952	1222.13	826.018
OS08G0369600	3.52206	2.10136	4.10736	1.78772	3.37101	3.86875
OS08G0389700	199.496	208.804	124.935	103.979	5.04538	25.7132
OS08G0397900	42.5122	75.937	68.877	37.7189	21.7633	32.705
OS08G0414700	2.00306	1.79262	2.26887	1.7412	0.465844	0.246488
OS08G0433600	41.8801	94.5104	74.9025	43.4901	29.1591	39.6018
OS08G0436500	0.551643	0.822813	0.89875	0.610718	0	0.0678827
OS08G0441100	357.708	143.029	166.402	488.013	603.41	591.63
OS08G0446550	1.11819	2.2238	1.60884	1.70059	0.0915137	0.500359
OS08G0447000	132.308	302.995	288.463	93.1241	24.24	222.126
OS08G0451200	11.2112	20.4774	15.3266	7.08415	2.39043	3.65956
OS08G0456600	3.73986	10.7919	10.377	8.08226	1.91447	2.52664
OS08G0466950	0.262541	0.652663	1.58874	0.129181	0.590885	0.258457
OS08G0469600	25.5978	52.6103	82.4127	16.8497	18.0348	13.0633
OS08G0469700	23.3452	43.7392	42.6171	18.2139	8.26265	12.3721
OS08G0469750	42.9023	51.3067	104.83	38.2919	21.1721	35.7804
OS08G0478466	1.75356	7.5296	3.15376	1.76486	0.21527	0.196168
OS08G0479400	1.65876	3.57843	5.15632	2.15802	0.506205	1.77134
OS08G0483800	5.58403	21.0537	26.9138	3.26273	1.15203	6.3561
OS08G0483900	2.85953	5.35017	8.51196	2.92508	0.304852	0.851921
OS08G0485900	5.00027	29.1748	18.3469	4.23322	1.35707	1.66496
OS08G0486867	4.91877	10.3026	13.9328	7.72415	1.22481	3.39988
OS08G0486933	1.55794	6.58401	2.90083	3.64119	0.876588	5.36796
OS08G0488100	1.25766	1.93272	2.34172	1.68768	0.514642	1.80086
OS08G0489100	4.31581	14.8875	8.88927	5.90083	1.06589	5.41423
OS08G0491200	5.19947	8.01387	7.28112	4.09336	3.49113	3.13514
OS08G0499300	6.10853	28.3655	15.2922	4.1705	1.63135	4.20082
OS08G0500300	7.46622	13.8244	8.8205	5.7512	4.07925	6.15885
OS08G0502700	706.104	2632.33	1182.19	627.486	296.648	387.461
OS08G0506700	58.2691	112.577	91.4606	72.9261	44.1383	52.1057
OS08G0510800	12.5533	23.628	19.026	12.0225	7.26502	14.0866
OS08G0511700	16.7353	17.7138	33.1691	17.4697	19.5609	23.0589
OS08G0513100	11.1872	21.33	21.7856	11.817	20.6969	14.2463
OS08G0515900	0.749384	0.910764	0.46511	1.27006	1.23683	1.0656
OS08G0520550	2.65044	3.90162	6.07202	2.22467	1.40357	6.24163
OS08G0520850	28.3545	72.7861	54.9471	21.8372	28.9945	23.514
OS08G0529000	10.1157	27.6373	25.2658	2.15845	3.83129	9.44268
OS08G0530066	3.58304	2.40736	7.75339	2.28714	0.697438	0.476663
OS08G0530100	5.16975	6.73847	14.7641	6.32494	1.19497	1.23795
OS08G0531900	2.98119	1.39238	0.672835	1.77802	1.54524	0.622537
OS08G0532200	56.4469	81.6705	69.9261	56.1867	50.8853	64.4733
OS08G0532300	7.04115	6.84422	3.46174	9.10897	14.4582	8.56716
OS08G0536300	7.47847	57.2828	28.8702	2.9327	1.31613	5.67383
OS08G0544800	55.8952	102.427	108.639	50.9261	65.2767	51.1069
OS08G0545000	6.37723	15.0895	8.13168	4.7016	1.83792	2.81786
OS08G0547200	4.34046	5.15065	4.91159	3.39821	1.59755	2.85649
OS08G0547600	35.3075	70.5326	80.851	34.167	12.9829	52.4711
OS08G0547800	3.56892	8.5662	13.7869	2.8662	4.43164	5.00761
OS08G0556500	1.31813	3.20398	5.8631	0.576509	0.791102	5.1905
OS08G0559400	109.723	198.23	137.46	108.631	101.594	106.968
OS08G0562500	7.41198	13.5755	14.7903	12.4695	8.16911	7.13572
OS08G0564700	6.78549	10.9441	40.1391	5.18593	1.00761	8.21792
OS09G0109600	8.97813	1.92557	2.95006	15.0718	19.0971	3.29276
OS09G0114700	13.8758	21.0843	27.941	17.0303	15.3691	24.0968
OS09G0121000	0.549879	1.00724	1.50884	0.427204	0.859791	1.56699
OS09G0129400	7.493	6.85953	7.64024	5.22792	2.67683	7.7277
OS09G0240350	11.8238	7.69725	4.11802	18.6671	16.3878	17.1667
OS09G0243200	0.456349	0.907566	0.991325	0.224542	0.205415	0.14975
OS09G0244600	138.134	237.363	282.822	111.555	257.874	122.934
OS09G0250300	0.637466	0.760658	0.949553	1.12917	0.344329	0.25102
OS09G0255400	0.197785	2.79276	0.84702	0.622836	0.0712227	0.272592
OS09G0260300	1.31704	6.1553	5.19069	1.20967	2.13421	0.388966
OS09G0266000	79.6131	160.673	122.916	78.1875	41.5958	69.9416
OS09G0270700	2.4385	2.3715	0.873156	2.05687	1.66454	2.05763
OS09G0279500	84.9695	122.653	117.238	62.5971	39.8847	57.3634
OS09G0279900	2.37505	1.99836	3.06157	1.61809	1.97368	1.43883
OS09G0306650	6.9805	55.3197	20.8091	4.71835	12.0606	8.32959
OS09G0309200	0.67911	0.996859	1.26448	0.700122	0.553146	0.28652
OS09G0356200	1.32302	2.99468	2.20412	1.04499	0.235077	0.993968
OS09G0361500	5.06913	7.11045	6.79394	3.75939	0.793653	5.03849
OS09G0363800	9.75694	11.0122	9.8792	6.76317	2.14785	5.39852
OS09G0372900	13.4368	18.8149	22.4022	8.93896	4.16591	9.9546
OS09G0376800	2.98906	3.28968	5.6736	2.19896	1.41077	5.37089
OS09G0380400	122.116	150.921	109.041	107.778	92.4316	80.449
OS09G0381100	12.9426	27.6492	31.8377	16.9044	12.0069	13.0261
OS09G0382200	7.99631	9.02585	6.97497	5.246	1.62133	1.41836
OS09G0382400	30.3798	45.5958	44.4732	26.4036	21.7263	22.7099
OS09G0391800	2.47649	9.57223	13.2385	2.39775	4.71065	4.79728
OS09G0394600	0.702476	0.762028	0.326997	0.974093	1.23607	0.565812
OS09G0396300	8.51054	29.8806	15.3084	10.2362	3.31059	11.7398
OS09G0397700	91.9973	194.158	146.008	114.778	51.671	143.24
OS09G0398300	1.93072	4.34055	5.6008	1.51447	1.33509	1.81804
OS09G0410300	18.6741	18.47	9.74442	22.366	18.9652	15.0798
OS09G0412400	57.7238	96.357	91.2932	37.9459	28.4527	16.2794
OS09G0413300	0.508896	0.848352	0.696726	0.397689	0.417712	1.04616
OS09G0414500	3.9955	9.00014	5.99715	3.45043	2.34904	2.80953
OS09G0418500	5.34494	12.0021	5.75102	4.09578	5.1865	3.01906
OS09G0428900	0.751444	1.12083	1.25925	0.332766	0.439719	1.47951
OS09G0431300	0.516547	0.632176	1.10976	0.0782036	0.0357711	0.195581
OS09G0432900	10.1625	15.3566	24.789	6.33234	2.55688	11.7519
OS09G0437500	50.2261	287.705	169.909	26.9154	2.31983	12.1943
OS09G0439500	78.0095	243.021	158.03	66.2811	5.26583	29.1334
OS09G0444200	21.8595	30.0896	31.317	16.3494	18.1834	19.4244
OS09G0445700	0.92193	2.24094	3.84647	0.705641	0.307397	0.168072
OS09G0447000	48.8645	92.7093	66.7825	57.1269	11.6135	20.5887
OS09G0449400	11.0515	28.3384	23.6203	18.9512	6.60453	9.81474
OS09G0449500	0.907387	2.33774	2.07351	0.852353	0.222785	0.12181
OS09G0450300	4.53439	8.52139	10.9215	3.99141	1.14224	3.60384
OS09G0458400	22.9985	23.5146	26.3766	15.2178	19.7645	19.3905
OS09G0459200	0.513442	1.16035	0.999469	0.689002	0.54627	0
OS09G0466100	0.871551	1.16809	2.1167	1.11871	1.39867	0.634169
OS09G0468150	1.00311	1.99493	3.17518	0.789709	1.03851	2.81438
OS09G0472900	28.1966	290.583	85.2978	44.9753	8.07383	68.3002
OS09G0475800	40.4051	65.6993	75.0965	29.4425	8.84616	49.1612
OS09G0478400	45.0075	56.1387	56.0904	30.7009	42.3863	44.1664
OS09G0478733	11.0506	25.3513	28.3525	5.48014	2.97667	19.4446
OS09G0481800	23.6977	26.2786	26.9135	21.1226	3.90936	9.22167
OS09G0487100	16.3891	24.0038	23.8794	15.6911	14.9543	17.2928
OS09G0487700	7.9206	11.6028	8.30919	6.15956	6.85229	7.60721
OS09G0488800	1.70689	3.29475	2.54722	2.09965	0.293769	0.939012
OS09G0491740	18.4999	24.7082	12.4952	13.6094	6.08221	19.6182
OS09G0491756	164.968	14.5294	22.4686	212.042	177.147	178.95
OS09G0491772	1.53057	2.03674	1.19443	3.25604	3.28264	2.45956
OS09G0491822	2.80951	6.23214	4.15815	0.212676	0.0648532	0.567345
OS09G0498400	1.88527	1.87467	1.40413	4.45261	4.75222	6.3102
OS09G0500100	1.312	0.368699	0.47796	1.29111	0.89869	1.60045
OS09G0502500	1.18781	2.48444	1.41089	0.967363	0.921835	1.12901
OS09G0515400	10.1084	20.4291	13.0224	6.82879	2.4103	5.21762
OS09G0519200	78.105	81.8139	93.2068	68.4766	54.6534	29.8822
OS09G0524500	17.5743	94.468	164.701	19.9027	15.5657	18.6055
OS09G0529700	16.1398	21.891	28.97	15.6605	18.2206	15.3803
OS09G0531100	9.10574	17.1466	13.5503	8.29048	8.16521	7.79946
OS09G0532400	51.6591	19.5956	1.10873	31.5767	26.156	34.5083
OS09G0539000	4.87985	10.0453	10.4809	4.80215	7.51452	2.10699
OS09G0540000	11.1003	20.0425	41.8808	9.00717	29.3657	16.3914
OS09G0542200	123.991	157.821	176.17	86.5467	89.2877	125.965
OS09G0542500	0.742433	1.21973	2.07358	0.794144	0.406839	0.826216
OS09G0545300	1.53655	21.8491	13.2322	1.36088	0.276657	8.01703
OS09G0551600	49.114	105.354	99.8747	42.3528	60.6248	50.8422
OS09G0554200	9.65072	184.377	144.021	9.72186	3.75285	4.16002
OS09G0554300	7.89684	28.6448	13.021	7.05968	0.475613	2.38147
OS09G0556500	7.45616	10.3848	10.6724	4.42159	8.35229	7.74663
OS09G0556700	0.338628	0.24489	0.601855	0.302943	0.387993	0.303055
OS09G0562600	0.124216	0.288209	0.963696	0.183358	0.205015	0.30571
OS09G0564000	17.8791	63.8304	130.558	6.54947	3.72258	6.24174
OS09G0566050	0.77109	0.524621	0.491176	0.639001	0.767248	1.11867
OS09G0568000	14.6678	15.7808	6.67103	15.1205	17.0579	9.53959
OS09G0569780	0.98819	3.20994	2.69864	0.324153	2.07579	1.29709
OS10G0111700	6.08977	8.96314	10.6865	3.8763	1.19654	3.35436
OS10G0112100	17.0862	54.5579	32.8913	19.0248	4.84132	35.1821
OS10G0123200	0.346863	0.940671	1.52655	0.65165	1.391	0.465637
OS10G0133500	0.663804	2.43026	1.74161	0.742313	0.0271633	0.356442
OS10G0140200	18.9262	35.8737	38.7494	12.8151	9.9706	14.614
OS10G0145100	2.01329	4.07181	4.16168	1.91408	1.62816	0.571078
OS10G0147300	83.403	81.0207	134.871	71.4709	67.7587	64.0824
OS10G0166600	3.63076	5.41551	3.92342	2.3926	0.612863	4.62741
OS10G0187410	3.07564	8.73813	11.8625	3.02667	7.91102	9.08338
OS10G0187454	13.5021	31.5516	55.9377	9.13493	16.4097	31.0702
OS10G0188000	1.71905	3.25199	2.9666	1.07277	2.00053	2.8893
OS10G0190900	11.2839	14.7808	12.357	8.50616	2.76751	11.1084
OS10G0213700	50.9931	103.498	69.4331	48.9286	15.4371	38.5529
OS10G0365800	4.01917	4.9069	5.79976	3.3619	3.69868	4.28636
OS10G0391200	12.1979	12.3255	37.1598	10.2889	7.75495	19.1613
OS10G0393600	0.692248	4.40548	1.03116	0.408736	0.12464	1.49925
OS10G0395000	1.66139	2.92864	2.49586	1.48631	0.475897	2.30464
OS10G0395200	104.157	199.462	173.094	79.3978	23.1431	47.8821
OS10G0417600	28.6888	97.2529	96.0336	20.5653	33.4129	27.3538
OS10G0422000	31.4467	32.9637	19.7006	39.3595	41.197	28.8292
OS10G0427600	0.886693	3.71052	2.02935	0.763504	0.399125	0.545562
OS10G0437000	29.8119	41.1624	99.7426	24.3561	8.13537	35.2484
OS10G0444400	1.3657	1.40652	3.26942	0.863971	1.27338	2.06469
OS10G0460900	38.3233	60.8214	40.7807	30.1155	18.979	18.2729
OS10G0461100	8.46456	8.0588	12.7763	7.62088	2.9184	6.13442
OS10G0462100	27.2375	52.9588	73.1975	20.4483	32.5257	34.646
OS10G0462200	32.8975	77.108	96.2563	38.9496	68.7516	49.6629
OS10G0465000	8.37485	5.19512	3.64339	11.8424	13.4936	14.7555
OS10G0470700	23.6652	146.969	83.19	31.3909	8.70833	29.8361
OS10G0471100	10.3944	12.7081	31.7279	4.05802	0.920417	4.09307
OS10G0488400	1.50289	2.36619	7.11242	1.29409	0.281871	0.123292
OS10G0495200	1.83393	3.22492	4.58291	0.987853	1.75528	2.22349
OS10G0498300	8.05116	25.0464	12.0179	7.03773	1.98411	10.007
OS10G0502000	48.1424	59.5748	58.2327	44.6302	17.9938	24.2711
OS10G0506200	0.667478	1.06196	1.13408	1.06738	0.24036	1.88915
OS10G0507500	14.1088	17.3456	18.8668	14.2629	16.7429	18.8769
OS10G0512500	8.1028	21.8788	14.2821	5.26334	8.33255	10.499
OS10G0522700	9.54482	9.8708	20.438	6.85679	5.06973	2.25512
OS10G0523700	34.4835	54.5771	48.301	24.912	17.7756	20.1772
OS10G0536500	89.8441	1020.91	321.145	63.8769	9.52287	25.8307
OS10G0543400	0.402762	7.50933	2.53102	0.693613	0.181294	3.17197
OS10G0546600	12.5894	16.9452	12.9876	9.40333	8.88313	12.3098
OS10G0547200	0.49181	2.98317	6.95958	0.338786	0.974058	1.16198
OS10G0553800	10.7962	9.9236	6.13766	15.3562	27.8785	30.1283
OS10G0565000	19.0787	37.6574	33.2156	12.1742	10.2443	12.821
OS10G0565300	17.2951	16.4347	12.5287	23.7169	30.5565	22.0298
OS10G0566200	3.11018	10.0512	12.125	2.67808	1.74997	5.64519
OS10G0575900	6.64558	27.4608	21.8605	14.8235	17.8152	4.14339
OS10G0577500	40.3691	86.8252	117.489	26.8242	6.97645	71.5428
OS11G0104300	8.87025	11.1951	20.3805	5.70744	4.09512	13.7141
OS11G0109500	4.05395	9.82834	4.27738	2.6976	0.729917	1.33029
OS11G0110000	0.673551	0.532767	0.370539	0.949049	0.868208	0.693213
OS11G0113300	27.9692	55.3941	31.634	21.4391	7.64747	37.9447
OS11G0114150	0.426367	0.978391	1.92364	0.290477	0.177156	0.193723
OS11G0114600	21.4963	44.1231	40.1314	25.5501	3.67576	36.4136
OS11G0118950	5.08896	5.89381	12.0952	5.06685	6.14441	7.19052
OS11G0121600	15.672	18.7406	17.6081	14.6991	13.4169	9.9017
OS11G0129500	0.778311	1.36927	1.00329	0.412418	0.0538983	0.235755
OS11G0131900	15.0385	25.8894	27.3844	8.47522	3.13114	8.93489
OS11G0141500	0.179732	0.714884	1.57288	0.247618	0.258887	0.24771
OS11G0148000	12.967	14.9571	19.5084	6.94173	13.4013	9.24205
OS11G0153600	13.5398	14.8161	12.2652	10.1081	12.4817	11.9703
OS11G0155100	0.952089	2.87808	2.02095	0.936931	0.377134	0.712331
OS11G0157200	471.791	555.838	706.94	307.478	69.0142	268.326
OS11G0163100	168.134	251.152	269.058	143.788	191.708	156.41
OS11G0163800	35.6725	21.1862	21.5174	28.8964	41.4595	65.4361
OS11G0166201	0.233691	6.62274	3.58978	0.574925	0.736334	0.230055
OS11G0169600	19.3132	24.8904	39.0187	16.9406	26.1761	31.9774
OS11G0171400	7.5425	6.13946	8.14049	4.30238	3.78567	4.5011
OS11G0175400	2.45199	2.89394	1.85608	1.33051	0.866462	0.924931
OS11G0175700	12.3418	36.1336	47.9106	17.2032	1.62093	2.73934
OS11G0181700	9.2678	22.4166	23.6401	8.41159	3.15695	19.1103
OS11G0182900	25.416	100.677	46.9996	21.962	4.98363	25.4319
OS11G0197600	10.1925	3.0602	6.91307	13.0865	19.9784	14.2031
OS11G0201360	1.18503	1.60686	1.05309	0.927628	0.775873	1.3787
OS11G0217300	16.6779	20.1599	15.4691	13.5448	11.3863	14.8315
OS11G0219000	7.91496	16.8794	7.92483	6.85819	3.85403	7.39979
OS11G0226301	0.699535	1.85494	1.08543	0	1.0496	0.688652
OS11G0233201	0.54344	1.03478	0.807342	0.534788	0.458007	0.307332
OS11G0239500	11.2516	9.68884	19.2942	7.22943	5.3257	9.28754
OS11G0244600	3.34831	9.46061	8.05917	1.48677	0.257321	0.401978
OS11G0244900	3.50833	4.44275	6.14157	2.77378	2.88844	4.95923
OS11G0245400	2.08288	3.12373	4.22793	0.940854	0.399616	1.94963
OS11G0264500	0.380654	1.00937	1.96879	0.29135	0.114228	0.54128
OS11G0307500	14.6441	15.2582	18.3756	13.1579	8.59791	9.52732
OS11G0307550	12.0654	13.3837	15.5289	7.75785	10.0397	10.0795
OS11G0307950	6.43021	13.9813	9.50954	5.66175	2.04963	6.87536
OS11G0432800	7.81935	6.03981	3.67235	11.5423	13.1675	14.6738
OS11G0439600	13.5586	46.6407	14.4386	6.16055	1.95412	2.75624
OS11G0483900	2.92476	3.98721	4.21612	2.4604	1.06171	1.67183
OS11G0483950	1.01431	0.934805	1.24372	0.754707	0.623605	0.754986
OS11G0499600	13.5247	19.5785	16.313	5.88258	1.24447	6.03188
OS11G0521000	0.527185	1.45169	1.01936	0.119721	0.0730155	0.479063
OS11G0525600	32.4232	40.2768	57.2559	19.3136	13.8987	18.7622
OS11G0526900	1.52894	0.596591	0.72072	1.69506	1.81202	2.43874
OS11G0528500	56.9757	153.481	106.028	65.3196	29.7349	73.0975
OS11G0535600	33.5357	88.5897	104.318	40.6999	29.9299	83.2481
OS11G0543100	20.8964	39.5488	32.8357	19.03	21.8781	19.7189
OS11G0544000	4.09384	9.4069	7.33934	1.76935	0.199216	0.762462
OS11G0544500	8.44577	17.2985	11.2461	8.37754	6.90662	10.0038
OS11G0550800	242.604	334.511	210.163	151.786	74.5713	87.6224
OS11G0557000	6.1233	9.52729	9.85885	3.82816	6.9393	4.11325
OS11G0572700	6.88819	12.9421	12.3296	5.16816	2.70657	8.61678
OS11G0585900	6.89513	17.7016	10.0161	5.80303	2.61276	5.5686
OS11G0586900	25.6019	29.8031	28.2682	20.4532	19.3666	33.2556
OS11G0587300	31.6411	30.518	91.6167	28.4767	4.86793	2.22492
OS11G0605500	10.5889	17.2717	14.1825	11.7201	4.95463	15.7121
OS11G0614500	2.94683	4.26219	3.69572	3.28337	0.175398	4.31551
OS11G0616200	13.0047	16.5205	12.3205	8.85125	12.378	8.51614
OS11G0616700	2.16263	6.69035	11.2973	3.13318	2.70405	2.18812
OS11G0620000	20.7816	25.5802	26.4383	16.2316	23.7038	23.1894
OS11G0623700	10.9485	22.2968	68.0562	9.2686	10.2868	10.8723
OS11G0629300	10.0049	9.07722	9.8583	9.27067	6.3443	5.35597
OS11G0633800	2.95359	4.5446	4.3996	2.35585	3.83453	4.5298
OS11G0638900	65.422	96.9205	71.5393	53.9653	21.848	30.4818
OS11G0649500	0.758141	4.80597	3.97022	0.466294	0.597205	1.95916
OS11G0657100	9.46178	16.5802	13.1824	9.96227	10.5433	12.9297
OS11G0660000	3.80905	6.20527	6.56418	1.70141	0.729599	1.54247
OS11G0678000	1.11283	4.74756	2.35613	1.3424	0.420123	1.09552
OS11G0702100	0.54668	5.39076	4.66538	1.07595	0.369113	1.16605
OS11G0703600	6.53781	16.6098	18.1595	4.84297	1.35824	3.43023
OS11G0707900	1.29745	3.16396	2.73217	0.851197	0.333725	0.851512
OS11G0708500	12.6261	14.9065	20.0891	8.35263	5.24616	12.5128
OS12G0102350	9.01001	25.1529	23.9141	8.53613	16.8775	22.8633
OS12G0108200	8.28893	6.14796	3.28915	10.5974	12.4165	8.92916
OS12G0110400	3.95951	5.16763	4.45421	3.97765	2.93334	5.80626
OS12G0114100	28.14	52.7249	41.6417	28.5282	5.26333	45.407
OS12G0122000	6.56518	10.8069	7.92918	6.78805	4.11327	8.5155
OS12G0128700	17.9945	26.1769	34.2024	7.9905	2.86496	8.17775
OS12G0140000	0.714578	0.710561	0.665261	0.14064	0.12866	0
OS12G0140200	6.82279	3.87682	5.69198	5.9294	13.8799	13.1716
OS12G0145200	1.96646	5.16785	3.62879	2.31527	0.853544	1.86673
OS12G0147500	16.5967	18.2912	26.5761	12.3854	23.881	12.2539
OS12G0157200	13.0862	23.7049	17.5553	10.3023	4.96785	11.0822
OS12G0158700	54.6906	91.7715	70.5211	54.2404	35.8276	30.1647
OS12G0160500	3.19195	6.80144	6.0012	2.91677	0.39185	3.08108
OS12G0168000	19.1541	30.9826	26.593	15.3856	9.6724	24.254
OS12G0169000	12.2966	7.83481	12.9871	14.643	12.2096	20.5485
OS12G0171500	5.02381	7.4691	11.0797	4.31985	1.31729	10.1794
OS12G0173300	7.83922	9.05073	12.1963	5.82464	3.8602	12.6895
OS12G0189700	38.6696	91.9882	90.9658	33.315	19.5955	28.4443
OS12G0191901	1.90923	5.84151	3.69165	1.73431	1.32215	2.31326
OS12G0197700	28.2676	52.475	32.997	21.0616	5.10078	10.4838
OS12G0198000	49.6632	86.7594	81.0954	40.1528	19.1704	64.5778
OS12G0199500	2.46491	4.13314	1.88983	1.09393	0.304574	0.475796
OS12G0209000	3.80846	4.89639	5.26471	2.4607	0.692644	1.85567
OS12G0210601	12.518	16.6944	19.7433	4.92748	9.54582	4.9293
OS12G0225150	36.688	40.5387	71.5551	21.7118	33.5371	58.3932
OS12G0228300	1.66406	1.65471	3.05871	1.09171	0.307298	0.252027
OS12G0233400	21.5842	17.3028	12.0292	18.8724	27.3638	23.3988
OS12G0238900	0.89962	1.6737	2.89084	0.656833	0.627009	0.942762
OS12G0265701	1.59694	2.71276	1.92035	1.30959	1.55745	0.720542
OS12G0270100	4.13171	5.44497	4.21731	2.57182	2.12868	2.74429
OS12G0288801	1.38992	2.07316	2.2645	0.683898	1.09488	3.07868
OS12G0290200	8.05525	23.3433	16.1771	3.9635	2.27913	5.77753
OS12G0405100	26.4195	30.2054	24.7594	24.0028	25.7908	24.2089
OS12G0428700	9.12827	16.0592	18.4908	8.78551	10.4754	9.87501
OS12G0438600	1.32862	2.8592	4.48616	1.56116	0.124965	1.09321
OS12G0468300	8.01689	10.4193	8.05283	7.40483	2.21582	5.12299
OS12G0482700	9.45432	28.9202	24.353	10.472	14.7325	23.4977
OS12G0485300	14.9154	28.5711	22.1494	14.768	2.6361	3.24295
OS12G0498500	19.2357	59.7249	33.7801	16.7771	7.11867	13.1948
OS12G0502600	1.53707	0.719261	0.336704	0.711812	1.05817	1.06811
OS12G0509900	27.154	38.2282	28.8723	26.581	21.3576	21.6666
OS12G0510200	5.49389	2.27496	2.3038	6.87672	7.34178	8.36543
OS12G0515500	12.053	27.01	30.3673	15.1738	8.98713	29.5589
OS12G0527301	38.9874	83.2296	50.4261	27.5453	6.79063	11.899
OS12G0533700	18.5822	33.6287	26.779	17.3917	18.5292	17.0759
OS12G0534100	10.7311	18.0636	21.8746	7.31627	8.46104	9.18324
OS12G0534200	72.1566	83.1848	105.005	62.6166	13.2594	29.7618
OS12G0540200	7.30454	14.9381	8.30805	7.66294	7.0102	7.6997
OS12G0541500	52.0199	65.7578	63.9946	34.4247	16.0338	29.4579
OS12G0548700	0.943053	0	0.658476	0	0	0
OS12G0555400	29.1751	73.387	71.9269	24.1231	3.63089	13.252
OS12G0559200	11.0128	22.3195	12.6162	7.6743	1.62772	9.0076
OS12G0563200	17.8743	44.6624	31.3187	14.7032	17.1642	18.2279
OS12G0564400	34.7012	44.6667	37.2511	24.4417	24.5912	23.156
OS12G0567000	3.38124	0.715368	1.1386	2.61945	3.10874	5.38248
OS12G0567100	0.925752	0.526027	0.0615615	0.325362	1.13106	0.716061
OS12G0570075	0.171407	0.653364	0.824481	0.168678	0.488647	0.618714
OS12G0571000	0.105906	0.421241	0.788772	0.312659	0.095342	0
OS12G0574700	3.63864	9.59824	8.5629	2.33741	1.84258	5.54719
OS12G0575300	0.45208	2.3376	1.51517	3.11418	1.87214	0.445047
OS12G0576700	0.342488	1.20507	0.367905	0.103703	0	0.259354
OS12G0581600	36.9887	27.6916	62.6446	24.4414	34.2589	16.6851
OS12G0582600	2.17353	3.02584	2.22588	2.22449	2.15241	0.7703
OS12G0584200	32.0263	62.3788	47.4172	22.864	10.4582	20.5852
OS12G0586100	3.21129	167.37	70.5136	3.67089	3.2414	2.52268
OS12G0589100	180.642	346.209	251.465	177.292	167.54	186.739
OS12G0596000	3.14858	3.36185	3.65209	2.26035	3.1598	2.43903
OS12G0596201	41.9976	77.7295	129.728	59.2462	24.9143	25.2129
OS12G0596300	40.1648	83.3103	77.707	32.7761	4.07591	6.26639
OS12G0596800	2.71479	3.79621	3.02765	1.97585	1.17108	3.09014
OS12G0601800	18.9702	12.6075	0.134134	11.2009	3.93443	17.6823
OS12G0610200	3.16943	5.61698	2.8793	2.23862	0.598271	1.28328
OS12G0610300	39.1227	99.6781	126.799	37.9407	39.3854	27.1676
OS12G0611300	6.20085	9.40059	13.0915	5.43523	3.9961	3.23566
OS12G0612100	26.1819	35.254	22.7691	17.8537	11.4801	19.7706
OS12G0613000	10.2598	11.0893	4.64374	10.9345	12.8872	9.70102
OS12G0615400	211.802	290.065	314.22	260.097	233.878	298.738
OS12G0615600	0.301949	1.17956	1.10436	0.275918	0.407747	1.06161
OS12G0618800	16.1925	33.0504	44.5016	16.3787	9.68065	36.1749
OS12G0620000	2.58228	3.44047	2.71832	2.32525	1.15476	1.12983
OS12G0623500	52.6983	98.5546	120.079	29.4809	14.6344	42.2811
OS12G0625000	60.9732	70.4601	68.0562	47.3316	27.0718	13.1662
OS12G0637200	510.503	3115.58	1481.09	201.908	9.75642	53.7869
OS12G0637400	179.128	770.926	532.284	51.8791	3.44329	23.9096
