# Supplementary material for: Comparison of gene co-networks analysis provide a systems view of rice (Oryza sativa L.) response to Tilletia horrida infection
Source: PLoS One. 2018 Oct 29;13(10):e0202309. doi: 10.1371/journal.pone.0202309 (PMC6205584; doi:10.1371/journal.pone.0202309)
Supplement: S10 Table — (XLSX) [file pone.0202309.s010.xlsx]

## Sheet: Sheet1
Supporting Table S10 All gene list and expression of navajowhite module in 9311A
gene_id	G_0h_group	G_8h_group	G_12h_group	G_24h_group	G_48h_group	G_72h_group
OS01G0118700	21.9333	28.244	34.1037	14.0134	4.67838	17.5796
OS01G0136100	8.21932	4.34601	3.34018	26.127	20.2605	5.58696
OS01G0169851	4.77602	13.9975	16.2645	5.19472	3.39445	11.6306
OS01G0178100	29.6636	16.7646	9.92882	34.0933	24.5489	17.2573
OS01G0180800	24.2804	12.3052	4.14965	37.9473	68.2682	26.8761
OS01G0195300	7.12026	5.09776	3.447	9.15569	11.6236	3.92532
OS01G0222700	2.95914	2.08759	1.58222	2.87268	3.54598	2.02737
OS01G0227800	6.09567	4.60323	13.197	3.90477	1.13895	14.4643
OS01G0251200	17.4188	14.6437	8.3348	20.9401	20.8501	16.1579
OS01G0254000	101.662	42.8777	39.5775	138.134	118.604	103.477
OS01G0268800	21.0129	20.7899	14.4921	18.2924	23.2191	18.1954
OS01G0269000	20.1205	15.0131	7.95463	27.9071	26.8533	19.1744
OS01G0283500	16.3009	7.4711	6.83119	30.1803	34.0174	18.037
OS01G0337700	5.16944	6.31936	5.65158	3.92037	0.939302	6.30292
OS01G0372100	0.873461	0.810646	0.162636	2.06293	3.0405	0.171975
OS01G0524700	3.87362	1.53775	2.26441	6.35324	4.28471	4.49326
OS01G0556400	16.4783	19.8512	33.5567	13.6888	11.3943	28.4411
OS01G0559750	361.345	129.044	68.7256	435.442	393.564	526.979
OS01G0572300	8.57953	12.0691	12.8707	8.80306	1.92179	7.76558
OS01G0611100	5.99433	6.23916	3.07717	9.4272	19.9214	12.2434
OS01G0624500	197.495	178.308	79.686	303.212	478.452	193.074
OS01G0706200	1.14785	0.380466	0.427453	1.65671	2.2045	0.69683
OS01G0716400	6.85536	2.60227	2.5423	11.421	8.09218	9.63303
OS01G0719800	3.10842	4.0502	4.26599	2.87434	1.32681	4.64285
OS01G0720700	52.3782	6.2563	9.37192	68.8805	52.2514	36.8531
OS01G0731000	34.966	27.5851	12.945	40.7143	50.6843	30.4632
OS01G0757500	20.4359	2.49146	3.93631	40.8375	84.7977	39.1568
OS01G0783100	4.0078	4.45292	7.99542	2.07261	0.644292	4.36817
OS01G0786800	6.64064	4.52012	5.40954	6.72941	10.1773	4.94191
OS01G0834700	26.9146	18.1175	15.7767	35.1513	70.247	30.3667
OS01G0847900	12.7007	8.72971	7.88276	20.48	36.147	20.0927
OS01G0867300	3.53782	2.74334	2.20584	6.86716	3.94464	3.03545
OS01G0872566	2.79301	2.84189	8.82875	0.862915	0.350849	3.70871
OS01G0873800	2.94897	1.80909	1.78232	3.14775	5.21329	3.78104
OS01G0902200	2.94166	2.81837	1.8191	3.82455	6.05037	2.62111
OS01G0918400	2.56863	0.356398	0.38929	9.81701	8.17413	3.94002
OS01G0919900	34.067	27.814	24.8196	36.2583	57.4479	30.0428
OS01G0923000	84.3401	94.1513	138.116	69.117	13.2189	94.4925
OS01G0940100	17.521	19.5343	11.7972	20.3421	46.3003	27.8414
OS02G0100300	10.0226	6.06938	3.03495	14.8115	19.357	9.55938
OS02G0114400	6.26832	0.0769515	1.36887	15.3832	9.40513	11.0465
OS02G0117200	24.6255	12.4531	7.23093	32.5285	52.9568	19.0857
OS02G0122300	34.0667	34.1317	16.979	49.3129	97.737	52.2952
OS02G0125600	2.44084	0.91017	0.639109	4.50372	4.7381	0.976167
OS02G0139100	24.9928	7.63562	4.69	50.4411	101.403	35.3893
OS02G0141500	6.95941	4.33613	4.18271	10.3163	10.1909	6.46089
OS02G0168500	0.846734	0.561315	1.45715	0.378752	0.485085	1.36401
OS02G0181900	4.84926	0.496617	0.97491	10.4636	18.9126	4.55178
OS02G0187500	89.32	58.7302	30.6363	118.01	119.808	85.1537
OS02G0227100	0.131759	0.720598	0.306663	1.03729	1.30478	0.518836
OS02G0230100	6.74331	4.79419	4.60987	8.11061	15.3087	9.01156
OS02G0255801	1.16419	0.943265	1.00356	0.381885	0.155269	1.44321
OS02G0259850	2.55234	0	0.606686	5.77157	4.79106	7.16367
OS02G0259900	20.3427	2.99176	1.94162	44.378	33.3339	10.4339
OS02G0261100	5.77717	3.85403	1.4978	9.85914	14.3519	5.54332
OS02G0273800	6.08667	9.89618	8.00306	4.40007	6.67415	7.44029
OS02G0302200	29.979	35.423	40.4648	29.4352	6.11583	40.9917
OS02G0463401	10.9961	2.00629	3.00542	17.1747	16.4383	5.26355
OS02G0491400	64.3428	6.46136	8.10118	104.972	87.5419	70.2531
OS02G0535700	1.91211	2.07778	0.935954	2.79341	2.28927	1.6495
OS02G0537000	0.53032	0	0	1.30469	2.1484	0.587329
OS02G0597300	3.33916	2.3004	1.97088	4.1236	3.45799	2.53524
OS02G0635200	19.4854	9.95454	9.68606	32.369	40.9415	30.7972
OS02G0637900	14.0382	12.2774	5.93106	20.5278	28.2196	14.7633
OS02G0644100	69.585	22.4036	26.1895	114.992	290.913	106.555
OS02G0699300	4.19524	3.07907	2.02259	4.49706	7.19387	2.9254
OS02G0731300	12.7941	2.20632	1.12673	30.5969	22.8283	6.38263
OS02G0747600	16.4968	13.4448	9.98802	18.1505	21.6651	15.4445
OS02G0760000	25.9961	6.08234	5.59968	37.1193	26.4777	31.262
OS02G0772100	0.870311	3.46167	3.91032	0.52132	0.510979	3.46434
OS02G0772500	3.23401	2.23216	2.33781	4.29329	3.87049	3.6082
OS02G0782300	38.4816	4.39643	14.9909	71.8704	91.6939	25.7926
OS02G0805800	33.9656	17.0923	14.7551	32.6133	39.2545	31.433
OS02G0814000	175.6	14.5836	46.976	360.643	249.329	268.176
OS03G0113200	2.61569	2.00558	5.28108	1.70569	0.851127	4.06415
OS03G0117050	0.599601	0.59623	1.30251	0	0	0.983789
OS03G0125800	14.307	14.7105	30.2183	9.29037	5.91426	18.6116
OS03G0158200	7.31842	7.06634	3.94976	12.5772	21.866	10.2326
OS03G0161900	25.7044	1.58294	1.69998	56.9948	15.2373	17.492
OS03G0165050	2.24826	3.15616	2.21621	3.90434	3.21459	1.95289
OS03G0180100	64.8188	20.6684	16.5544	73.2455	88.4224	27.3811
OS03G0180300	19.3041	16.446	9.98166	21.2302	25.3869	25.6295
OS03G0181600	2.436	2.14608	1.33288	3.61685	3.65503	3.78648
OS03G0218500	10.6807	4.0867	4.11535	16.7889	25.1462	7.97413
OS03G0255500	90.5422	93.5369	36.3417	46.5731	16.7625	69.8515
OS03G0265600	72.403	7.68889	17.6007	123.678	133.26	46.4737
OS03G0276500	187.765	17.1913	25.7042	309.284	751.095	282.776
OS03G0293000	13.1961	5.2953	5.88388	18.6008	14.4876	10.4272
OS03G0298300	25.5826	33.3461	44.0806	28.3502	18.4083	31.4025
OS03G0324800	33.5032	30.9687	26.1633	37.8198	46.5401	27.7689
OS03G0351500	625.04	442.792	317.906	741.786	678.721	602.716
OS03G0374575	30.7953	10.1648	9.477	48.2775	83.5173	23.0319
OS03G0381300	60.3124	21.7874	17.2234	104.223	72.9281	56.7067
OS03G0426800	65.5064	40.5304	36.9448	73.9306	89.1709	59.0044
OS03G0575950	2.27616	1.21252	1.28658	1.51995	0.512281	1.52051
OS03G0599600	6.30074	4.94452	3.42441	11.3954	13.6441	6.53801
OS03G0650800	5.58883	10.3058	10.7355	4.07268	8.50238	5.43224
OS03G0701100	24.4718	1.40716	3.56622	59.2572	100.819	27.1416
OS03G0704200	4.08737	3.49194	2.70657	6.93988	13.0084	5.92234
OS03G0748700	7.02564	4.46174	4.23226	8.01767	7.01582	8.57279
OS03G0791500	18.5115	21.0751	10.5735	22.529	42.3469	30.3725
OS03G0821100	23.564	26.6994	13.0411	35.6663	54.8699	35.6336
OS03G0822200	69.0602	36.1841	27.9579	89.764	122.758	95.238
OS03G0822700	16.3299	13.2256	10.3187	26.1773	43.0389	19.2038
OS04G0107900	7.13871	1.12083	1.04937	22.5541	23.0852	4.25358
OS04G0136700	129.485	51.272	15.0236	347.9	180.7	170.451
OS04G0201500	0.518048	0.193176	0.18086	2.48527	2.79825	1.65746
OS04G0323800	11.7115	3.16154	3.85922	17.5054	9.20278	14.7385
OS04G0352400	41.0605	1.5412	0.824542	172.933	363.802	55.0986
OS04G0372750	15.6655	7.30189	10.3002	22.9314	22.9172	16.1928
OS04G0372775	49.7347	20.1231	14.689	68.8575	101.899	29.0389
OS04G0387300	8.31625	1.96893	0.967788	11.0092	22.1037	4.97061
OS04G0431100	105.919	90.8991	57.7128	112.918	130.033	105.618
OS04G0438900	1.06864	1.06263	1.61669	0.613446	0.761618	1.09585
OS04G0439300	5.22455	3.70397	2.79228	6.56953	5.79218	4.09557
OS04G0496400	10.6988	8.12899	6.00177	17.1424	23.7827	14.0701
OS04G0508100	94.1457	84.1629	64.5331	105.908	112.093	63.7864
OS04G0513100	0.379747	0.809169	1.79295	0.45378	0.0732577	1.12152
OS04G0561600	8.81829	7.7043	5.88441	8.82839	13.8583	6.77428
OS04G0568700	1.40984	0.180892	0.46574	2.14822	3.7667	1.07451
OS04G0578550	14.0573	2.11993	1.11644	30.4206	34.3668	11.6743
OS04G0599400	24.787	11.364	7.11699	35.0688	45.3244	21.7788
OS04G0610100	11.5954	7.15929	7.37316	15.9602	20.3659	8.46802
OS04G0674400	14.6222	11.8929	7.29142	17.9963	21.4996	8.73559
OS04G0693400	10.2779	3.27386	0.666336	15.4954	19.3818	10.118
OS05G0103600	14.8208	15.2986	11.4476	17.3907	26.2571	16.5492
OS05G0134400	62.3906	76.9477	195.083	41.6881	22.2178	149.936
OS05G0146900	4.66154	3.79254	2.6541	6.21753	7.10989	5.08205
OS05G0156401	34.2905	34.5275	33.5335	34.5952	58.6273	42.9764
OS05G0187800	53.2124	29.8558	17.9822	67.8914	136.139	59.068
OS05G0215500	0.703236	0.699282	0.360086	0.69204	0.6964	0.79614
OS05G0223000	112.539	18.336	68.7273	118.168	360.36	105.112
OS05G0279400	10.4581	9.94	7.37134	11.8499	16.7063	10.9287
OS05G0364600	15.4534	6.48084	4.42673	21.3387	28.1561	12.1058
OS05G0392100	16.0015	13.641	9.64132	22.1693	26.6582	16.6907
OS05G0407100	83.4957	2.37218	3.59582	248.176	785.832	43.7265
OS05G0420600	410.915	315.342	271.625	491.03	478.294	251.672
OS05G0446900	10.6777	6.99366	6.01207	12.3009	26.8808	14.0679
OS05G0460000	80.1755	1.88888	7.31109	248.301	560.66	113.524
OS05G0460600	1.98815	2.31867	2.37651	1.44926	0.309355	2.53714
OS05G0462301	37.7165	19.4467	12.3165	44.0702	31.3653	25.3194
OS05G0495100	8.44442	3.49872	4.02908	11.1146	19.3537	8.41696
OS05G0534600	8.03181	4.33411	4.87592	9.09732	9.73056	6.45353
OS05G0543700	40.4292	30.3856	20.8716	42.0845	58.6823	46.3657
OS05G0588700	4.44944	3.51505	1.83377	4.53436	6.11135	2.94323
OS06G0116800	38.2071	11.1947	14.1628	57.9361	52.3694	32.4323
OS06G0131100	6.45965	3.08489	2.27497	10.1207	13.9836	7.73977
OS06G0143400	19.5713	10.8146	8.48757	23.1848	19.2473	15.511
OS06G0150400	30.898	23.5926	16.7702	34.9609	67.2691	29.9658
OS06G0159900	26.2387	2.57293	1.76904	66.0841	61.0009	15.9998
OS06G0187900	45.2748	36.7642	20.4558	54.485	91.5938	40.6869
OS06G0195800	33.26	2.04312	2.21175	90.7986	50.1738	24.715
OS06G0198500	17.4423	3.55973	2.69459	28.3328	49.4388	15.4463
OS06G0209700	0.915369	1.12868	0.681755	1.15302	1.38443	0.792994
OS06G0218150	9.04126	5.33415	2.626	12.1935	26.4362	8.72706
OS06G0231300	31.6417	14.969	12.2773	51.0123	129.51	45.6015
OS06G0253100	28.4522	1.02085	0.819235	105.214	118.367	32.0523
OS06G0266000	2.48147	2.33231	2.15198	4.98428	2.9072	0.970454
OS06G0268600	0.377948	0.225494	0.0703727	1.63649	3.69737	0.669723
OS06G0269200	5.58954	3.69127	1.23143	6.71823	9.91037	2.14223
OS06G0275600	4.52769	5.42638	5.87911	4.2211	1.90932	4.3165
OS06G0534800	0.322862	0.784781	1.40271	0.494234	0	0.565048
OS06G0539400	7.08862	12.5938	15.3986	5.4876	5.70086	11.3747
OS06G0574900	1.55452	1.54578	1.01306	2.52412	1.95925	1.3773
OS06G0600700	2.61978	2.29435	1.8572	3.57145	2.59647	3.7384
OS06G0660700	20.9768	22.5679	16.0378	23.9872	27.7816	21.881
OS06G0672700	7.43141	6.90727	5.18438	10.1581	12.6117	7.71693
OS06G0682900	34.6005	2.92554	8.25567	86.7349	99.1181	32.9201
OS06G0728700	28.2902	0.465656	6.2831	37.6528	14.0857	23.6739
OS07G0148200	3.41394	5.47114	8.02295	4.10978	1.13388	6.98269
OS07G0194800	3.81483	2.00542	2.96339	4.25624	9.25297	2.32027
OS07G0203950	4.2497	2.67347	2.01857	4.01135	11.3994	3.92745
OS07G0209500	4.29567	1.88314	1.59108	6.31819	3.57611	2.31904
OS07G0267300	18.1486	7.21861	8.54741	36.2445	66.7949	14.3981
OS07G0299800	1.04071	1.65137	1.4224	0.893397	0.797363	1.91825
OS07G0448600	2.47277	0.517657	0.969311	2.88166	4.04217	1.7937
OS07G0573900	62.3168	23.0073	24.4126	72.861	133.772	59.4239
OS07G0589600	3.54764	3.47801	2.41895	7.47403	6.61247	1.77082
OS07G0615400	29.5398	9.68743	12.9569	47.6959	40.5321	23.9081
OS07G0623300	19.4073	22.7795	10.7844	27.1374	62.5704	34.1684
OS07G0627800	22.2006	9.97853	8.7025	30.6401	74.809	28.7907
OS07G0633000	21.1529	4.31909	10.8372	25.005	13.1776	16.6334
OS07G0633200	89.7351	8.82847	11.5621	147.386	102.384	63.0548
OS07G0669700	4.50172	4.53945	8.29351	3.02616	1.88364	6.39786
OS07G0683900	788.808	605.053	558.633	1002.46	1990.21	674.679
OS07G0687700	24.9705	14.3725	10.1107	32.5039	23.241	25.7786
OS07G0689950	2.62476	2.52242	3.06682	1.56019	1.58587	2.91342
OS07G0695300	3.04453	1.23701	0.914325	6.24984	5.24592	4.47963
OS08G0102700	114.404	115.682	201.759	66.1582	20.383	96.5735
OS08G0107100	63.3285	67.0928	113.33	40.7774	27.0982	79.7763
OS08G0110700	3.24784	2.78241	2.55851	3.80258	8.39679	4.72219
OS08G0193200	0.23905	0.142623	0	0.329341	0.38737	0
OS08G0196700	15.8863	2.68035	4.21806	34.4837	99.8022	25.8583
OS08G0199100	2.59887	4.2752	5.10786	1.67343	2.54184	5.74861
OS08G0203700	1.02314	1.65085	0.826721	0.379943	0.260685	2.73661
OS08G0221300	5.48983	1.58022	0	6.04219	6.24283	1.70666
OS08G0233300	11.8299	14.7668	12.836	7.78856	4.07869	10.7924
OS08G0278900	62.6679	44.2628	13.1042	82.1387	98.9922	28.5518
OS08G0338700	25.0707	28.9991	17.8829	28.8077	54.4999	27.548
OS08G0422600	41.8904	55.4884	58.7397	24.6323	54.5195	47.3482
OS08G0444440	8.80433	2.69379	1.18222	18.578	26.0648	5.00041
OS08G0464000	55.2079	32.1641	25.4835	91.813	146.292	59.2071
OS08G0472800	11.2766	4.04253	1.50942	15.5264	21.8939	10.1245
OS08G0500700	135.531	11.8469	16.252	349.797	668.055	154.883
OS08G0500800	13.5339	2.56829	2.90471	20.1709	13.1141	15.5609
OS08G0506000	3.20412	1.00303	1.24291	4.55449	3.87274	4.11808
OS08G0525600	72.8956	14.0539	16.3649	118.968	199.815	90.662
OS08G0531600	7.14951	9.14502	12.5205	11.4988	1.16252	14.4176
OS08G0546800	6.95612	0.635235	1.98246	31.7472	67.1597	18.7269
OS08G0554050	2.65464	2.80619	2.07066	3.45964	6.09305	2.54272
OS08G0558100	14.8456	6.90178	8.16697	16.8386	23.345	11.483
OS09G0309500	73.721	93.7956	127.268	66.9042	65.2301	111.325
OS09G0369400	45.7854	18.9757	28.2146	46.5088	82.0663	20.4079
OS09G0414701	1.10249	1.40082	2.56601	0.482196	0.330841	1.98979
OS09G0420100	1.69112	1.87079	1.31857	1.76821	3.00682	2.43479
OS09G0462301	5.46182	4.37993	5.12587	6.93531	8.52549	6.63434
OS09G0510200	35.3165	31.8453	18.5608	53.0033	45.5826	25.4834
OS09G0513600	14.7603	13.6806	12.9182	16.0146	20.5602	12.2863
OS09G0518000	6.43777	2.42697	1.51483	15.9774	39.0409	18.9084
OS09G0526600	27.3536	0.818038	0.414855	60.8861	27.5876	15.4887
OS10G0104700	2.40032	2.69153	1.64826	3.19974	4.70494	2.9663
OS10G0118800	11.7747	8.16048	8.4707	15.5375	8.75323	6.49829
OS10G0141600	2.46663	3.32874	4.7158	2.86081	2.65678	2.99196
OS10G0162100	102.085	29.7647	29.115	220.484	96.8294	147.007
OS10G0500700	62.439	44.3903	45.8471	76.7741	94.7238	55.1345
OS10G0513300	20.5148	18.1984	11.5919	26.1397	24.5892	14.5533
OS10G0525400	7.40664	7.24017	10.2848	3.95321	0.84761	10.9371
OS10G0539400	14.8922	14.6561	23.735	12.1221	14.4826	20.6937
OS10G0540050	22.0912	28.6054	42.7718	21.6201	10.7088	30.59
OS10G0580200	16.7341	22.3245	12.8698	29.8158	29.5685	17.0366
OS11G0110066	24.3568	16.3925	12.3547	30.4987	51.609	27.1425
OS11G0180100	1.0065	1.07233	0.836637	0.955099	1.32679	0.636969
OS11G0216400	16.3228	15.4531	9.9322	25.8966	43.0275	19.3597
OS11G0252400	54.044	57.1851	80.855	31.9679	5.13404	88.5148
OS11G0434000	3.69025	4.9756	5.59007	2.09273	4.33571	2.70924
OS11G0490300	2.03295	0.122516	0.573528	3.3343	2.49568	1.88003
OS11G0518600	5.39984	0.552741	1.88519	7.18936	18.6228	6.25393
OS12G0101800	13.9155	13.9092	18.0596	9.22425	3.42102	12.6658
OS12G0156400	37.4374	29.4609	21.8794	41.7418	65.4389	40.9108
OS12G0165900	11.2434	3.34033	6.16908	10.3399	19.4844	4.21298
OS12G0175500	20.7053	24.32	18.6029	16.9055	11.8433	25.1007
OS12G0465800	4.86856	4.55071	11.3314	4.88687	1.84083	6.32652
OS12G0485600	2.19883	2.70706	5.33703	0.772795	1.41393	2.47386
OS12G0514500	11.9468	5.11604	4.19453	17.9352	28.5234	18.2852
OS12G0539750	66.834	55.9785	43.1324	59.6089	62.4222	45.6092
OS12G0573000	2.80336	1.11011	0.531216	3.90617	4.95814	3.44358
OS12G0580400	48.7478	65.7453	96.6952	45.4384	23.7845	110.784
OS12G0600100	2.38101	1.18381	1.39335	2.94562	4.10331	1.50684
OS12G0608600	56.6023	43.6043	36.8425	59.3989	109.002	71.2263
