# Supplementary material for: Comparison of gene co-networks analysis provide a systems view of rice (Oryza sativa L.) response to Tilletia horrida infection
Source: PLoS One. 2018 Oct 29;13(10):e0202309. doi: 10.1371/journal.pone.0202309 (PMC6205584; doi:10.1371/journal.pone.0202309)
Supplement: S11 Table — (XLSX) [file pone.0202309.s011.xlsx]

## Sheet: Sheet1
Supporting Table S11 Hub gene list of Saddlebrown, Mediumorchid, Darkolivegreen, Skyblue, and Navajowhite module in Jiangcheng 3A and 9311A
saddlebrown	Mediumorchid	darkolivegreen	skyblue	navajowhite
OS01G0966200	OS11G0134700	OS04G0670800	OS06G0272700	OS08G0525600
OS01G0805000	OS05G0366900	OS03G0735300	OS01G0105900	OS06G0218150
OS04G0523000	OS05G0491400	OS11G0199200	OS03G0118600	OS03G0374575
OS06G0706400	OS02G0196100	OS01G0328500	OS01G0222600	OS02G0100300
OS08G0499300	OS12G0245700	OS01G0672300	OS03G0271500	OS08G0444440
OS08G0536300	OS01G0954100	OS03G0262300	OS08G0102000	OS06G0195800
OS11G0550800	OS01G0374000	OS04G0675000	OS09G0439500	OS05G0364600
OS07G0469200	OS07G0167500	OS10G0456600	OS03G0279950	OS04G0578550
OS06G0179200	OS01G0606200	OS07G0615800	OS08G0276100	OS04G0568700
OS03G0699300	OS03G0279500	OS03G0212400	OS02G0273100	OS04G0387300
OS08G0102000	OS05G0436100	OS06G0206100	OS07G0108800	OS03G0276500
OS05G0591900	OS01G0695900	OS07G0485600	OS11G0703600	OS08G0472800
OS01G0208700	OS02G0314300	OS06G0229300	OS02G0646200	OS07G0627800
OS01G0223500	OS02G0688200	OS02G0537500	OS03G0699300	OS02G0139100
OS04G0474800	OS03G0687800	OS03G0805200	OS02G0804400	OS05G0460000
OS08G0174500	OS03G0687700	OS03G0297400	OS04G0119000	OS02G0644100
OS01G0105900	OS03G0410000	OS12G0443700	OS06G0179200	OS03G0265600
OS04G0652700	OS05G0593900	OS01G0951000	OS01G0966200	OS07G0615400
OS04G0504000	OS07G0677300	OS05G0533600	OS08G0485900	OS12G0514500
OS08G0137400	OS09G0116000	OS03G0818300	OS04G0583900	OS06G0231300
OS12G0639600	OS03G0197175	OS02G0730400	OS09G0554200	OS03G0381300
OS12G0438600	OS06G0494400	OS09G0104300	OS04G0306400	OS03G0822200
OS07G0143600	OS10G0207700	OS04G0643300	OS06G0714800	OS01G0254000
OS05G0542800	OS07G0561800	OS06G0646400	OS07G0520800	OS02G0181900
OS04G0306400	OS10G0162600	OS02G0192400	OS04G0635700	OS06G0682900
OS02G0152900	OS11G0111800	OS03G0332900	OS05G0110100	OS02G0261100
OS07G0542600	OS03G0832200	OS03G0809400	OS11G0244600	OS06G0269200
OS02G0601700	OS06G0166500	OS07G0655400	OS11G0544000	OS08G0500700
OS04G0691600	OS01G0920700	OS02G0194300	OS01G0662700	OS01G0757500
OS12G0566000	OS02G0130700	OS12G0540900	OS02G0744000	OS06G0198500
OS07G0105600	OS01G0297200	OS05G0509400	OS03G0747700	OS06G0116800
OS07G0243150	OS07G0677200	OS06G0605600	OS03G0708500	OS02G0491400
OS01G0511600	OS07G0105200	OS07G0137900	OS04G0540200	OS01G0716400
OS08G0260600	OS05G0214300	OS03G0411000	OS09G0437500	OS03G0218500
OS06G0303800	OS11G0453550	OS01G0547200	OS12G0555400	OS07G0695300
OS10G0395200	OS10G0478500	OS08G0152800	OS01G0929100	OS01G0918400
OS11G0544000	OS04G0350100	OS12G0168200	OS01G0252600	OS02G0187500
OS01G0222600	OS02G0170300	OS01G0969000	OS10G0395200	OS04G0599400
OS01G0272850	OS01G0972800	OS06G0704000	OS02G0677600	OS02G0117200
OS05G0542900	OS02G0321600	OS02G0146700	OS07G0565600	OS11G0518600
OS09G0439500		OS02G0122400	OS05G0179950	OS06G0131100
OS11G0131900		OS03G0711300		OS03G0701100
		OS02G0554000
		OS06G0571400
		OS02G0197500
		OS09G0505200
		OS01G0116600
		OS03G0207300
